# Supplementary material for: Integrated genetic and epigenetic prediction of coronary heart disease in the Framingham Heart Study
Source: PLoS One. 2018 Jan 2;13(1):e0190549. doi: 10.1371/journal.pone.0190549 (PMC5749823; doi:10.1371/journal.pone.0190549)
Supplement: S1 File — (TXT) [file pone.0190549.s001.txt]

CpG	Beta	Uncorrected P-value	Corrected P-value	Island Status	Chr	Mapinfo	Position	Gene			
cg26910465	6.48E-01	1.69E-23	8.01E-18	Island	15	43622671	TSS200	ADAL			
cg13567813	6.60E-01	4.33E-23	2.05E-17	Island	19	50879636	TSS200	NR1H2			
cg09238957	5.98E-01	1.68E-22	7.97E-17	Island	16	46723420	TSS200	ORC6L			
cg04099813	6.12E-01	3.06E-22	1.45E-16	S_Shore	11	2422520	TSS1500	TSSC4			
cg07546106	6.29E-01	5.07E-22	2.40E-16	N_Shore	6	32806236	5'UTR	TAP2			
cg20808462	6.01E-01	1.15E-21	5.42E-16	Island	4	2243252	5'UTR	HAUS3			
cg16968115	5.92E-01	2.65E-21	1.25E-15	Island	1	27560829	TSS200	WDTC1			
cg24475210	5.84E-01	2.67E-21	1.26E-15	Island	4	6642433	TSS200	MRFAP1			
cg03031660	5.84E-01	3.06E-21	1.45E-15	Island	17	73257791	1stExon	MRPS7			
cg22605179	5.97E-01	8.05E-21	3.81E-15	Island	22	29664171	5'UTR	EWSR1			
cg02357877	5.71E-01	8.54E-21	4.04E-15	Island	7	56032049	TSS1500	GBAS			
cg22111723	5.65E-01	9.66E-21	4.57E-15	Island	13	21872664					
cg06117184	5.67E-01	1.03E-20	4.87E-15	Island	2	113522207	1stExon	CKAP2L			
cg07478100	5.85E-01	1.13E-20	5.36E-15	Island	17	5389857	TSS1500	MIS12			
cg15318396	5.83E-01	1.17E-20	5.52E-15	Island	21	38593284					
cg00544901	5.76E-01	1.19E-20	5.62E-15	Island	19	49999417	TSS1500	RPS11			
cg24478630	5.88E-01	1.20E-20	5.65E-15	S_Shore	2	74692696	TSS200	MOGS			
cg04022019	5.90E-01	1.24E-20	5.86E-15	Island	8	104427717	1stExon	DCAF13			
cg12124516	5.81E-01	1.36E-20	6.41E-15	Island	2	136634144	TSS200	MCM6			
cg20935862	5.96E-01	1.40E-20	6.62E-15	Island	9	77643594	TSS1500	C9orf41			
cg07377675	6.00E-01	1.65E-20	7.79E-15	Island	1	62901875	TSS200	USP1			
cg07734253	5.83E-01	1.73E-20	8.16E-15	N_Shore	16	30194717	TSS1500	CORO1A			
cg03699307	5.94E-01	1.79E-20	8.44E-15	Island	16	75600014	TSS1500	GABARAPL2			
cg17360140	5.79E-01	1.93E-20	9.10E-15	Island	4	128886135	TSS1500	C4orf29			
cg25632648	6.06E-01	2.08E-20	9.83E-15	Island	11	77899776	TSS200	KCTD21			
cg06339248	5.83E-01	2.34E-20	1.10E-14	Island	11	57435803	5'UTR	ZDHHC5			
cg24275354	6.24E-01	3.22E-20	1.52E-14	N_Shore	2	240964415	Body	NDUFA10			
cg25261764	5.93E-01	3.57E-20	1.69E-14	Island	18	55288998	1stExon	NARS			
cg14172283	5.83E-01	4.23E-20	2.00E-14	Island	9	37592468	1stExon	TOMM5			
cg01089095	5.69E-01	4.27E-20	2.02E-14	Island	10	75541668	TSS200	CHCHD1			
cg24208426	5.73E-01	4.69E-20	2.22E-14	Island	11	3819031	TSS200	PGAP2			
cg00993799	5.76E-01	5.02E-20	2.38E-14	Island	7	104653126	Body	LOC100216545			
cg09127400	5.88E-01	5.23E-20	2.47E-14	Island	6	30712331	TSS200	IER3			
cg21292152	5.64E-01	6.96E-20	3.29E-14	Island	19	37406949	1stExon	ZNF829			
cg07743799	6.00E-01	7.01E-20	3.32E-14	Island	20	2821434	TSS200	FAM113A			
cg11877270	5.52E-01	7.02E-20	3.32E-14	Island	2	65658583	Body	SPRED2			
cg05112885	5.84E-01	7.15E-20	3.38E-14	Island	3	57541942	TSS200	PDE12			
cg04836154	5.70E-01	8.16E-20	3.86E-14	Island	11	62439314	1stExon	C11orf83			
cg25352856	5.67E-01	8.33E-20	3.94E-14	Island	1	180472145	TSS200	ACBD6			
cg14369264	6.06E-01	8.68E-20	4.10E-14	Island	10	14996383	TSS1500	DCLRE1C			
cg24334809	5.83E-01	9.09E-20	4.30E-14	Island	2	178483498	1stExon	TTC30A			
cg01349853	5.62E-01	1.09E-19	5.17E-14	Island	3	36986697	TSS200	TRANK1			
cg00657871	5.73E-01	1.11E-19	5.26E-14	S_Shore	1	85156634	TSS1500	SSX2IP			
cg15012981	5.66E-01	1.11E-19	5.26E-14	Island	1	11741009	5'UTR	MAD2L2			
cg05389560	5.66E-01	1.12E-19	5.30E-14	Island	12	21654664	TSS200	RECQL			
cg08208917	5.80E-01	1.13E-19	5.35E-14	N_Shore	15	42565872	TSS1500	GANC			
cg11786005	5.72E-01	1.16E-19	5.47E-14	Island	6	170863399	TSS1500	PSMB1			
cg11338389	5.69E-01	1.19E-19	5.63E-14	Island	11	63742044	TSS200	COX8A			
cg19340909	5.75E-01	1.21E-19	5.74E-14	Island	1	1821422	5'UTR	GNB1			
cg05719877	5.84E-01	1.25E-19	5.89E-14	Island	11	114271629	TSS1500	C11orf71			
cg16448126	5.70E-01	1.32E-19	6.23E-14	Island	12	123921461	TSS200	RILPL2			
cg14036868	5.41E-01	1.33E-19	6.29E-14	Island	2	38604442	TSS200	ATL2			
cg18116217	5.59E-01	1.41E-19	6.65E-14	Island	10	3215066	TSS200	PITRM1			
cg13436085	5.64E-01	1.61E-19	7.60E-14	Island	3	183904316	Body	ABCF3			
cg19767650	5.69E-01	1.66E-19	7.84E-14	Island	1	183605181	TSS200	ARPC5			
cg24106894	5.62E-01	1.74E-19	8.23E-14	Island	15	48623432	TSS1500	DUT			
cg04265971	5.74E-01	1.83E-19	8.65E-14	Island	4	2470698	TSS200	RNF4			
cg26649251	5.53E-01	1.83E-19	8.66E-14	Island	19	44598564	1stExon	ZNF224			
cg24044479	5.85E-01	1.93E-19	9.13E-14	Island	1	116518910	TSS1500	SLC22A15			
cg12043106	5.58E-01	1.94E-19	9.15E-14	Island	10	131909379					
cg22037798	5.46E-01	1.97E-19	9.34E-14	Island	1	231473786	5'UTR	C1orf124			
ch.7.44221780F	5.69E-01	2.00E-19	9.46E-14		7	44255255					
cg15147060	6.15E-01	2.03E-19	9.60E-14	Island	3	88108213	TSS200	CGGBP1			
cg05051152	5.69E-01	2.05E-19	9.68E-14	Island	8	124408913	TSS1500	ATAD2			
cg10583683	5.64E-01	2.11E-19	9.96E-14	Island	15	23034700	TSS1500	NIPA2			
cg10185519	5.73E-01	2.12E-19	1.00E-13	S_Shore	16	30621987	TSS1500	ZNF689			
cg25807061	5.93E-01	2.27E-19	1.07E-13	Island	7	74306919	Body	PMS2L5			
cg13455597	5.65E-01	2.38E-19	1.13E-13	Island	9	2844149	TSS200	KIAA0020			
cg18062281	5.98E-01	2.47E-19	1.17E-13	Island	19	19030222	TSS1500	DDX49			
cg24756528	5.54E-01	2.48E-19	1.17E-13	Island	16	4466888	TSS1500	CORO7			
cg09507884	6.11E-01	2.51E-19	1.19E-13	Island	11	67084689	TSS1500	LOC100130987			
cg24095088	5.70E-01	2.54E-19	1.20E-13	Island	6	160210874	TSS1500	MRPL18			
cg18451256	5.56E-01	2.57E-19	1.22E-13	Island	2	128284158	TSS200	IWS1			
cg04049556	5.91E-01	2.59E-19	1.22E-13	Island	2	71357511	1stExon	MPHOSPH10			
cg05598205	5.71E-01	2.61E-19	1.23E-13	Island	16	46723426	TSS200	ORC6L			
cg23333420	6.00E-01	2.63E-19	1.24E-13	Island	10	105677801	5'UTR	OBFC1			
cg19034708	5.60E-01	2.94E-19	1.39E-13	Island	8	17780168	TSS200	PCM1			
cg09691861	5.45E-01	2.99E-19	1.41E-13	Island	4	77870047	TSS1500	11-Sep			
cg27033716	5.93E-01	3.14E-19	1.48E-13	N_Shore	13	24463018	TSS1500	PCOTH			
cg11232610	5.77E-01	3.35E-19	1.58E-13	Island	5	140027381	TSS200	NDUFA2			
cg06703062	5.61E-01	3.41E-19	1.61E-13	Island	1	31191648	Body	MATN1			
cg03837627	6.02E-01	3.49E-19	1.65E-13	Island	17	28443756	TSS200	CCDC55			
cg04977109	5.70E-01	3.71E-19	1.76E-13	Island	17	46125622	TSS200	NFE2L1			
cg10945667	5.57E-01	4.11E-19	1.95E-13	Island	13	91999862	TSS1500	MIR17HG			
cg26442458	5.74E-01	4.42E-19	2.09E-13		11	65728985	TSS200	SART1			
cg01245787	5.55E-01	4.46E-19	2.11E-13	Island	4	71859630	1stExon	DCK			
cg26858892	5.86E-01	4.56E-19	2.16E-13	N_Shore	12	118573640	TSS1500	PEBP1			
cg08554462	5.69E-01	4.77E-19	2.26E-13	Island	18	60986911	TSS1500	BCL2			
cg02342053	5.68E-01	4.80E-19	2.27E-13	S_Shore	9	37592791	TSS200	TOMM5			
cg08800530	5.39E-01	4.84E-19	2.29E-13	Island	5	175788722	5'UTR	KIAA1191			
cg01559663	5.55E-01	4.94E-19	2.34E-13	Island	8	53852274	TSS200	NPBWR1			
cg01438737	5.61E-01	5.33E-19	2.52E-13	Island	20	42086396	TSS200	SFRS6			
cg27597069	5.51E-01	5.34E-19	2.52E-13	Island	6	37321822	5'UTR	RNF8			
cg21795699	5.44E-01	5.40E-19	2.55E-13	Island	17	15903687	TSS1500	ZSWIM7			
cg09387687	5.66E-01	5.44E-19	2.57E-13	Island	3	110791400	Body	PVRL3			
cg24410064	5.55E-01	5.56E-19	2.63E-13	Island	7	7222050	TSS200	C1GALT1			
cg11744351	5.59E-01	5.79E-19	2.74E-13	Island	13	30424153	1stExon	UBL3			
cg08133824	5.51E-01	5.99E-19	2.83E-13	Island	7	99698538	Body	MCM7			
cg15409468	6.08E-01	6.34E-19	3.00E-13	Island	5	31532111	5'UTR	RNASEN			
cg23213688	5.54E-01	6.56E-19	3.10E-13	Island	1	231473791	5'UTR	C1orf124			
cg01114951	5.46E-01	6.65E-19	3.15E-13	Island	1	117664707	TSS1500	TRIM45			
cg20819397	5.67E-01	6.73E-19	3.18E-13	Island	9	123964132	1stExon	RAB14			
cg00989323	5.62E-01	7.06E-19	3.34E-13	S_Shore	10	49864621					
cg24591563	5.68E-01	7.07E-19	3.34E-13	Island	3	40498842	1stExon	RPL14			
cg14229247	5.61E-01	7.20E-19	3.41E-13	Island	9	100745139	TSS1500	ANP32B			
cg19594024	5.74E-01	7.43E-19	3.51E-13	Island	19	58919948	TSS200	ZNF584			
cg24269276	6.00E-01	7.46E-19	3.53E-13	Island	17	56084441	1stExon	SFRS1			
cg06939115	5.55E-01	7.53E-19	3.56E-13	Island	16	47007824	TSS200	DNAJA2			
cg12375025	5.48E-01	7.87E-19	3.72E-13	Island	18	67873125	TSS200	RTTN			
cg04488215	5.86E-01	8.23E-19	3.89E-13	Island	1	174968829	TSS200	CACYBP			
cg12460105	5.73E-01	8.60E-19	4.07E-13	Island	5	68665773	5'UTR	RAD17			
cg10284592	5.56E-01	9.02E-19	4.26E-13	N_Shore	11	57434942	TSS1500	ZDHHC5			
cg11508669	5.68E-01	9.02E-19	4.27E-13	Island	12	6643545	TSS200	GAPDH			
cg14871712	5.99E-01	9.06E-19	4.29E-13	Island	9	102861491	TSS200	INVS			
cg03595861	5.67E-01	9.07E-19	4.29E-13	S_Shore	6	26126282					
cg01176150	5.57E-01	9.46E-19	4.48E-13	S_Shore	16	31519952	TSS1500	C16orf58			
cg04533881	5.34E-01	9.75E-19	4.61E-13	Island	14	50583218	1stExon	C14orf138			
cg10831504	5.54E-01	9.83E-19	4.65E-13	Island	12	69005104	5'UTR	RAP1B			
cg26188571	5.49E-01	1.02E-18	4.84E-13	Island	5	179050811	TSS200	HNRNPH1			
cg14664575	5.71E-01	1.03E-18	4.89E-13	Island	19	40476624	TSS1500	PSMC4			
cg15749322	5.62E-01	1.05E-18	4.97E-13	Island	11	82905199	TSS200	ANKRD42			
cg22702784	5.52E-01	1.06E-18	4.99E-13	Island	2	26100814	Body	ASXL2			
cg15072612	5.70E-01	1.12E-18	5.29E-13	Island	6	32862352					
cg25696485	5.47E-01	1.14E-18	5.40E-13	Island	21	38445943	TSS1500	PIGP			
cg10794915	5.71E-01	1.15E-18	5.42E-13	Island	17	33569985	TSS200	SLFN5			
cg18036763	5.17E-01	1.15E-18	5.45E-13	Island	22	45404910	Body	PHF21B			
cg01532694	5.47E-01	1.23E-18	5.79E-13	Island	8	8243576					
cg26279152	5.58E-01	1.23E-18	5.83E-13	N_Shore	13	20356101	Body	PSPC1			
cg00101895	5.51E-01	1.26E-18	5.94E-13	Island	6	108279135	1stExon	SEC63			
cg04912466	5.75E-01	1.27E-18	6.01E-13	Island	11	63742028	TSS200	COX8A			
cg10101463	5.59E-01	1.28E-18	6.04E-13	Island	1	202780506					
cg05907386	5.72E-01	1.31E-18	6.22E-13	Island	19	46195928	5'UTR	QPCTL			
cg07003055	5.37E-01	1.36E-18	6.43E-13	Island	20	3776921	1stExon	CDC25B			
cg11826116	5.67E-01	1.42E-18	6.70E-13	Island	22	39916314	TSS1500	ATF4			
cg11316940	5.84E-01	1.42E-18	6.70E-13	Island	10	69524027					
cg13934093	5.57E-01	1.42E-18	6.72E-13	Island	19	4458039	TSS1500	UBXN6			
cg25707994	5.14E-01	1.42E-18	6.73E-13	Island	7	157129685	TSS200	DNAJB6			
cg05731183	5.74E-01	1.43E-18	6.74E-13	Island	15	68132796					
cg22493809	5.67E-01	1.46E-18	6.90E-13	Island	1	120838387	TSS1500	FAM72B			
cg05165580	6.05E-01	1.48E-18	6.98E-13	Island	16	75657337	TSS200	ADAT1			
cg19180542	5.73E-01	1.48E-18	6.98E-13	Island	10	43047893	Body	ZNF37B			
cg03754076	5.68E-01	1.49E-18	7.06E-13	Island	1	232766254					
cg27275634	5.54E-01	1.50E-18	7.08E-13	Island	20	37590967	TSS200	DHX35			
cg11728900	5.52E-01	1.50E-18	7.11E-13	Island	10	13203459	TSS200	MCM10			
cg15838288	5.54E-01	1.62E-18	7.68E-13	Island	1	228225687	Body	WNT3A			
cg13717023	5.50E-01	1.70E-18	8.04E-13	Island	5	53606639	TSS1500	ARL15			
cg01061025	5.53E-01	1.82E-18	8.60E-13	Island	1	212209225	TSS1500	INTS7			
cg25180252	5.76E-01	1.91E-18	9.03E-13	Island	10	51828127	Body	FAM21A			
cg24692716	5.45E-01	1.94E-18	9.15E-13	Island	6	133119484	Body	C6orf192			
cg21359254	5.78E-01	1.95E-18	9.22E-13	N_Shore	2	128144817					
cg04956913	5.38E-01	2.05E-18	9.71E-13	Island	6	30712436	TSS200	IER3			
cg24121211	5.93E-01	2.18E-18	1.03E-12	S_Shore	4	128887195	TSS200	MFSD8			
cg16203711	5.53E-01	2.21E-18	1.04E-12	Island	3	169491183	1stExon	MYNN			
cg24341498	5.26E-01	2.35E-18	1.11E-12	Island	9	137217390	TSS1500	RXRA			
cg22198449	5.96E-01	2.39E-18	1.13E-12	Island	19	4458029	TSS1500	UBXN6			
cg00166327	5.76E-01	2.47E-18	1.17E-12	Island	13	73356072	TSS200	PIBF1			
cg22223655	5.38E-01	2.50E-18	1.18E-12	Island	18	67872902	1stExon	RTTN			
cg03956646	5.83E-01	2.52E-18	1.19E-12	Island	8	143750859	5'UTR	JRK			
cg05376810	5.96E-01	2.55E-18	1.21E-12		17	74511493					
cg04726800	5.60E-01	2.57E-18	1.21E-12	Island	3	128598191	TSS200	ACAD9			
cg05300158	5.34E-01	2.62E-18	1.24E-12	Island	4	140477727	TSS200	SETD7			
cg08525207	5.64E-01	2.67E-18	1.26E-12	Island	2	3622752	TSS200	RPS7			
cg18493069	5.41E-01	2.67E-18	1.26E-12	Island	6	108582623	TSS200	SNX3			
cg19282742	5.54E-01	2.81E-18	1.33E-12	Island	16	31469983	TSS1500	ARMC5			
cg05533552	5.32E-01	2.87E-18	1.36E-12	Island	11	34074141	Body	CAPRIN1			
cg02759005	5.55E-01	3.07E-18	1.45E-12	Island	3	53925912	1stExon	SELK			
cg13193676	5.64E-01	3.16E-18	1.50E-12	Island	8	80942319	1stExon	MRPS28			
cg12426141	5.47E-01	3.21E-18	1.52E-12	Island	15	57210872	5'UTR	TCF12			
cg17221980	5.48E-01	3.30E-18	1.56E-12	Island	6	117996486	TSS200	NUS1			
cg21028463	5.28E-01	3.30E-18	1.56E-12	Island	17	74733682	TSS1500	MIR636			
cg27110132	5.44E-01	3.31E-18	1.57E-12	Island	16	3661765	TSS200	BTBD12			
cg08570275	5.62E-01	3.39E-18	1.60E-12	Island	3	152553089	5'UTR	P2RY1			
cg24356797	5.48E-01	3.40E-18	1.61E-12	Island	19	18682387	TSS1500	UBA52			
cg03133725	5.55E-01	3.44E-18	1.63E-12	Island	12	133563452	1stExon	ZNF26			
cg03989244	5.59E-01	3.46E-18	1.63E-12	Island	15	72523736	TSS200	PKM2			
cg23472502	5.96E-01	3.47E-18	1.64E-12	Island	6	42420509	TSS1500	TRERF1			
cg18471460	5.58E-01	3.47E-18	1.64E-12	Island	14	54863582	TSS200	CDKN3			
cg19233923	5.41E-01	3.66E-18	1.73E-12	Island	11	63753598	5'UTR	OTUB1			
cg00636124	5.31E-01	3.73E-18	1.77E-12	Island	16	27215281	5'UTR	JMJD5			
cg14189758	5.52E-01	3.84E-18	1.82E-12	Island	20	36156486	TSS200	BLCAP			
cg12809842	5.61E-01	3.85E-18	1.82E-12	Island	3	196438875	TSS1500	PIGX			
cg13872356	5.65E-01	3.89E-18	1.84E-12	Island	11	62341519	TSS200	EEF1G			
cg13226139	5.88E-01	3.93E-18	1.86E-12	Island	14	45605129	TSS1500	FKBP3			
cg26439238	5.54E-01	4.00E-18	1.89E-12	Island	13	45563672	TSS200	NUFIP1			
cg04887335	5.37E-01	4.20E-18	1.98E-12	Island	3	196044632	Body	TCTEX1D2			
cg01457080	5.62E-01	4.36E-18	2.06E-12	Island	14	77278578	Body	ANGEL1			
cg00730780	5.57E-01	4.40E-18	2.08E-12		10	30316187	Body	KIAA1462			
cg13390975	5.29E-01	4.53E-18	2.14E-12	Island	5	34915890	1stExon	BRIX1			
cg19951638	5.77E-01	4.62E-18	2.19E-12	N_Shore	7	66461658	TSS1500	SBDS			
cg20994084	5.59E-01	4.69E-18	2.22E-12	S_Shore	17	79269488	TSS1500	SLC38A10			
cg16370446	5.51E-01	4.77E-18	2.26E-12	Island	4	15683284	TSS200	LOC285550			
cg05055720	5.69E-01	4.81E-18	2.27E-12	Island	3	49449599	TSS200	TCTA			
cg07262328	5.46E-01	4.86E-18	2.30E-12	Island	11	35160709	5'UTR	CD44			
cg23508052	5.84E-01	4.88E-18	2.31E-12	Island	10	102106811	5'UTR	SCD			
cg03631596	5.53E-01	4.88E-18	2.31E-12	Island	13	73301985	TSS200	C13orf37			
cg18106800	5.64E-01	5.05E-18	2.39E-12	Island	5	94890715	TSS200	ARSK			
cg11075994	6.12E-01	5.06E-18	2.39E-12	Island	15	102192790	TSS200	TM2D3			
cg16436509	5.38E-01	5.19E-18	2.45E-12	Island	12	120875898	TSS200	COX6A1			
cg05489143	5.53E-01	5.28E-18	2.50E-12	Island	3	40498640	TSS200	RPL14			
cg23077509	5.55E-01	5.42E-18	2.56E-12	Island	3	142166793	5'UTR	XRN1			
cg06012509	5.52E-01	5.62E-18	2.66E-12	Island	6	43027269	TSS1500	KLC4			
cg17696166	5.41E-01	5.79E-18	2.74E-12	Island	17	36981606	TSS200	CCDC49			
cg09434803	5.80E-01	5.87E-18	2.77E-12	S_Shore	4	26863372	Body	STIM2			
cg16993440	5.41E-01	5.89E-18	2.78E-12	N_Shore	5	80597283	Body	RNU5E			
cg16362983	5.61E-01	6.00E-18	2.84E-12		14	50335243					
cg02815282	5.47E-01	6.38E-18	3.02E-12	Island	11	67141135	Body	LOC100130987			
cg22704520	5.17E-01	6.63E-18	3.14E-12	Island	2	200820451	Body	C2orf60			
cg04145065	5.41E-01	6.74E-18	3.19E-12	Island	4	40057559	TSS1500	N4BP2			
cg22450146	5.50E-01	6.96E-18	3.29E-12	Island	17	74733660	TSS1500	MIR636			
cg19859486	5.37E-01	7.03E-18	3.33E-12	Island	3	45730655	TSS200	SACM1L			
cg19545621	5.66E-01	7.11E-18	3.36E-12	Island	2	208491029	TSS1500	FAM119A			
cg05982271	5.27E-01	7.13E-18	3.37E-12	Island	4	76555948	TSS1500	CDKL2			
cg27227786	5.73E-01	7.13E-18	3.37E-12	Island	17	54911265	TSS200	DGKE			
cg24647403	5.79E-01	7.64E-18	3.61E-12	Island	3	97483221	TSS1500	ARL6			
cg23285750	5.71E-01	7.90E-18	3.74E-12	Island	10	46223127	Body	FAM21C			
cg05165989	5.76E-01	7.98E-18	3.77E-12	Island	2	26101121	1stExon	ASXL2			
cg21352959	5.48E-01	8.06E-18	3.81E-12	Island	17	62340143	5'UTR	TEX2			
cg04278597	5.46E-01	8.09E-18	3.83E-12	Island	1	63154320	TSS1500	DOCK7			
cg05947570	5.81E-01	8.11E-18	3.83E-12	Island	10	89623020	TSS200	PTEN			
cg21222634	5.67E-01	8.18E-18	3.87E-12	Island	20	57465926	3'UTR	GNAS			
cg13360562	5.54E-01	8.20E-18	3.88E-12	Island	15	39872883	TSS1500	THBS1			
cg00368987	5.48E-01	8.40E-18	3.97E-12	Island	19	57703364	Body	ZNF264			
cg10952801	5.72E-01	8.47E-18	4.01E-12	Island	17	43568353	TSS1500	PLEKHM1			
cg00155504	5.49E-01	8.49E-18	4.01E-12	Island	1	11160113	TSS200	EXOSC10			
cg08125972	5.53E-01	8.63E-18	4.08E-12	N_Shore	19	36705377	5'UTR	ZNF565			
cg00080118	5.36E-01	8.79E-18	4.16E-12	Island	6	31126173	TSS1500	CCHCR1			
cg21497607	5.46E-01	8.86E-18	4.19E-12	Island	2	74425593	TSS200	MTHFD2			
cg14278893	5.56E-01	9.07E-18	4.29E-12	Island	1	145610795	5'UTR	POLR3C			
cg04347293	5.51E-01	9.09E-18	4.30E-12	Island	6	32862350					
cg03149313	5.44E-01	9.41E-18	4.45E-12	Island	1	226595334	Body	PARP1			
cg07786668	5.06E-01	9.57E-18	4.52E-12	Island	16	73092391	5'UTR	ZFHX3			
cg19568834	5.26E-01	1.03E-17	4.86E-12	Island	20	34252926	TSS200	CPNE1			
cg10932242	5.60E-01	1.03E-17	4.86E-12	Island	14	100659592					
cg26910488	5.42E-01	1.04E-17	4.94E-12	Island	17	66243590	TSS1500	AMZ2			
cg16710791	5.67E-01	1.07E-17	5.05E-12	Island	1	193028559	TSS200	TROVE2			
cg14320593	5.94E-01	1.08E-17	5.09E-12	Island	18	47088343	TSS200	LIPG			
cg03951132	5.40E-01	1.08E-17	5.10E-12	Island	20	5931305	5'UTR	MCM8			
cg25365783	5.40E-01	1.09E-17	5.15E-12	Island	7	108166722	TSS200	PNPLA8			
ch.8.20603847F	5.46E-01	1.14E-17	5.38E-12		8	20559567					
cg03639675	5.78E-01	1.20E-17	5.65E-12	Island	16	46723204	TSS1500	ORC6L			
cg20791839	5.43E-01	1.20E-17	5.68E-12	Island	3	53926047	TSS200	SELK			
cg15967188	5.47E-01	1.21E-17	5.70E-12	Island	4	2470700	TSS200	RNF4			
cg20731804	5.44E-01	1.21E-17	5.73E-12	Island	6	42858765	TSS1500	C6orf226			
cg05164570	5.51E-01	1.23E-17	5.82E-12	Island	5	140071033	TSS200	HARS			
cg07222113	5.46E-01	1.25E-17	5.92E-12	Island	8	104427719	1stExon	DCAF13			
cg20349687	5.39E-01	1.28E-17	6.04E-12	Island	2	88927127	TSS200	EIF2AK3			
cg04291082	5.84E-01	1.31E-17	6.20E-12	Island	1	193028561	TSS200	TROVE2			
cg26376168	5.30E-01	1.33E-17	6.27E-12	Island	6	30712439	TSS200	IER3			
cg03519303	5.56E-01	1.40E-17	6.61E-12	Island	4	139936796	TSS200	CCRN4L			
cg07519049	5.30E-01	1.42E-17	6.69E-12	Island	6	154830998	Body	CNKSR3			
cg11430659	5.39E-01	1.42E-17	6.70E-12	Island	2	201374471	1stExon	KCTD18			
cg24315188	5.51E-01	1.42E-17	6.74E-12	Island	7	77428849	5'UTR	PHTF2			
cg20601096	5.68E-01	1.50E-17	7.11E-12	Island	14	93799719	1stExon	KIAA1409			
cg17154187	5.49E-01	1.52E-17	7.18E-12	Island	17	18163844	TSS200	SMCR7			
cg12342027	5.69E-01	1.53E-17	7.25E-12	Island	7	44835729	TSS1500	PPIA			
cg20940459	5.34E-01	1.55E-17	7.34E-12	Island	1	173793922	TSS1500	CENPL			
cg15268622	5.48E-01	1.56E-17	7.36E-12	Island	1	167189846	TSS1500	POU2F1			
cg16041611	5.23E-01	1.57E-17	7.42E-12	Island	6	43139680	1stExon	SRF			
cg02932736	5.92E-01	1.57E-17	7.44E-12	Island	1	67896194	TSS200	SERBP1			
cg03584288	5.26E-01	1.66E-17	7.87E-12	Island	19	37407041	1stExon	ZNF829			
cg03156112	5.84E-01	1.68E-17	7.94E-12	Island	10	22630065					
cg17868994	5.41E-01	1.72E-17	8.12E-12	Island	9	107526283	TSS200	NIPSNAP3B			
cg10450899	5.48E-01	1.72E-17	8.13E-12	Island	17	685900	1stExon	RNMTL1			
cg24654547	5.02E-01	1.74E-17	8.24E-12	Island	16	68057165	TSS200	DUS2L			
cg04706880	5.66E-01	1.77E-17	8.36E-12	Island	19	40023151	1stExon	EID2B			
cg04949346	5.48E-01	1.80E-17	8.51E-12	Island	2	169746998	TSS200	SPC25			
cg02836531	5.75E-01	1.80E-17	8.53E-12	Island	1	78225436	5'UTR	USP33			
cg14082963	5.42E-01	1.84E-17	8.68E-12	Island	4	89444434	5'UTR	PIGY			
cg05467106	5.53E-01	1.94E-17	9.19E-12	S_Shore	16	30621996	TSS1500	ZNF689			
cg19954613	5.16E-01	2.00E-17	9.46E-12	Island	22	22020219	TSS200	PPIL2			
cg14037413	5.32E-01	2.00E-17	9.47E-12	Island	11	9482594	1stExon	ZNF143			
cg02776251	5.32E-01	2.05E-17	9.71E-12	Island	12	62654319	Body	USP15			
cg02942644	5.54E-01	2.07E-17	9.78E-12	N_Shore	3	119217190	TSS200	C3orf1			
cg07532072	5.58E-01	2.10E-17	9.93E-12	Island	22	42016555	Body	PPPDE2			
cg21840888	5.51E-01	2.13E-17	1.01E-11	Island	18	33709847	TSS200	ELP2			
cg09223439	5.74E-01	2.15E-17	1.01E-11	Island	15	65282374	TSS200	SPG21			
cg02146966	5.46E-01	2.17E-17	1.03E-11	Island	17	18967117					
cg17591343	5.52E-01	2.18E-17	1.03E-11	Island	1	93646016	1stExon	TMED5			
cg00603498	5.23E-01	2.20E-17	1.04E-11	Island	17	5322775	TSS200	RPAIN			
cg03616195	5.55E-01	2.26E-17	1.07E-11	Island	17	29233260	5'UTR	C17orf42			
cg26187219	5.55E-01	2.26E-17	1.07E-11	Island	5	52095812	Body	ITGA1			
cg10386445	5.52E-01	2.27E-17	1.08E-11	Island	2	26205648	TSS1500	KIF3C			
cg14400631	5.50E-01	2.28E-17	1.08E-11	Island	11	14666512	1stExon	PDE3B			
cg04847817	5.58E-01	2.32E-17	1.10E-11	S_Shore	22	28315981	TSS1500	PITPNB			
cg02985708	5.66E-01	2.38E-17	1.12E-11	Island	6	32940921	Body	BRD2			
cg21824902	5.63E-01	2.39E-17	1.13E-11	Island	1	27560832	TSS200	WDTC1			
cg18538332	5.64E-01	2.41E-17	1.14E-11	Island	22	24372958	TSS200	LOC391322			
cg07187585	5.51E-01	2.49E-17	1.18E-11	Island	17	10600923	TSS200	C17orf48			
cg15115510	5.69E-01	2.55E-17	1.20E-11	Island	20	33872603	TSS200	EIF6			
cg22020752	5.36E-01	2.62E-17	1.24E-11	Island	12	22697546	TSS200	KIAA0528			
cg06140118	5.27E-01	2.72E-17	1.29E-11	Island	16	68056778	1stExon	DDX28			
cg24131747	5.33E-01	2.76E-17	1.30E-11	Island	14	68141730	TSS200	VTI1B			
cg14928532	5.56E-01	2.78E-17	1.31E-11	Island	9	133454630	Body	LOC100272217			
cg23556447	5.32E-01	2.83E-17	1.34E-11	Island	6	90529595	TSS200	MDN1			
cg06642177	5.04E-01	2.85E-17	1.35E-11	Island	6	134496341	Body	SGK1			
cg13549897	5.38E-01	2.91E-17	1.38E-11	Island	1	70820344	TSS200	HHLA3			
cg23604584	5.28E-01	2.98E-17	1.41E-11	Island	13	50367114	TSS200	KPNA3			
cg06752163	5.25E-01	3.07E-17	1.45E-11	Island	3	170588210	TSS200	RPL22L1			
cg08357601	5.34E-01	3.13E-17	1.48E-11	Island	4	71554472	1stExon	UTP3			
cg19720917	5.44E-01	3.17E-17	1.50E-11	Island	19	36606221	TSS200	POLR2I			
cg25764824	5.72E-01	3.20E-17	1.51E-11	S_Shore	22	42085083	TSS200	NHP2L1			
cg06150468	5.92E-01	3.23E-17	1.53E-11	S_Shore	1	212874085	TSS1500	BATF3			
cg08602604	5.13E-01	3.24E-17	1.53E-11	Island	2	198364282	5'UTR	HSPD1			
cg26236440	5.40E-01	3.26E-17	1.54E-11	Island	2	113341947	TSS200	CHCHD5			
cg05014952	5.38E-01	3.27E-17	1.54E-11	Island	14	35873130	Body	NFKBIA			
cg21605986	5.29E-01	3.39E-17	1.60E-11	Island	5	175788725	5'UTR	KIAA1191			
cg22675162	5.70E-01	3.40E-17	1.61E-11	Island	2	70520975	TSS200	SNRPG			
cg13799898	5.30E-01	3.41E-17	1.61E-11	Island	9	136858673	TSS1500	VAV2			
cg03437731	5.58E-01	3.41E-17	1.61E-11	Island	2	198570720	1stExon	MARS2			
cg09947615	5.48E-01	3.46E-17	1.64E-11	Island	4	42659549	TSS1500	ATP8A1			
cg06069179	5.41E-01	3.48E-17	1.65E-11	Island	17	33288421	1stExon	CCT6B			
cg18283779	5.40E-01	3.48E-17	1.65E-11	N_Shore	2	85107426	Body	C2orf89			
cg02083259	5.23E-01	3.55E-17	1.68E-11	Island	16	57220135	TSS200	RSPRY1			
cg02184643	5.26E-01	3.59E-17	1.70E-11	Island	11	10879647	TSS200	ZBED5			
cg07906495	5.64E-01	3.62E-17	1.71E-11	Island	14	31028426	1stExon	G2E3			
cg04798796	5.58E-01	3.63E-17	1.72E-11	Island	10	88855483	TSS1500	GLUD1			
cg05144147	5.16E-01	3.63E-17	1.72E-11	Island	10	6018955	Body	IL15RA			
cg17168838	5.33E-01	3.66E-17	1.73E-11	Island	19	54663528	TSS200	LENG1			
cg27619163	5.46E-01	3.69E-17	1.74E-11	Island	17	7982806	Body	ALOX12B			
cg12646754	5.21E-01	3.71E-17	1.75E-11	Island	1	2574751					
cg03762505	5.46E-01	3.72E-17	1.76E-11	Island	1	171750926	1stExon	METTL13			
cg04844543	5.45E-01	3.76E-17	1.78E-11	Island	3	47324470	TSS200	KIF9			
cg21028326	5.22E-01	3.79E-17	1.79E-11	Island	22	50683188	1stExon	TUBGCP6			
cg17424056	5.47E-01	3.81E-17	1.80E-11	Island	11	46615413					
cg00045190	5.70E-01	3.98E-17	1.88E-11	Island	6	33216612					
cg16465128	5.80E-01	3.99E-17	1.89E-11	Island	16	30389462	3'UTR	1-Sep			
cg08423350	5.88E-01	4.02E-17	1.90E-11	Island	4	57253668	TSS200	AASDH			
cg04845077	5.35E-01	4.04E-17	1.91E-11	Island	9	34126958	TSS200	DCAF12			
cg07156296	5.39E-01	4.13E-17	1.95E-11	Island	4	108911347	Body	HADH			
cg11826708	5.69E-01	4.13E-17	1.95E-11	Island	3	115502895					
cg18715511	5.28E-01	4.18E-17	1.97E-11	Island	12	1058965	TSS200	RAD52			
cg23623107	5.64E-01	4.33E-17	2.05E-11	Island	2	128284154	TSS200	IWS1			
cg25187227	5.31E-01	4.34E-17	2.05E-11	Island	4	40058080	TSS1500	N4BP2			
cg06893225	5.09E-01	4.35E-17	2.05E-11	Island	1	24306863	TSS200	SFRS13A			
cg07169535	5.93E-01	4.42E-17	2.09E-11	Island	18	34408654	TSS1500	KIAA1328			
cg23255280	5.36E-01	4.51E-17	2.13E-11	Island	9	131710198	TSS200	DOLK			
cg10076931	5.58E-01	4.58E-17	2.17E-11	Island	6	27100556	TSS1500	HIST1H2AG			
cg13537196	5.48E-01	4.60E-17	2.18E-11	Island	9	15553060	TSS200	C9orf93			
cg17607973	5.07E-01	4.62E-17	2.18E-11	Island	7	100027408	TSS200	MEPCE			
cg17488985	5.75E-01	4.64E-17	2.19E-11	Island	6	86159426	1stExon	NT5E			
cg13023681	5.64E-01	4.68E-17	2.22E-11	Island	2	10444156	5'UTR	HPCAL1			
cg13519464	5.62E-01	4.76E-17	2.25E-11	Island	19	9938554	TSS200	UBL5			
cg26674752	5.50E-01	4.80E-17	2.27E-11	Island	10	43634212	5'UTR	CSGALNACT2			
cg05525867	5.25E-01	4.81E-17	2.27E-11	S_Shore	15	75661090	TSS200	MAN2C1			
cg21108767	5.28E-01	4.87E-17	2.30E-11	Island	7	99933721	TSS200	PILRB			
cg15062310	5.34E-01	4.95E-17	2.34E-11	Island	7	100450120	TSS1500	SLC12A9			
cg18212591	5.56E-01	4.98E-17	2.36E-11	Island	13	103425442	5'UTR	C13orf27			
cg04223366	5.43E-01	4.99E-17	2.36E-11	Island	3	66024364	5'UTR	MAGI1			
cg18610261	5.43E-01	5.05E-17	2.39E-11	Island	2	37899776	TSS1500	CDC42EP3			
cg22916109	5.69E-01	5.05E-17	2.39E-11	Island	15	78730334	TSS200	IREB2			
cg16706751	5.77E-01	5.05E-17	2.39E-11	Island	7	130792127	TSS1500	FLJ43663			
cg12972275	5.41E-01	5.06E-17	2.39E-11	Island	4	122722461	TSS200	EXOSC9			
cg02750935	5.25E-01	5.09E-17	2.41E-11	Island	5	145214981	TSS200	PRELID2			
cg01993413	5.67E-01	5.13E-17	2.42E-11	Island	14	21979151	Body	METTL3			
cg27024417	5.38E-01	5.16E-17	2.44E-11	Island	1	32645813	5'UTR	TXLNA			
cg17865108	5.48E-01	5.18E-17	2.45E-11	Island	17	18086721	TSS200	ALKBH5			
cg10037053	5.33E-01	5.18E-17	2.45E-11	Island	6	30181425	TSS1500	TRIM26			
cg02627531	5.41E-01	5.30E-17	2.51E-11	Island	19	52873085	TSS200	ZNF880			
cg23616383	5.63E-01	5.32E-17	2.52E-11	Island	17	7487132	Body	MPDU1			
cg17663101	5.31E-01	5.35E-17	2.53E-11	Island	3	49131524	TSS200	QRICH1			
cg16826947	5.34E-01	5.37E-17	2.54E-11	Island	7	44084618	Body	DBNL			
cg26526596	5.79E-01	5.38E-17	2.55E-11	Island	6	170190117	Body	C6orf122			
cg19695335	5.16E-01	5.43E-17	2.57E-11	Island	20	25604759	TSS200	NANP			
cg21619228	5.47E-01	5.49E-17	2.60E-11	Island	19	38085153	5'UTR	ZNF540			
cg21076271	5.31E-01	5.54E-17	2.62E-11	Island	14	32546633	1stExon	ARHGAP5			
cg17536750	5.56E-01	5.67E-17	2.68E-11	N_Shore	4	6642118	TSS1500	MRFAP1			
cg15806518	5.46E-01	5.70E-17	2.70E-11	Island	9	127177817	TSS200	PSMB7			
cg03272292	5.51E-01	5.75E-17	2.72E-11	Island	12	48577362	TSS200	C12orf68			
cg21454030	5.72E-01	5.83E-17	2.76E-11	Island	4	17812573	5'UTR	NCAPG			
cg16120422	5.08E-01	5.85E-17	2.76E-11	Island	12	113590924	Body	CCDC42B			
cg14735242	5.45E-01	5.86E-17	2.77E-11	Island	2	64371651	TSS200	PELI1			
cg25597233	5.49E-01	5.87E-17	2.77E-11	Island	5	140027233	1stExon	NDUFA2			
cg05907686	5.66E-01	5.95E-17	2.81E-11	Island	6	7389956	TSS200	CAGE1			
cg14237749	5.41E-01	5.97E-17	2.82E-11	Island	9	136344651	TSS1500	SLC2A6			
cg16687867	5.68E-01	5.98E-17	2.83E-11	Island	11	111896092	1stExon	DLAT			
cg22033189	5.57E-01	5.99E-17	2.83E-11	Island	1	28908551	TSS200	SNHG12			
cg03183872	5.07E-01	6.01E-17	2.84E-11	Island	20	3140552	TSS200	FASTKD5			
cg26693760	5.47E-01	6.09E-17	2.88E-11	Island	6	33267069	5'UTR	RGL2			
cg05557255	5.27E-01	6.22E-17	2.94E-11	Island	11	2422385	TSS1500	TSSC4			
cg02036077	5.83E-01	6.24E-17	2.95E-11	Island	22	35653364	TSS200	HMGXB4			
cg26745551	5.27E-01	6.26E-17	2.96E-11	Island	6	97285260	1stExon	GPR63			
cg20725936	5.28E-01	6.71E-17	3.17E-11	Island	5	175875158	TSS200	FAF2			
cg18721605	5.57E-01	6.74E-17	3.18E-11	N_Shore	18	44676421	5'UTR	HDHD2			
cg23627909	5.39E-01	6.74E-17	3.19E-11	S_Shore	14	60337760	TSS1500	RTN1			
cg21157115	5.42E-01	6.79E-17	3.21E-11	Island	9	33001303	5'UTR	APTX			
cg15238008	5.25E-01	6.82E-17	3.22E-11	Island	12	9600875	TSS200	DDX12			
cg13676204	5.68E-01	6.89E-17	3.26E-11	Island	14	61447818	TSS200	SLC38A6			
cg10041390	5.29E-01	6.94E-17	3.28E-11	Island	10	89623018	TSS200	PTEN			
cg02594498	5.24E-01	7.09E-17	3.35E-11	Island	15	22893147	5'UTR	CYFIP1			
cg22167839	5.38E-01	7.11E-17	3.36E-11	Island	7	35840133	TSS1500	7-Sep			
cg26260386	5.17E-01	7.28E-17	3.44E-11	Island	4	140477698	TSS200	SETD7			
cg04553410	5.14E-01	7.29E-17	3.45E-11	Island	7	150864885	TSS200	GBX1			
cg26260369	5.08E-01	7.30E-17	3.45E-11	Island	14	68141723	TSS200	VTI1B			
cg19080138	5.37E-01	7.51E-17	3.55E-11	Island	7	35734733	1stExon	HERPUD2			
cg13883202	5.62E-01	7.53E-17	3.56E-11	Island	3	47422330	TSS200	PTPN23			
cg13741289	5.69E-01	7.56E-17	3.58E-11	Island	4	17578858	TSS200	LAP3			
cg16162927	5.49E-01	7.65E-17	3.62E-11	Island	6	136610857	5'UTR	BCLAF1			
cg13468174	5.43E-01	7.80E-17	3.69E-11	Island	19	58919984	TSS200	ZNF584			
cg22468803	5.43E-01	7.95E-17	3.76E-11	Island	18	9136381	TSS1500	ANKRD12			
cg25264554	5.60E-01	8.09E-17	3.83E-11	Island	3	142166789	5'UTR	XRN1			
cg06888550	5.40E-01	8.16E-17	3.86E-11	Island	17	43238612	5'UTR	HEXIM2			
cg25423402	5.49E-01	8.25E-17	3.90E-11	Island	1	185286075	5'UTR	IVNS1ABP			
cg02043083	5.61E-01	8.29E-17	3.92E-11	Island	6	150070997	1stExon	PCMT1			
cg09909775	5.66E-01	8.39E-17	3.97E-11	Island	12	45610071	1stExon	ANO6			
cg00102920	5.39E-01	8.40E-17	3.97E-11	S_Shore	6	18156401	TSS1500	TPMT			
cg03719625	5.58E-01	8.43E-17	3.99E-11	N_Shore	19	38806411	1stExon	YIF1B			
cg10536369	5.17E-01	8.57E-17	4.05E-11	Island	2	170335894	TSS200	BBS5			
cg18264306	5.58E-01	8.75E-17	4.14E-11	Island	3	97483471	TSS200	ARL6			
cg23483707	6.07E-01	9.00E-17	4.25E-11	Island	13	44453835	1stExon	C13orf31			
cg00415582	5.40E-01	9.09E-17	4.30E-11	Island	6	43027202	TSS1500	KLC4			
cg20555477	5.34E-01	9.11E-17	4.31E-11	Island	9	86594889	5'UTR	HNRNPK			
cg19929624	5.43E-01	9.32E-17	4.41E-11	Island	18	11851551	Body	GNAL			
cg25444615	5.30E-01	9.36E-17	4.42E-11		19	24184550					
cg09276863	5.46E-01	9.42E-17	4.45E-11	Island	17	60501233	TSS200	METTL2A			
cg18451983	5.44E-01	9.51E-17	4.50E-11	Island	6	139695471	TSS200	CITED2			
cg25604067	5.22E-01	9.52E-17	4.50E-11	Island	11	126226068	TSS200	ST3GAL4			
cg11515196	5.47E-01	9.65E-17	4.56E-11	Island	15	44829065	TSS200	EIF3J			
cg07281688	5.58E-01	9.82E-17	4.64E-11	Island	12	57082442	TSS1500	PTGES3			
cg05529236	5.48E-01	9.89E-17	4.68E-11	Island	11	62341449	5'UTR	EEF1G			
cg18573544	5.68E-01	1.02E-16	4.82E-11	Island	6	38608108	TSS200	BTBD9			
cg08256065	5.21E-01	1.05E-16	4.95E-11		5	77081163					
cg04210544	5.33E-01	1.05E-16	4.99E-11	Island	13	111806530	Body	ARHGEF7			
cg26149167	5.46E-01	1.07E-16	5.05E-11	Island	19	16187889	Body	TPM4			
cg13854983	5.78E-01	1.08E-16	5.09E-11	Island	2	136875315	Body	CXCR4			
cg16696730	5.23E-01	1.10E-16	5.20E-11	Island	21	43916444	TSS200	RSPH1			
cg03959891	5.30E-01	1.10E-16	5.22E-11	Island	7	99933717	TSS200	PILRB			
cg15970156	5.40E-01	1.11E-16	5.24E-11	Island	22	22863219	1stExon	ZNF280B			
cg13912060	5.65E-01	1.12E-16	5.31E-11	Island	14	68141881	TSS1500	VTI1B			
cg18469778	5.59E-01	1.13E-16	5.33E-11	Island	11	18548623	TSS200	TSG101			
cg19752449	5.55E-01	1.13E-16	5.35E-11	Island	12	109915316	TSS200	UBE3B			
cg10545927	5.40E-01	1.18E-16	5.57E-11	Island	1	33117362	5'UTR	RBBP4			
cg17985418	5.51E-01	1.20E-16	5.68E-11	Island	17	66031785	TSS200	KPNA2			
ch.7.3356624R	5.60E-01	1.20E-16	5.69E-11	N_Shore	7	157205374	Body	DNAJB6			
cg15248577	5.53E-01	1.21E-16	5.72E-11	Island	10	7450456	5'UTR	SFMBT2			
cg02996684	5.42E-01	1.23E-16	5.80E-11	Island	17	73257924	TSS1500	GGA3			
cg20879576	5.24E-01	1.24E-16	5.85E-11	N_Shore	11	125034747	5'UTR	PKNOX2			
cg06880557	5.19E-01	1.24E-16	5.88E-11	Island	13	103425546	5'UTR	C13orf27			
cg22813744	5.60E-01	1.25E-16	5.89E-11	Island	11	77899778	TSS200	KCTD21			
cg06364629	5.19E-01	1.25E-16	5.90E-11	Island	2	27592939	Body	EIF2B4			
cg19738812	5.24E-01	1.27E-16	5.98E-11	Island	7	99102438	5'UTR	ZKSCAN5			
cg23358710	5.44E-01	1.29E-16	6.08E-11	Island	17	60704660	TSS200	MRC2			
cg09099697	5.63E-01	1.32E-16	6.26E-11	Island	10	65281856	Body	REEP3			
cg23542858	5.33E-01	1.36E-16	6.45E-11	Island	8	125486752	TSS1500	RNF139			
cg09885409	5.99E-01	1.37E-16	6.47E-11	Island	21	34697563	Body	IFNAR1			
cg08867499	5.63E-01	1.41E-16	6.67E-11	Island	19	33667906					
cg22974920	5.54E-01	1.42E-16	6.73E-11	Island	21	40686053	TSS1500	BRWD1			
cg18913076	5.65E-01	1.42E-16	6.73E-11	Island	2	99771244	TSS200	TSGA10			
cg08209042	5.30E-01	1.44E-16	6.81E-11	N_Shore	3	196295218	5'UTR	WDR53			
cg16340159	5.27E-01	1.44E-16	6.82E-11	Island	2	240322705	TSS200	HDAC4			
cg14804635	5.11E-01	1.49E-16	7.04E-11	Island	15	75747750	5'UTR	SIN3A			
cg12619880	5.71E-01	1.50E-16	7.09E-11	Island	1	44172798	TSS1500	ST3GAL3			
cg21806917	5.42E-01	1.50E-16	7.10E-11	Island	11	66384012	TSS200	RBM14			
cg13047843	5.34E-01	1.54E-16	7.28E-11	Island	7	101386679					
cg10392378	5.31E-01	1.55E-16	7.32E-11	S_Shore	6	90348606	TSS1500	LYRM2			
cg19049616	5.69E-01	1.58E-16	7.47E-11	Island	17	58042270	TSS200	RNFT1			
cg01392184	5.78E-01	1.59E-16	7.51E-11	Island	15	41099692	1stExon	ZFYVE19			
cg13663190	5.27E-01	1.61E-16	7.60E-11	Island	2	73461428	Body	CCT7			
cg05380793	5.22E-01	1.61E-16	7.60E-11	Island	13	73301995	TSS200	C13orf37			
cg09172817	5.15E-01	1.61E-16	7.62E-11	Island	18	9915098	Body	VAPA			
cg00582820	5.27E-01	1.62E-16	7.67E-11	Island	3	125314599	TSS1500	OSBPL11			
cg18354764	5.46E-01	1.62E-16	7.68E-11	Island	22	31064165	TSS1500	DUSP18			
cg07303308	5.37E-01	1.62E-16	7.68E-11	Island	7	128695042	TSS1500	LOC286016			
cg02550592	5.09E-01	1.64E-16	7.78E-11	Island	1	762915	TSS200	NCRNA00115			
cg08108993	5.35E-01	1.64E-16	7.78E-11	Island	17	38136923	TSS200	PSMD3			
cg11975206	5.00E-01	1.65E-16	7.81E-11	Island	10	135192160	TSS1500	PAOX			
cg12564650	5.61E-01	1.66E-16	7.87E-11	Island	5	179050814	TSS200	HNRNPH1			
cg03883519	5.48E-01	1.67E-16	7.90E-11	Island	4	128886524	5'UTR	MFSD8			
cg01456938	5.53E-01	1.68E-16	7.96E-11	Island	4	2470303	TSS1500	RNF4			
cg20064106	5.37E-01	1.69E-16	8.01E-11	Island	2	178257871	TSS1500	LOC100130691			
cg03537747	5.52E-01	1.71E-16	8.08E-11	Island	2	27886640	1stExon	SLC4A1AP			
cg06776953	5.65E-01	1.72E-16	8.15E-11	Island	1	149859104	1stExon	HIST2H2AB			
cg04024692	5.48E-01	1.74E-16	8.21E-11	Island	11	16760046	TSS200	C11orf58			
cg12174498	5.37E-01	1.74E-16	8.23E-11	Island	8	80942140	Body	MRPS28			
cg25937832	5.53E-01	1.79E-16	8.45E-11	Island	3	23958525	5'UTR	NKIRAS1			
cg13129662	5.04E-01	1.79E-16	8.45E-11	Island	17	48227708	1stExon	PPP1R9B			
cg07093111	5.30E-01	1.82E-16	8.59E-11	Island	17	18585732	TSS200	ZNF286B			
cg24429831	5.47E-01	1.87E-16	8.86E-11	Island	19	36120171	1stExon	RBM42			
cg24127244	5.82E-01	1.88E-16	8.88E-11	Island	3	133524572	TSS200	SRPRB			
cg07485181	5.21E-01	1.89E-16	8.93E-11	Island	2	131851172	TSS200	FAM168B			
cg25296860	5.56E-01	1.90E-16	8.98E-11	Island	13	20702426					
cg01154537	5.17E-01	1.93E-16	9.11E-11	Island	10	95462167	5'UTR	C10orf4			
cg14369405	5.16E-01	1.93E-16	9.15E-11	Island	18	32556760	TSS200	MAPRE2			
cg25700848	5.56E-01	1.96E-16	9.28E-11	Island	6	7911417	TSS1500	TXNDC5			
cg25452632	5.12E-01	1.97E-16	9.34E-11	Island	12	56754141	TSS1500	STAT2			
cg26597500	5.28E-01	1.98E-16	9.37E-11	Island	13	73356092	TSS200	PIBF1			
cg00533923	5.28E-01	2.02E-16	9.56E-11	Island	6	116892543	TSS200	RWDD1			
cg14397361	5.25E-01	2.02E-16	9.56E-11	Island	9	140149997	1stExon	COBRA1			
cg24251484	5.35E-01	2.05E-16	9.67E-11	Island	10	119133804	Body	PDZD8			
cg05798608	5.63E-01	2.05E-16	9.70E-11	Island	1	202317770	TSS200	PPP1R12B			
cg04936382	5.22E-01	2.06E-16	9.76E-11	Island	20	36662003	1stExon	RPRD1B			
cg04310649	5.12E-01	2.11E-16	1.00E-10	Island	10	35416472	5'UTR	CREM			
cg04226364	5.26E-01	2.11E-16	1.00E-10	Island	17	47865990	TSS200	MYST2			
cg16788234	5.61E-01	2.12E-16	1.00E-10	Island	11	108093338	5'UTR	NPAT			
cg13452400	5.92E-01	2.17E-16	1.03E-10	Island	2	7006280	TSS1500	CMPK2			
cg11673391	5.03E-01	2.18E-16	1.03E-10	Island	1	10459052	TSS200	PGD			
cg06719391	5.42E-01	2.18E-16	1.03E-10	Island	11	2554330	Body	KCNQ1			
cg25776555	5.48E-01	2.19E-16	1.03E-10	S_Shore	19	52531777	TSS200	ZNF614			
cg08795962	5.24E-01	2.19E-16	1.03E-10	Island	11	93862716	Body	PANX1			
cg23709121	5.31E-01	2.22E-16	1.05E-10	Island	14	59951523	TSS1500	C14orf149			
cg01040759	5.28E-01	2.22E-16	1.05E-10	S_Shore	2	86116384	TSS1500	ST3GAL5			
cg18500714	5.01E-01	2.25E-16	1.06E-10	Island	14	100706288	Body	YY1			
cg03876184	5.58E-01	2.26E-16	1.07E-10	Island	2	27886755	TSS1500	SUPT7L			
cg22024876	5.82E-01	2.26E-16	1.07E-10	Island	11	105948183	5'UTR	KBTBD3			
cg03392679	5.19E-01	2.27E-16	1.07E-10	Island	3	71773917	Body	EIF4E3			
cg09771049	5.04E-01	2.32E-16	1.10E-10	Island	17	66031798	TSS200	KPNA2			
cg04165128	5.59E-01	2.34E-16	1.10E-10	Island	19	52693149	TSS200	PPP2R1A			
cg18881776	5.25E-01	2.36E-16	1.11E-10	Island	1	28052146	TSS1500	FAM76A			
cg27209395	5.44E-01	2.42E-16	1.14E-10	Island	6	26172397					
cg23924007	5.30E-01	2.43E-16	1.15E-10	Island	4	140099401					
cg22825116	5.57E-01	2.45E-16	1.16E-10	Island	2	88991018	TSS200	RPIA			
cg15203817	5.80E-01	2.46E-16	1.16E-10	Island	19	36980483	TSS200	ZNF566			
cg09007244	5.48E-01	2.47E-16	1.17E-10	N_Shore	22	51221736	Body	RPL23AP82			
cg02320003	5.21E-01	2.47E-16	1.17E-10	N_Shore	5	60139293	5'UTR	ELOVL7			
cg26900616	5.52E-01	2.48E-16	1.17E-10	Island	4	159593389	5'UTR	ETFDH			
cg14815005	5.38E-01	2.48E-16	1.17E-10	Island	22	22222162	TSS200	MAPK1			
cg27417846	5.39E-01	2.48E-16	1.17E-10	Island	2	88927289	TSS200	EIF2AK3			
cg27376617	5.36E-01	2.50E-16	1.18E-10	Island	7	30518048	5'UTR	NOD1			
cg03373442	5.44E-01	2.57E-16	1.21E-10	Island	13	31736396	TSS1500	HSPH1			
cg09695652	5.31E-01	2.57E-16	1.22E-10	Island	3	139108473	1stExon	COPB2			
cg15605445	5.67E-01	2.59E-16	1.23E-10	Island	10	88470986	Body	LDB3			
cg26852602	5.44E-01	2.60E-16	1.23E-10	Island	15	83735291	Body	BTBD1			
cg26097011	5.27E-01	2.63E-16	1.24E-10	Island	13	103046943	Body	FGF14			
cg10867947	5.54E-01	2.64E-16	1.25E-10	Island	8	95835263	TSS1500	INTS8			
cg10130446	5.47E-01	2.68E-16	1.27E-10	Island	14	55658398	TSS200	DLGAP5			
cg12481283	5.14E-01	2.68E-16	1.27E-10	Island	20	19997705	TSS1500	NAA20			
cg14031414	5.49E-01	2.69E-16	1.27E-10	Island	20	13765665	TSS200	ESF1			
cg08938976	5.22E-01	2.70E-16	1.28E-10	Island	1	247095660	TSS1500	AHCTF1			
cg01608030	5.39E-01	2.71E-16	1.28E-10	Island	19	1605680	TSS200	UQCR			
cg27084994	5.39E-01	2.80E-16	1.32E-10	Island	5	175875161	TSS200	FAF2			
cg03486485	5.32E-01	2.80E-16	1.33E-10	Island	11	14927004					
cg08142263	5.28E-01	2.83E-16	1.34E-10	N_Shore	19	17420206	TSS200	DDA1			
cg06027057	5.21E-01	2.88E-16	1.36E-10	Island	14	90849959					
ch.2.223778692R	5.34E-01	2.96E-16	1.40E-10		2	224070448					
cg16026760	5.44E-01	2.98E-16	1.41E-10	Island	19	4791699	TSS200	FEM1A			
cg13423282	5.15E-01	3.02E-16	1.43E-10	Island	19	19174731	TSS200	SLC25A42			
cg11355601	5.75E-01	3.03E-16	1.43E-10	Island	22	39096475	TSS200	JOSD1			
cg10977398	5.16E-01	3.11E-16	1.47E-10	Island	3	124606490	TSS1500	ITGB5			
cg02228635	5.47E-01	3.13E-16	1.48E-10	Island	1	93298093	Body	RPL5			
cg23576473	5.55E-01	3.19E-16	1.51E-10		17	47785586	TSS1500	SLC35B1			
cg08703520	5.46E-01	3.23E-16	1.53E-10	Island	19	58978336	TSS200	ZNF324			
cg13398135	5.36E-01	3.27E-16	1.55E-10	N_Shore	17	80250214					
cg13654902	5.26E-01	3.28E-16	1.55E-10	Island	19	38853053	Body	CATSPERG			
cg16697775	5.45E-01	3.35E-16	1.58E-10	Island	6	43543259	TSS1500	POLH			
cg11618704	5.45E-01	3.44E-16	1.63E-10	Island	10	43904553	TSS1500	HNRNPF			
cg22852149	5.97E-01	3.45E-16	1.63E-10	Island	19	36980565	TSS200	ZNF566			
cg04696559	5.48E-01	3.46E-16	1.64E-10	Island	5	36152378	Body	SKP2			
cg17019204	5.31E-01	3.51E-16	1.66E-10	Island	6	86303781	TSS200	SNX14			
cg01162436	5.16E-01	3.53E-16	1.67E-10	Island	10	15902292	1stExon	FAM188A			
cg14150915	5.60E-01	3.53E-16	1.67E-10	Island	11	66056828	TSS200	YIF1A			
cg08184792	5.92E-01	3.62E-16	1.71E-10	Island	12	48592270					
cg11821927	5.25E-01	3.62E-16	1.71E-10	Island	15	45694435	TSS200	SPATA5L1			
cg21106899	5.48E-01	3.64E-16	1.72E-10	Island	1	11779803	3'UTR	C1orf187			
cg01888767	5.30E-01	3.65E-16	1.72E-10	Island	5	131832552					
cg16587974	5.36E-01	3.68E-16	1.74E-10	Island	5	76383162	Body	LOC728723			
cg11081185	5.25E-01	3.71E-16	1.75E-10	Island	11	208423	TSS200	RIC8A			
cg11162385	4.93E-01	3.74E-16	1.77E-10	Island	20	25604740	TSS200	NANP			
cg02246053	5.52E-01	3.76E-16	1.78E-10	S_Shore	17	57184577	TSS1500	TRIM37			
cg00965391	5.30E-01	3.77E-16	1.78E-10	Island	11	92930777	Body	SLC36A4			
cg21899921	5.44E-01	3.85E-16	1.82E-10	S_Shore	7	73669227	TSS1500	RFC2			
cg04875007	5.25E-01	3.86E-16	1.82E-10	Island	16	2014871	TSS200	SNHG9			
cg05871607	5.44E-01	3.90E-16	1.84E-10	Island	1	28241317	TSS200	RPA2			
cg27326518	5.74E-01	3.91E-16	1.85E-10	Island	1	226187335	TSS1500	C1orf55			
cg03780073	5.33E-01	3.93E-16	1.86E-10	Island	15	48624255	TSS200	DUT			
cg25794819	5.04E-01	3.98E-16	1.88E-10	Island	19	55629097	TSS200	PPP1R12C			
cg04183933	5.45E-01	4.19E-16	1.98E-10	Island	2	198363868	5'UTR	HSPD1			
cg06746074	5.42E-01	4.23E-16	2.00E-10	Island	3	87276268	TSS200	CHMP2B			
cg08809260	5.09E-01	4.24E-16	2.01E-10	Island	2	177054140	1stExon	HOXD1			
cg08293367	5.20E-01	4.28E-16	2.02E-10	Island	22	22089752	5'UTR	YPEL1			
cg21799605	5.38E-01	4.36E-16	2.06E-10	Island	6	42713881	1stExon	TBCC			
cg01534423	5.18E-01	4.48E-16	2.12E-10	Island	17	18965556					
cg22183232	5.17E-01	4.48E-16	2.12E-10	S_Shore	11	9406733	Body	IPO7			
cg06873684	5.43E-01	4.52E-16	2.14E-10	N_Shore	19	4472059	TSS200	HDGF2			
cg03468945	5.39E-01	4.59E-16	2.17E-10	Island	10	126107610	TSS200	OAT			
cg24218077	5.33E-01	4.61E-16	2.18E-10	Island	11	125495856	TSS1500	CHEK1			
cg02220499	5.50E-01	4.61E-16	2.18E-10	Island	16	19729278	5'UTR	IQCK			
cg10163945	5.36E-01	4.62E-16	2.19E-10	Island	5	115421152	Body	COMMD10			
cg21487637	5.52E-01	4.68E-16	2.21E-10	Island	19	46195684	TSS200	QPCTL			
cg23091255	5.33E-01	4.68E-16	2.21E-10	Island	6	64345855					
cg04508286	5.39E-01	4.73E-16	2.24E-10	Island	7	35840410	TSS1500	7-Sep			
cg24441068	5.36E-01	4.73E-16	2.24E-10	Island	11	32605279	TSS200	EIF3M			
cg05337192	5.16E-01	4.77E-16	2.25E-10		1	108113367					
cg05417615	5.39E-01	4.78E-16	2.26E-10	Island	4	147443478	TSS1500	SLC10A7			
cg04410587	5.18E-01	4.82E-16	2.28E-10	Island	7	156743073	1stExon	NOM1			
cg12700464	5.22E-01	4.84E-16	2.29E-10	Island	11	78128424	Body	GAB2			
cg07987587	5.16E-01	4.85E-16	2.29E-10	Island	22	42486991	TSS200	NDUFA6			
cg08522087	4.95E-01	4.91E-16	2.32E-10	N_Shore	5	14871910	TSS200	ANKH			
cg00345965	5.61E-01	4.94E-16	2.34E-10		1	151226992	TSS1500	PSMD4			
cg10845251	5.16E-01	4.98E-16	2.36E-10	Island	19	19314334	TSS200	NR2C2AP			
cg08533424	5.24E-01	5.15E-16	2.44E-10	Island	17	37009973	1stExon	RPL23			
cg04690289	5.26E-01	5.17E-16	2.44E-10	Island	3	45017999	TSS1500	ZDHHC3			
cg24899068	5.31E-01	5.29E-16	2.50E-10	Island	19	49999470	TSS200	RPS11			
cg10742605	5.09E-01	5.46E-16	2.58E-10	Island	3	18485411					
cg11969467	5.32E-01	5.54E-16	2.62E-10	Island	1	174992598	TSS200	MRPS14			
cg11422045	5.10E-01	5.60E-16	2.65E-10	N_Shore	11	43701985	TSS200	HSD17B12			
cg05766425	5.49E-01	5.60E-16	2.65E-10	Island	17	48796751	TSS200	LUC7L3			
cg21914984	5.34E-01	5.66E-16	2.68E-10	Island	2	37899464	TSS200	CDC42EP3			
cg20214067	5.49E-01	5.70E-16	2.70E-10	N_Shore	12	133065776	TSS1500	FBRSL1			
cg06172942	5.20E-01	5.74E-16	2.71E-10	Island	3	50378529	TSS200	RASSF1			
cg07623022	5.22E-01	5.81E-16	2.75E-10	Island	16	18801545	5'UTR	RPS15A			
cg11775492	5.37E-01	5.81E-16	2.75E-10	Island	12	51158663	5'UTR	ATF1			
cg19057882	5.38E-01	5.84E-16	2.76E-10	Island	20	37101373	TSS200	RALGAPB			
cg03831869	5.81E-01	5.86E-16	2.77E-10	Island	16	3508546	5'UTR	NAT15			
cg11652947	5.32E-01	5.95E-16	2.81E-10	Island	17	80605508	Body	WDR45L			
cg17227014	5.31E-01	5.98E-16	2.83E-10	Island	4	6642450	1stExon	MRFAP1			
cg03931027	5.91E-01	6.04E-16	2.86E-10	Island	5	138609848	Body	SNHG4			
cg02410754	5.20E-01	6.06E-16	2.86E-10	Island	1	32410520					
cg22512377	5.22E-01	6.09E-16	2.88E-10	Island	22	42475683	TSS200	C22orf32			
cg07987262	5.39E-01	6.26E-16	2.96E-10	Island	19	19314408	TSS200	NR2C2AP			
cg15433422	5.35E-01	6.36E-16	3.01E-10	Island	3	196670053	Body	LOC152217			
cg04404789	5.42E-01	6.39E-16	3.02E-10	N_Shore	16	46722505	TSS1500	ORC6L			
cg24663255	5.32E-01	6.57E-16	3.11E-10	Island	8	146228920	TSS1500	ZNF252			
cg03509024	5.49E-01	6.62E-16	3.13E-10	S_Shore	3	10184013	Body	VHL			
cg22301261	5.51E-01	6.63E-16	3.13E-10	Island	13	50655392	TSS1500	DLEU1			
cg14042131	5.16E-01	6.65E-16	3.15E-10	Island	11	48003169	Body	PTPRJ			
cg02656441	5.32E-01	6.66E-16	3.15E-10	Island	13	111367915	Body	ING1			
cg13022174	5.53E-01	6.66E-16	3.15E-10	Island	18	23671059	TSS1500	SS18			
cg08568987	5.62E-01	6.72E-16	3.18E-10	Island	19	56165234	TSS200	U2AF2			
cg20296188	5.32E-01	6.73E-16	3.18E-10		17	77397067	5'UTR	HRNBP3			
cg05835456	5.18E-01	6.75E-16	3.19E-10	Island	15	43785425	TSS200	TP53BP1			
cg10767909	5.57E-01	6.75E-16	3.19E-10	Island	19	36980702	TSS1500	ZNF566			
cg01547051	5.07E-01	6.83E-16	3.23E-10	Island	7	150777654	Body	FASTK			
cg25346576	5.34E-01	6.84E-16	3.23E-10	Island	17	28443852	5'UTR	CCDC55			
cg04219700	5.38E-01	6.99E-16	3.31E-10	Island	1	228594657	TSS200	TRIM11			
cg11841349	5.27E-01	6.99E-16	3.31E-10	Island	3	9791615	TSS200	OGG1			
cg04966789	5.20E-01	7.18E-16	3.39E-10	Island	14	35591779	TSS1500	PPP2R3C			
cg18917495	5.48E-01	7.18E-16	3.40E-10	Island	2	74006961	Body	DUSP11			
cg14797322	5.28E-01	7.36E-16	3.48E-10	Island	12	58165899	TSS1500	FAM119B			
cg08108155	5.16E-01	7.38E-16	3.49E-10	Island	22	29999444	TSS200	NF2			
cg27365208	5.43E-01	7.44E-16	3.52E-10	N_Shore	19	19778986	TSS1500	ZNF101			
cg17691309	5.38E-01	7.48E-16	3.54E-10	Island	9	35690459	TSS1500	TPM2			
cg12995410	4.91E-01	7.53E-16	3.56E-10	Island	6	151712734	TSS200	ZBTB2			
cg16971831	5.18E-01	7.61E-16	3.60E-10	Island	5	56110935	1stExon	MAP3K1			
cg04496899	5.52E-01	7.66E-16	3.62E-10	Island	1	70820341	TSS200	HHLA3			
cg24079997	5.36E-01	7.66E-16	3.62E-10	Island	4	52709183	TSS200	DCUN1D4			
cg17417191	5.28E-01	7.86E-16	3.72E-10	Island	1	218458683	1stExon	RRP15			
cg22782929	5.11E-01	7.89E-16	3.73E-10	Island	10	21784432	3'UTR	C10orf114			
cg02455615	5.31E-01	7.91E-16	3.74E-10	Island	11	33183110	TSS200	CSTF3			
cg20009215	5.23E-01	7.97E-16	3.77E-10	Island	6	2765204	TSS1500	WRNIP1			
cg08167214	5.27E-01	8.15E-16	3.86E-10	N_Shore	16	81040017	TSS200	CENPN			
cg05637795	5.52E-01	8.20E-16	3.88E-10	Island	15	72978746	TSS1500	HIGD2B			
ch.14.1499103R	5.64E-01	8.23E-16	3.89E-10		14	93412334	Body	ITPK1			
cg03803211	5.39E-01	8.24E-16	3.89E-10	Island	2	70313772	TSS1500	PCBP1			
cg07740989	5.56E-01	8.26E-16	3.90E-10	Island	6	74230681	5'UTR	EEF1A1			
cg22048132	5.55E-01	8.40E-16	3.97E-10	Island	17	60005312	1stExon	INTS2			
cg23542284	5.22E-01	8.43E-16	3.98E-10	Island	19	19314328	TSS200	NR2C2AP			
cg03228804	5.12E-01	8.50E-16	4.02E-10	Island	16	86589205	TSS1500	MTHFSD			
cg10391629	5.61E-01	8.59E-16	4.06E-10	Island	13	42846072	TSS1500	AKAP11			
cg02286335	5.15E-01	8.63E-16	4.08E-10	Island	10	58121068	TSS200	ZWINT			
cg21851142	5.24E-01	8.78E-16	4.15E-10	Island	6	132129008	TSS200	ENPP1			
cg26526379	5.42E-01	8.80E-16	4.16E-10	Island	7	26416184					
cg05867307	5.55E-01	8.83E-16	4.18E-10	Island	4	144106066	TSS200	USP38			
cg07031532	5.14E-01	8.84E-16	4.18E-10	Island	15	64995684	TSS1500	OAZ2			
cg24523585	5.41E-01	9.04E-16	4.27E-10	Island	13	49821926	TSS200	CDADC1			
cg02249648	5.20E-01	9.08E-16	4.29E-10	Island	12	1703181	1stExon	FBXL14			
cg21959594	5.45E-01	9.10E-16	4.31E-10	S_Shore	19	1813058	TSS1500	ATP8B3			
cg11781847	5.21E-01	9.11E-16	4.31E-10	Island	8	67837483	Body	SNHG6			
cg25449542	5.53E-01	9.25E-16	4.37E-10	Island	17	1957605	TSS1500	HIC1			
cg00124011	5.09E-01	9.26E-16	4.38E-10	Island	1	14075958	1stExon	PRDM2			
cg21008684	5.34E-01	9.29E-16	4.39E-10	Island	2	157198370					
cg15408407	5.07E-01	9.40E-16	4.45E-10	Island	19	1438438	Body	RPS15			
cg21869055	5.26E-01	9.61E-16	4.54E-10	Island	19	51522454	5'UTR	KLK10			
cg26681912	5.17E-01	9.61E-16	4.54E-10	Island	1	169455321	TSS200	SLC19A2			
cg14723664	5.54E-01	9.76E-16	4.61E-10	N_Shore	6	34164073					
cg19014302	5.26E-01	9.89E-16	4.67E-10	Island	19	18303893	TSS200	MPV17L2			
cg18452324	5.47E-01	9.92E-16	4.69E-10		22	37882397	1stExon	MFNG			
cg18255595	5.09E-01	1.01E-15	4.79E-10	Island	13	20735871	TSS1500	GJA3			
cg04175957	5.34E-01	1.03E-15	4.89E-10	N_Shore	15	23207925	Body	WHAMML1			
cg07697850	5.31E-01	1.03E-15	4.89E-10	Island	16	29973177	TSS200	TMEM219			
cg03092918	5.09E-01	1.04E-15	4.90E-10	Island	10	126107592	TSS200	OAT			
cg05325390	5.19E-01	1.04E-15	4.91E-10	S_Shore	16	23464715	TSS1500	COG7			
cg00090767	5.28E-01	1.05E-15	4.95E-10	Island	14	65569376	TSS200	MAX			
cg15546754	5.40E-01	1.05E-15	4.95E-10		11	68065392					
cg09293699	5.25E-01	1.05E-15	4.97E-10	Island	16	81040972	5'UTR	CENPN			
cg18438837	5.26E-01	1.05E-15	4.99E-10	Island	1	42922100	TSS200	PPCS			
cg16787025	5.31E-01	1.06E-15	5.01E-10	Island	15	51200723	TSS1500	AP4E1			
cg19510484	5.48E-01	1.08E-15	5.12E-10	S_Shore	12	95868044	1stExon	METAP2			
cg17903246	5.58E-01	1.09E-15	5.14E-10	Island	3	100053926	Body	NIT2			
cg16410464	5.71E-01	1.10E-15	5.18E-10	Island	7	65215907	TSS200	CCT6P1			
cg22139878	5.49E-01	1.11E-15	5.25E-10	N_Shore	10	91174299	TSS200	IFIT5			
cg25587211	5.11E-01	1.14E-15	5.38E-10	Island	3	43663662	TSS200	ANO10			
cg10533351	5.30E-01	1.15E-15	5.46E-10	Island	20	19997722	TSS1500	NAA20			
cg01963240	5.23E-01	1.16E-15	5.48E-10	Island	14	54421117	5'UTR	BMP4			
cg14140830	5.53E-01	1.18E-15	5.57E-10	Island	3	47020973	TSS200	NBEAL2			
cg09690659	5.15E-01	1.18E-15	5.58E-10	Island	20	33680871	TSS1500	TRPC4AP			
cg14650559	5.19E-01	1.21E-15	5.70E-10	Island	14	77843620	TSS200	C14orf174			
cg17978996	5.17E-01	1.21E-15	5.71E-10	Island	6	107436496	TSS1500	BEND3			
cg15009698	5.46E-01	1.22E-15	5.77E-10	Island	5	77590494	5'UTR	AP3B1			
cg18467110	5.24E-01	1.22E-15	5.79E-10	Island	3	140661601	Body	SLC25A36			
cg12023693	5.16E-01	1.23E-15	5.81E-10	Island	2	102091115	5'UTR	RFX8			
cg03054141	5.27E-01	1.24E-15	5.86E-10	Island	12	8234711	TSS200	NECAP1			
cg04759220	5.06E-01	1.24E-15	5.88E-10	Island	5	78532560	1stExon	JMY			
cg04273556	5.16E-01	1.25E-15	5.90E-10	Island	9	35096672	TSS200	PIGO			
cg10093594	5.21E-01	1.26E-15	5.94E-10	Island	1	206858754	1stExon	MAPKAPK2			
cg23162983	5.28E-01	1.27E-15	5.98E-10	N_Shore	17	63119174					
cg06183820	5.25E-01	1.27E-15	6.00E-10	S_Shore	6	2972097	TSS200	SERPINB6			
cg13383235	5.37E-01	1.27E-15	6.01E-10	Island	7	7680321	5'UTR	RPA3			
cg14694896	5.14E-01	1.31E-15	6.22E-10	Island	8	104427370	1stExon	SLC25A32			
cg22992588	5.38E-01	1.32E-15	6.26E-10	Island	18	74207551					
cg02775028	5.04E-01	1.34E-15	6.33E-10	Island	4	184580387	TSS200	C4orf41			
cg25136709	5.62E-01	1.35E-15	6.37E-10	Island	7	143599409	TSS1500	FAM115A			
cg10122932	5.11E-01	1.36E-15	6.44E-10	Island	7	99698990	1stExon	MCM7			
cg12173535	5.05E-01	1.37E-15	6.47E-10	Island	19	54694174	TSS1500	MBOAT7			
cg11655486	5.46E-01	1.37E-15	6.49E-10	S_Shore	1	85156638	TSS1500	SSX2IP			
cg26761504	5.39E-01	1.37E-15	6.50E-10	Island	19	49140601	TSS1500	SEC1			
cg10046127	5.42E-01	1.39E-15	6.55E-10	Island	14	57735694	5'UTR	MUDENG			
cg10035432	5.12E-01	1.39E-15	6.59E-10	Island	14	39644345	TSS200	PNN			
ch.5.2925238F	5.29E-01	1.41E-15	6.68E-10		5	154966064					
cg13196826	5.00E-01	1.41E-15	6.68E-10	Island	10	98945664	5'UTR	SLIT1			
cg23664192	5.48E-01	1.41E-15	6.69E-10	Island	6	34725288	5'UTR	SNRPC			
cg04575467	5.41E-01	1.42E-15	6.70E-10	Island	8	41997444					
cg25784395	5.64E-01	1.43E-15	6.76E-10	Island	22	40742943	Body	ADSL			
cg03857186	5.32E-01	1.43E-15	6.77E-10	Island	2	27255618	TSS200	TMEM214			
cg20157484	5.48E-01	1.44E-15	6.80E-10	N_Shore	12	46385525	TSS1500	SFRS2IP			
cg24962978	5.25E-01	1.44E-15	6.80E-10	Island	11	118889279	5'UTR	TRAPPC4			
cg02127607	5.34E-01	1.45E-15	6.86E-10	S_Shore	17	61920694	TSS1500	SMARCD2			
cg19656070	4.99E-01	1.47E-15	6.96E-10	Island	17	3571978	TSS200	TMEM93			
cg19956166	5.27E-01	1.49E-15	7.04E-10	Island	2	85980874	TSS200	ATOH8			
cg13386234	5.64E-01	1.51E-15	7.14E-10	Island	14	23058032	1stExon	DAD1			
cg14532069	5.17E-01	1.51E-15	7.15E-10	Island	18	59993399	Body	TNFRSF11A			
cg00166750	5.01E-01	1.52E-15	7.18E-10	Island	8	102138594					
cg22293500	5.42E-01	1.52E-15	7.18E-10	N_Shore	3	186544871					
cg13992236	5.37E-01	1.53E-15	7.22E-10	Island	6	86352429	TSS1500	SYNCRIP			
cg27196102	5.23E-01	1.55E-15	7.33E-10	S_Shore	16	23464713	TSS1500	COG7			
cg22100476	5.37E-01	1.56E-15	7.36E-10	Island	1	43638037	5'UTR	WDR65			
cg25976786	5.01E-01	1.56E-15	7.39E-10	Island	12	53662079	TSS200	ESPL1			
cg23000464	5.33E-01	1.58E-15	7.45E-10	S_Shore	19	633785	TSS1500	POLRMT			
cg00673674	5.30E-01	1.59E-15	7.53E-10	Island	19	19144826	TSS1500	SFRS14			
cg16722292	5.37E-01	1.60E-15	7.56E-10	Island	10	7830180	TSS1500	KIN			
cg14092529	5.36E-01	1.61E-15	7.59E-10	Island	5	21459600	Body	LOC728411			
cg00900054	5.45E-01	1.61E-15	7.61E-10	Island	1	46016580	1stExon	AKR1A1			
cg09507928	5.23E-01	1.63E-15	7.69E-10	Island	5	140027484	1stExon	IK			
cg21160472	4.75E-01	1.65E-15	7.80E-10	Island	1	212782112	1stExon	ATF3			
cg10916494	5.54E-01	1.67E-15	7.88E-10	Island	6	86388066	Body	SNHG5			
cg23528168	5.16E-01	1.69E-15	8.01E-10	Island	5	89770579	5'UTR	MBLAC2			
cg05223847	5.35E-01	1.70E-15	8.02E-10	Island	10	124913846	5'UTR	BUB3			
cg13841901	5.10E-01	1.71E-15	8.09E-10	Island	1	45805975	TSS200	MUTYH			
cg06745507	5.33E-01	1.73E-15	8.17E-10	Island	15	44085196	Body	SERF2			
cg14535006	5.62E-01	1.73E-15	8.20E-10	Island	20	18448030	TSS1500	C20orf12			
cg08527566	5.34E-01	1.74E-15	8.24E-10	Island	12	95611432	TSS200	FGD6			
cg26460378	5.13E-01	1.74E-15	8.25E-10	Island	19	36545594	TSS200	WDR62			
cg14226747	5.60E-01	1.79E-15	8.47E-10	Island	4	657927	Body	PDE6B			
cg14838017	5.12E-01	1.80E-15	8.49E-10	Island	1	160232450	TSS200	DCAF8			
cg13425677	5.13E-01	1.81E-15	8.56E-10	Island	5	56112090	Body	MAP3K1			
cg07209631	5.39E-01	1.81E-15	8.57E-10	Island	4	89205728	5'UTR	PPM1K			
cg27211204	5.25E-01	1.82E-15	8.59E-10	Island	15	99791508	TSS200	LRRC28			
cg24966682	5.55E-01	1.82E-15	8.62E-10	Island	6	24666810	TSS1500	ACOT13			
cg09069257	5.22E-01	1.83E-15	8.64E-10	Island	12	94495988					
cg11792664	5.42E-01	1.86E-15	8.82E-10	S_Shore	19	1605706	TSS1500	UQCR			
cg18039855	5.59E-01	1.88E-15	8.91E-10	N_Shore	11	57434952	TSS1500	ZDHHC5			
cg11337525	5.58E-01	1.90E-15	8.97E-10		19	45418417	Body	APOC1			
cg19789848	5.27E-01	1.92E-15	9.06E-10		17	30454741					
cg10025462	5.21E-01	1.92E-15	9.06E-10	Island	17	27046956	TSS1500	SNORD42B			
cg04798523	5.45E-01	1.92E-15	9.07E-10	Island	4	103749125	TSS200	UBE2D3			
cg23145622	5.32E-01	1.92E-15	9.07E-10	Island	1	206859650	Body	MAPKAPK2			
cg03456512	5.14E-01	1.93E-15	9.11E-10	Island	7	107531689	1stExon	DLD			
cg21071625	5.58E-01	1.98E-15	9.35E-10	Island	19	39217605	Body	ACTN4			
cg10205287	5.31E-01	1.98E-15	9.35E-10		4	100815590	1stExon	MAPKSP1			
cg02167732	5.56E-01	1.98E-15	9.36E-10	Island	14	81687645	TSS1500	GTF2A1			
cg24395128	5.26E-01	2.01E-15	9.51E-10	S_Shore	17	57184525	TSS1500	TRIM37			
cg02773889	5.15E-01	2.04E-15	9.64E-10	Island	13	42615649					
cg06015203	5.33E-01	2.05E-15	9.70E-10	Island	14	51297334	5'UTR	NIN			
cg18751306	4.91E-01	2.05E-15	9.70E-10	Island	15	81294292	1stExon	MESDC1			
cg09852199	5.22E-01	2.07E-15	9.77E-10	Island	1	203764897	1stExon	ZC3H11A			
cg23060735	5.24E-01	2.08E-15	9.85E-10	Island	22	51066924	TSS1500	ARSA			
cg16458021	5.03E-01	2.09E-15	9.87E-10	Island	21	43430507	TSS200	ZNF295			
cg13776499	5.19E-01	2.09E-15	9.87E-10	Island	2	12858298	1stExon	TRIB2			
cg01386121	5.48E-01	2.09E-15	9.88E-10		16	22012560	TSS200	C16orf65			
cg21442773	5.19E-01	2.09E-15	9.91E-10	Island	1	236029828	5'UTR	LYST			
cg00881254	5.18E-01	2.10E-15	9.91E-10	Island	18	657522	TSS200	TYMS			
ch.13.1834088F	5.33E-01	2.10E-15	9.94E-10	S_Shore	13	112692382					
cg05228735	5.20E-01	2.12E-15	1.00E-09	Island	16	30621825	TSS200	ZNF689			
cg09001528	5.57E-01	2.14E-15	1.01E-09	Island	5	65440474	TSS200	SFRS12			
cg02005549	5.63E-01	2.17E-15	1.03E-09	Island	4	106629965	1stExon	GSTCD			
cg03875450	5.08E-01	2.23E-15	1.05E-09	Island	9	98269581	Body	PTCH1			
cg04084597	5.21E-01	2.24E-15	1.06E-09	Island	11	75479652	TSS200	DGAT2			
cg23374376	5.42E-01	2.24E-15	1.06E-09	Island	19	39390198	5'UTR	SIRT2			
cg14907986	5.45E-01	2.24E-15	1.06E-09	Island	6	24645932	1stExon	KIAA0319			
cg13710842	5.29E-01	2.24E-15	1.06E-09	Island	5	72251735	TSS200	FCHO2			
cg16558358	5.45E-01	2.25E-15	1.06E-09	Island	17	80416024	TSS1500	NARF			
cg24503272	5.22E-01	2.26E-15	1.07E-09	Island	6	160210831	TSS1500	MRPL18			
cg12924408	5.51E-01	2.26E-15	1.07E-09	Island	22	37172025	5'UTR	RABL4			
cg09742170	5.35E-01	2.26E-15	1.07E-09	Island	7	25021208	TSS1500	OSBPL3			
cg13433446	5.05E-01	2.27E-15	1.07E-09	Island	9	128170534					
cg15617768	5.36E-01	2.30E-15	1.09E-09	S_Shore	10	101492447	TSS200	COX15			
cg27132050	5.39E-01	2.34E-15	1.11E-09		15	45021149					
cg27394038	5.52E-01	2.35E-15	1.11E-09	Island	6	36562217	5'UTR	SFRS3			
cg01840575	5.10E-01	2.37E-15	1.12E-09	Island	2	38977957	Body	SFRS7			
cg08699435	5.29E-01	2.38E-15	1.13E-09	N_Shore	20	19997606	TSS1500	NAA20			
cg16632994	5.01E-01	2.41E-15	1.14E-09	Island	5	158690246	5'UTR	UBLCP1			
cg03100196	5.46E-01	2.45E-15	1.16E-09	Island	7	143077761	TSS1500	ZYX			
cg24705286	5.26E-01	2.47E-15	1.17E-09	Island	16	27215306	1stExon	JMJD5			
cg08730330	5.23E-01	2.48E-15	1.17E-09	Island	17	61904790	TSS200	PSMC5			
cg23109134	5.32E-01	2.48E-15	1.17E-09	Island	10	7830051	TSS200	ATP5C1			
cg14153722	5.33E-01	2.49E-15	1.18E-09	Island	1	206858799	1stExon	MAPKAPK2			
cg26549029	5.32E-01	2.50E-15	1.18E-09	Island	12	133286883	TSS1500	PGAM5			
cg23792258	5.15E-01	2.52E-15	1.19E-09	Island	6	17988404	TSS1500	KIF13A			
cg11718235	5.09E-01	2.54E-15	1.20E-09	N_Shore	19	56915184	TSS200	ZNF583			
cg18689253	5.40E-01	2.56E-15	1.21E-09	Island	9	82186806	TSS200	TLE4			
cg06689961	5.17E-01	2.66E-15	1.26E-09	Island	12	12870959	1stExon	CDKN1B			
cg17310611	5.04E-01	2.68E-15	1.27E-09	Island	1	113615709	TSS200	LRIG2			
cg18282264	5.43E-01	2.69E-15	1.27E-09	Island	7	6048883	1stExon	AIMP2			
cg23054379	5.25E-01	2.72E-15	1.28E-09	Island	1	176176226	5'UTR	RFWD2			
cg11995741	5.32E-01	2.72E-15	1.28E-09	S_Shore	6	166797367	TSS1500	BRP44L			
cg24458288	5.04E-01	2.72E-15	1.29E-09	Island	18	12702185	Body	CEP76			
cg13276752	5.32E-01	2.76E-15	1.30E-09	Island	17	57970287	5'UTR	TUBD1			
cg16604136	5.25E-01	2.79E-15	1.32E-09	Island	1	163291493	TSS1500	NUF2			
cg24140832	5.17E-01	2.85E-15	1.35E-09	Island	11	236743	TSS200	PSMD13			
cg06067302	5.05E-01	2.87E-15	1.36E-09	Island	22	40766481	TSS200	SGSM3			
cg07383443	5.33E-01	2.88E-15	1.36E-09	Island	12	118573736	TSS200	PEBP1			
cg23515325	5.38E-01	2.90E-15	1.37E-09	Island	19	1194462					
cg11980791	5.03E-01	2.95E-15	1.40E-09	Island	9	131084797	5'UTR	COQ4			
cg24819738	5.22E-01	2.96E-15	1.40E-09	Island	19	19314415	TSS200	NR2C2AP			
cg03820909	5.78E-01	2.97E-15	1.40E-09	Island	10	127407979	TSS200	C10orf137			
cg20617957	5.39E-01	2.97E-15	1.40E-09		13	100085203					
cg13189086	5.01E-01	2.98E-15	1.41E-09	Island	15	23034679	TSS1500	NIPA2			
cg24085655	5.17E-01	3.00E-15	1.42E-09	Island	6	35436189	1stExon	RPL10A			
cg02750587	5.12E-01	3.12E-15	1.47E-09	Island	1	85156370	TSS200	SSX2IP			
cg16987848	5.44E-01	3.23E-15	1.53E-09	Island	8	356385	TSS1500	FBXO25			
cg16221634	5.08E-01	3.24E-15	1.53E-09	Island	6	73332885	Body	KCNQ5			
cg08794928	5.15E-01	3.27E-15	1.54E-09	Island	6	144537264					
cg01476820	5.54E-01	3.27E-15	1.55E-09	Island	2	86333266	TSS200	PTCD3			
cg25846022	5.37E-01	3.28E-15	1.55E-09	Island	1	78444909	TSS200	FUBP1			
cg01351869	5.43E-01	3.29E-15	1.56E-09	Island	15	80215929	Body	C15orf37			
cg14064229	5.74E-01	3.30E-15	1.56E-09	Island	2	42588497	TSS200	COX7A2L			
cg22197033	5.23E-01	3.30E-15	1.56E-09	Island	17	8649004	TSS1500	CCDC42			
cg26541587	5.07E-01	3.33E-15	1.57E-09	Island	10	43950885	Body	ZNF487			
cg27250139	5.35E-01	3.35E-15	1.58E-09	Island	8	9912632	Body	MSRA			
cg06591456	5.43E-01	3.35E-15	1.58E-09	N_Shore	7	4814952	TSS1500	KIAA0415			
cg06564818	5.50E-01	3.44E-15	1.63E-09	Island	18	33162094					
cg16114773	5.07E-01	3.44E-15	1.63E-09	Island	1	20209461	Body	OTUD3			
cg15889838	5.46E-01	3.44E-15	1.63E-09	N_Shore	5	131832312					
cg22280359	5.44E-01	3.45E-15	1.63E-09	Island	6	83903559	TSS1500	PGM3			
cg03511311	5.55E-01	3.48E-15	1.65E-09	N_Shore	6	33385541	Body	CUTA			
cg03332970	5.24E-01	3.49E-15	1.65E-09	Island	11	124632552	TSS1500	ESAM			
cg02972188	5.44E-01	3.51E-15	1.66E-09	Island	12	58165945	TSS200	METTL1			
cg16427488	5.56E-01	3.53E-15	1.67E-09	Island	8	86132835	TSS200	C8orf59			
cg25521086	5.25E-01	3.54E-15	1.68E-09	Island	2	113341977	TSS200	CHCHD5			
cg18133008	5.73E-01	3.55E-15	1.68E-09	Island	2	70056632	TSS200	GMCL1			
cg04855748	5.17E-01	3.64E-15	1.72E-09	Island	11	64067763	TSS200	C11orf20			
cg02063919	4.95E-01	3.70E-15	1.75E-09	Island	20	50418044	Body	SALL4			
cg08536977	5.28E-01	3.76E-15	1.78E-09	N_Shore	17	73780663	TSS200	UNK			
cg01606576	5.19E-01	3.77E-15	1.78E-09	Island	14	50065185	TSS1500	PPIL5			
cg12441052	5.16E-01	3.77E-15	1.78E-09	Island	11	66313700	TSS200	ZDHHC24			
cg00994924	5.30E-01	3.80E-15	1.80E-09	Island	20	25388641	Body	GINS1			
cg02888906	5.11E-01	3.81E-15	1.80E-09	Island	11	107798972	TSS1500	RAB39			
cg21482837	5.06E-01	3.82E-15	1.80E-09	N_Shore	2	85581528	TSS1500	ELMOD3			
cg25858682	5.45E-01	3.82E-15	1.81E-09	Island	3	48481793	Body	CCDC72			
cg21777696	5.06E-01	3.83E-15	1.81E-09	Island	11	57283154	1stExon	SLC43A1			
cg21656600	5.01E-01	3.85E-15	1.82E-09	Island	12	111181027	TSS1500	PPP1CC			
cg06733736	5.00E-01	3.88E-15	1.84E-09	Island	16	3661771	TSS200	BTBD12			
cg23371542	5.60E-01	3.89E-15	1.84E-09		6	31334738					
cg08417687	5.30E-01	3.90E-15	1.84E-09	Island	6	108582627	TSS200	SNX3			
cg07856758	5.16E-01	3.99E-15	1.89E-09	N_Shore	19	37861652	TSS1500	ZNF527			
cg08118646	5.70E-01	4.05E-15	1.91E-09	Island	4	99850258	1stExon	EIF4E			
cg25525163	5.10E-01	4.06E-15	1.92E-09	N_Shore	3	38178867	TSS200	ACAA1			
cg00795915	5.07E-01	4.07E-15	1.92E-09	Island	5	70751728	1stExon	BDP1			
cg21740452	5.23E-01	4.08E-15	1.93E-09	Island	21	34143691	1stExon	C21orf66			
cg21753290	5.55E-01	4.12E-15	1.95E-09	Island	20	37376903	TSS200	ACTR5			
cg24134304	5.50E-01	4.18E-15	1.98E-09	Island	15	45003680	TSS200	B2M			
cg03449387	5.37E-01	4.21E-15	1.99E-09	Island	3	183736084	TSS1500	ABCC5			
cg05244136	5.36E-01	4.22E-15	1.99E-09	Island	10	75541665	TSS200	CHCHD1			
cg26387966	5.09E-01	4.30E-15	2.03E-09	Island	8	144503421					
cg04599631	5.71E-01	4.31E-15	2.04E-09	Island	4	84256200	5'UTR	HPSE			
cg01235203	5.18E-01	4.34E-15	2.05E-09	Island	3	187461998	5'UTR	BCL6			
cg18588934	5.04E-01	4.36E-15	2.06E-09	Island	9	132083215	TSS200	C9orf106			
cg00143700	5.27E-01	4.37E-15	2.07E-09	Island	13	49107116	5'UTR	RCBTB2			
cg14242042	5.02E-01	4.39E-15	2.08E-09	Island	12	24715250	5'UTR	SOX5			
cg11712217	5.19E-01	4.43E-15	2.09E-09	Island	17	80455631					
cg10289190	5.16E-01	4.43E-15	2.09E-09	Island	9	37422575	TSS200	GRHPR			
cg03758774	5.03E-01	4.43E-15	2.09E-09	Island	6	32936478	1stExon	BRD2			
cg13968953	5.49E-01	4.44E-15	2.10E-09	Island	3	97483466	TSS200	ARL6			
cg08515713	5.11E-01	4.46E-15	2.11E-09	Island	11	64037528	3'UTR	BAD			
cg01170099	5.34E-01	4.52E-15	2.14E-09	Island	14	82000431	TSS1500	SEL1L			
ch.19.11524367R	5.31E-01	4.58E-15	2.16E-09	S_Shelf	19	11663367					
cg23834254	5.30E-01	4.60E-15	2.17E-09	Island	4	169931521	TSS200	CBR4			
cg16240060	5.43E-01	4.62E-15	2.18E-09	Island	3	48956015	TSS1500	ARIH2			
cg13601636	5.08E-01	4.68E-15	2.21E-09		19	55385010	TSS1500	FCAR			
cg01014179	5.48E-01	4.72E-15	2.23E-09	Island	2	230787137	TSS200	FBXO36			
cg10620501	5.13E-01	4.74E-15	2.24E-09	Island	8	37620046	TSS200	PROSC			
cg19759549	5.18E-01	4.83E-15	2.28E-09	Island	3	128211096	5'UTR	GATA2			
cg20952324	5.31E-01	4.84E-15	2.29E-09	Island	3	9773343	TSS200	BRPF1			
cg00318899	5.49E-01	4.85E-15	2.29E-09		3	50284137	TSS200	GNAI2			
cg05776084	5.21E-01	4.90E-15	2.31E-09	S_Shore	3	133293427	1stExon	CDV3			
cg07939768	5.12E-01	4.93E-15	2.33E-09	Island	17	27621433	TSS1500	NUFIP2			
cg07727872	5.43E-01	4.93E-15	2.33E-09	Island	19	33463030	TSS200	C19orf40			
cg14501407	5.79E-01	4.96E-15	2.34E-09	N_Shore	3	122102129	TSS1500	FAM162A			
cg15093003	5.22E-01	4.99E-15	2.36E-09	Island	10	123687697	TSS200	ATE1			
cg02994863	4.88E-01	4.99E-15	2.36E-09	Island	1	64059297	1stExon	PGM1			
cg12995162	5.40E-01	5.04E-15	2.38E-09	Island	2	129079641					
cg13801946	5.41E-01	5.08E-15	2.40E-09	Island	17	61699522	TSS1500	MAP3K3			
cg26570218	5.08E-01	5.09E-15	2.41E-09	Island	2	25195142	TSS1500	DNAJC27			
cg15802848	5.10E-01	5.19E-15	2.45E-09	Island	6	33359461	5'UTR	KIFC1			
cg09913796	5.42E-01	5.21E-15	2.47E-09	Island	17	27181988	TSS200	ERAL1			
cg20670292	4.80E-01	5.21E-15	2.47E-09	Island	2	131099506	TSS1500	IMP4			
cg10663973	5.14E-01	5.23E-15	2.47E-09	Island	4	6642559	1stExon	MRFAP1			
cg01773306	5.33E-01	5.28E-15	2.49E-09	S_Shore	2	85555458	TSS200	TGOLN2			
cg16811230	5.08E-01	5.28E-15	2.50E-09	Island	3	39149235	TSS200	GORASP1			
cg04476741	5.30E-01	5.28E-15	2.50E-09	Island	1	11724884	5'UTR	FBXO6			
cg14209549	5.20E-01	5.29E-15	2.50E-09	Island	10	3215073	TSS200	PITRM1			
cg09131135	5.31E-01	5.30E-15	2.51E-09	Island	2	27886635	1stExon	SLC4A1AP			
cg01141237	5.05E-01	5.39E-15	2.55E-09	Island	2	198175400					
cg08863539	5.22E-01	5.40E-15	2.55E-09	Island	19	2841394	TSS200	ZNF555			
cg27574168	5.23E-01	5.41E-15	2.56E-09	Island	18	54318782	1stExon	WDR7			
cg16302650	5.25E-01	5.44E-15	2.57E-09	S_Shore	6	149867607	TSS1500	PPIL4			
cg21618713	5.42E-01	5.46E-15	2.58E-09	Island	4	153701330	1stExon	ARFIP1			
cg12245040	5.29E-01	5.47E-15	2.59E-09	N_Shore	16	2009320	TSS200	NDUFB10			
cg12110529	5.31E-01	5.56E-15	2.63E-09	Island	3	141030588					
cg07951488	5.53E-01	5.57E-15	2.64E-09	Island	4	41992560	5'UTR	SLC30A9			
cg25136353	5.28E-01	5.62E-15	2.66E-09	Island	10	44185896					
cg08655589	4.80E-01	5.67E-15	2.68E-09	Island	3	14444175	5'UTR	SLC6A6			
cg17996757	5.48E-01	5.78E-15	2.73E-09	S_Shore	7	131013207	Body	MKLN1			
cg08723131	5.16E-01	5.78E-15	2.73E-09	Island	20	55043694	1stExon	C20orf43			
cg17323493	5.46E-01	5.87E-15	2.77E-09	Island	7	151573944	5'UTR	PRKAG2			
cg14191109	5.17E-01	5.87E-15	2.78E-09	S_Shore	10	70287438	5'UTR	SLC25A16			
cg23267217	5.10E-01	5.92E-15	2.80E-09	Island	1	26496298	TSS200	ZNF593			
cg09000178	4.72E-01	5.95E-15	2.81E-09	Island	16	67063319	1stExon	CBFB			
cg08261858	5.20E-01	6.05E-15	2.86E-09	Island	1	246887303	TSS200	SCCPDH			
cg08278266	5.40E-01	6.06E-15	2.86E-09	Island	5	141071625					
cg02725437	5.57E-01	6.11E-15	2.89E-09	Island	6	90348314	TSS200	LYRM2			
cg19853927	4.97E-01	6.14E-15	2.90E-09	Island	3	153839743	5'UTR	SGEF			
cg22792272	5.13E-01	6.23E-15	2.94E-09	Island	6	43597128	TSS200	MAD2L1BP			
cg14586630	5.17E-01	6.24E-15	2.95E-09	Island	6	74171590	1stExon	MTO1			
cg26477793	5.27E-01	6.29E-15	2.97E-09	N_Shore	10	104262085	Body	ACTR1A			
cg00061769	5.17E-01	6.30E-15	2.98E-09	Island	1	155658843	TSS200	YY1AP1			
cg04364194	4.91E-01	6.32E-15	2.99E-09	Island	1	202114085	TSS1500	ARL8A			
cg01896926	4.90E-01	6.35E-15	3.00E-09	Island	17	685509	5'UTR	GLOD4			
cg06575763	5.15E-01	6.35E-15	3.00E-09	Island	20	25604643	1stExon	NANP			
cg08764805	5.25E-01	6.39E-15	3.02E-09	Island	12	95867684	TSS200	METAP2			
cg00389713	5.04E-01	6.45E-15	3.05E-09	Island	6	43138877	TSS200	SRF			
cg15451735	5.29E-01	6.46E-15	3.05E-09	Island	1	145209930	5'UTR	NOTCH2NL			
cg11761572	5.35E-01	6.51E-15	3.08E-09	Island	19	39390455	TSS200	SIRT2			
ch.12.1878964R	5.08E-01	6.52E-15	3.08E-09		12	95773961					
cg16263943	5.24E-01	6.55E-15	3.10E-09	Island	2	144695179					
cg02249930	5.14E-01	6.56E-15	3.10E-09	Island	10	70166207	Body	RUFY2			
cg27482856	5.21E-01	6.58E-15	3.11E-09	Island	7	99214447	TSS200	ZNF498			
cg26633120	5.23E-01	6.65E-15	3.14E-09	Island	2	105654408	TSS200	MRPS9			
cg03786924	5.21E-01	6.68E-15	3.16E-09	Island	6	73331680	1stExon	KCNQ5			
cg15139906	5.40E-01	6.70E-15	3.17E-09	Island	19	48018631	TSS200	NAPA			
cg20427059	5.36E-01	6.76E-15	3.20E-09	S_Shore	2	131851445	TSS1500	FAM168B			
cg08686311	5.50E-01	6.81E-15	3.22E-09	N_Shore	20	825052	5'UTR	FAM110A			
cg16895948	5.41E-01	6.81E-15	3.22E-09	Island	1	145610875	5'UTR	POLR3C			
ch.21.43742285F	5.04E-01	6.85E-15	3.24E-09		21	44917857					
cg18841894	5.37E-01	6.94E-15	3.28E-09	Island	21	33031735	TSS200	SOD1			
cg26100149	5.14E-01	6.98E-15	3.30E-09	Island	5	173315151	TSS200	CPEB4			
cg00046560	5.42E-01	6.99E-15	3.31E-09	Island	15	101835624	TSS200	SNRPA1			
cg24465118	5.04E-01	7.03E-15	3.32E-09	Island	20	47895107	Body	C20orf199			
cg21085351	5.75E-01	7.09E-15	3.35E-09	Island	17	62223469	Body	SNORD104			
cg08230118	5.04E-01	7.17E-15	3.39E-09	Island	6	30181847	TSS1500	TRIM26			
cg21693780	5.35E-01	7.18E-15	3.40E-09	Island	2	15731793	1stExon	DDX1			
cg26812503	5.19E-01	7.21E-15	3.41E-09	Island	16	75681495	5'UTR	KARS			
cg14810343	4.99E-01	7.21E-15	3.41E-09	Island	5	139028149	TSS200	CXXC5			
cg20423427	5.46E-01	7.21E-15	3.41E-09	Island	18	67873036	TSS200	RTTN			
cg07500976	5.30E-01	7.25E-15	3.43E-09	Island	19	13261292	5'UTR	IER2			
cg14119616	5.01E-01	7.34E-15	3.47E-09	Island	11	17099403	TSS200	RPS13			
cg00453202	5.39E-01	7.36E-15	3.48E-09		16	85482380					
cg03231960	5.05E-01	7.39E-15	3.50E-09	Island	19	49139050	Body	DBP			
cg06046434	5.14E-01	7.49E-15	3.54E-09	Island	11	57425242	1stExon	CLP1			
cg13112249	5.08E-01	7.58E-15	3.59E-09	Island	22	32870603	TSS200	FBXO7			
cg02466926	5.28E-01	7.62E-15	3.60E-09	Island	10	127408000	TSS200	C10orf137			
cg19478983	5.44E-01	7.63E-15	3.61E-09	Island	7	120590592	TSS1500	ING3			
cg11586124	-5.69E-01	7.63E-15	3.61E-09	Island	12	58259160					
cg24198128	5.36E-01	7.69E-15	3.64E-09	Island	19	18682398	TSS1500	UBA52			
cg16783819	5.16E-01	7.70E-15	3.64E-09	Island	6	122720842	5'UTR	HSF2			
cg14428767	5.12E-01	7.84E-15	3.71E-09	Island	6	149867359	TSS200	PPIL4			
cg06942064	5.17E-01	7.84E-15	3.71E-09	Island	1	208417143	5'UTR	PLXNA2			
cg12109968	4.94E-01	7.88E-15	3.73E-09	Island	20	50383676	Body	ATP9A			
cg12774432	5.17E-01	7.90E-15	3.73E-09	Island	7	141438008	TSS200	SSBP1			
cg17006779	5.39E-01	7.92E-15	3.74E-09	Island	17	27621172	TSS200	NUFIP2			
cg12637942	5.20E-01	7.92E-15	3.75E-09	Island	11	65190225	TSS200	NEAT1			
cg26998900	5.39E-01	7.94E-15	3.76E-09	Island	18	5238137	TSS200	C18orf18			
cg02226697	5.20E-01	7.97E-15	3.77E-09	N_Shore	8	126010266	TSS1500	SQLE			
cg17290332	4.96E-01	8.02E-15	3.79E-09	Island	10	14880008	TSS200	CDNF			
cg10537699	4.99E-01	8.07E-15	3.81E-09		11	60897371					
cg03436558	5.44E-01	8.15E-15	3.85E-09	Island	16	75657345	TSS200	ADAT1			
cg01109633	5.23E-01	8.15E-15	3.85E-09	Island	17	30263774	TSS1500	SUZ12			
cg15229153	5.19E-01	8.32E-15	3.93E-09	S_Shore	17	5323805	Body	RPAIN			
cg11229390	5.47E-01	8.38E-15	3.96E-09	Island	6	32122082	5'UTR	PPT2			
cg05119514	5.07E-01	8.50E-15	4.02E-09	Island	19	58459218	TSS200	ZNF256			
cg07387199	5.36E-01	8.60E-15	4.06E-09	Island	17	62502055	TSS1500	CCDC45			
cg01153132	5.25E-01	8.61E-15	4.07E-09	Island	6	119400114	5'UTR	FAM184A			
cg11021200	5.13E-01	8.65E-15	4.09E-09	Island	13	21750354	Body	SKA3			
cg19423311	5.30E-01	8.66E-15	4.10E-09		16	27413904	TSS1500	IL21R			
cg22682162	5.30E-01	8.67E-15	4.10E-09	Island	6	97731065	Body	MIR548H3			
cg05882878	5.08E-01	8.71E-15	4.12E-09	Island	2	37458821	TSS200	CEBPZ			
cg02839220	5.12E-01	8.75E-15	4.14E-09	N_Shore	16	4400790	Body	Magmas			
cg15094636	5.15E-01	8.76E-15	4.14E-09	S_Shore	3	125094397	TSS200	ZNF148			
cg27391780	5.30E-01	8.78E-15	4.15E-09	Island	16	30669108					
cg10170443	5.30E-01	8.79E-15	4.15E-09	Island	5	72794209	TSS200	BTF3			
cg26450188	5.34E-01	8.92E-15	4.22E-09	Island	19	46850188	TSS200	PPP5C			
cg26220419	5.01E-01	8.93E-15	4.22E-09	Island	11	107880052	5'UTR	CUL5			
cg26856330	5.35E-01	8.94E-15	4.23E-09	Island	19	19314312	TSS200	NR2C2AP			
cg00656411	4.93E-01	9.00E-15	4.26E-09	Island	7	140773422					
cg01528792	5.24E-01	9.00E-15	4.26E-09	Island	9	73027862	1stExon	KLF9			
cg04055703	5.12E-01	9.04E-15	4.28E-09	Island	5	39074730	TSS1500	RICTOR			
cg06366345	4.97E-01	9.16E-15	4.33E-09		14	101459591	Body	SNORD114-31			
cg26162836	5.06E-01	9.19E-15	4.35E-09	Island	1	160232429	TSS200	DCAF8			
cg21243939	4.82E-01	9.20E-15	4.35E-09	Island	14	55033137	TSS1500	SAMD4A			
cg08064553	5.62E-01	9.24E-15	4.37E-09	Island	16	90038854	5'UTR	CENPBD1			
cg26960647	5.14E-01	9.42E-15	4.45E-09	Island	6	138188928	5'UTR	TNFAIP3			
cg24608684	4.92E-01	9.43E-15	4.46E-09	Island	6	130686865					
cg03177631	5.13E-01	9.46E-15	4.47E-09	Island	11	18415927	TSS200	LDHA			
cg11072373	5.42E-01	9.64E-15	4.56E-09	Island	4	100485070	5'UTR	RG9MTD2			
cg22328771	5.04E-01	9.65E-15	4.56E-09	Island	22	50709822	TSS1500	MAPK11			
cg15254860	5.40E-01	9.88E-15	4.67E-09	Island	3	167813494	TSS200	GOLIM4			
cg27090007	4.73E-01	9.93E-15	4.69E-09		13	28519388	Body	ATP5EP2			
cg06770993	4.81E-01	9.99E-15	4.72E-09	Island	3	49158462	TSS1500	USP19			
cg13782561	5.02E-01	1.00E-14	4.73E-09	Island	9	94185786	5'UTR	NFIL3			
cg07617384	5.27E-01	1.01E-14	4.77E-09	Island	15	74392612					
cg11877577	5.26E-01	1.02E-14	4.80E-09	Island	6	133135687	TSS200	RPS12			
cg13303229	5.25E-01	1.02E-14	4.83E-09	Island	5	154136254	Body	LARP1			
cg04455180	5.21E-01	1.02E-14	4.84E-09	Island	1	227506639	TSS1500	CDC42BPA			
cg04010712	5.58E-01	1.03E-14	4.85E-09	Island	3	42003234	5'UTR	ULK4			
cg12361356	5.14E-01	1.04E-14	4.90E-09	Island	1	200708503	TSS200	CAMSAP1L1			
cg11177179	5.48E-01	1.04E-14	4.92E-09	Island	14	65381159	5'UTR	CHURC1			
cg21120664	5.45E-01	1.04E-14	4.94E-09	Island	21	44299807	TSS200	WDR4			
cg15928538	4.96E-01	1.05E-14	4.98E-09	Island	7	140773578					
cg21452766	5.15E-01	1.06E-14	5.01E-09	Island	1	70877088	1stExon	CTH			
cg20259594	5.44E-01	1.07E-14	5.04E-09	S_Shore	3	15920154					
cg07001481	5.07E-01	1.07E-14	5.06E-09	Island	17	5389669	TSS200	DERL2			
ch.4.3837399F	5.11E-01	1.08E-14	5.10E-09		4	3867601					
cg11543665	5.21E-01	1.08E-14	5.12E-09	Island	19	8373294	TSS200	CD320			
cg17859081	5.53E-01	1.09E-14	5.13E-09	Island	1	173446963	Body	PRDX6			
cg26422134	5.19E-01	1.10E-14	5.18E-09	Island	7	43909318	TSS200	MRPS24			
cg26689765	5.32E-01	1.10E-14	5.18E-09	N_Shore	5	52083512	TSS1500	ITGA1			
cg01158970	5.60E-01	1.11E-14	5.23E-09	Island	5	72861249	TSS1500	UTP15			
cg01423820	4.98E-01	1.13E-14	5.35E-09	Island	14	77228690	1stExon	VASH1			
cg02461956	4.92E-01	1.14E-14	5.40E-09	Island	11	134093940	1stExon	NCAPD3			
cg17206034	5.11E-01	1.14E-14	5.41E-09	Island	3	38206839	TSS200	OXSR1			
cg05954989	5.05E-01	1.16E-14	5.47E-09	Island	10	135191962	TSS1500	PAOX			
cg14555127	5.14E-01	1.18E-14	5.58E-09	Island	7	35841578	Body	7-Sep			
cg23961842	5.05E-01	1.18E-14	5.59E-09	Island	6	85483800					
cg18545992	5.10E-01	1.19E-14	5.65E-09	N_Shore	2	133013028	Body	NCRNA00164			
cg24236870	5.11E-01	1.19E-14	5.65E-09	Island	15	42264445	Body	EHD4			
cg00531307	5.40E-01	1.20E-14	5.65E-09	Island	14	50998683	Body	MAP4K5			
cg19543987	4.97E-01	1.20E-14	5.67E-09	Island	2	73460508	TSS1500	CCT7			
cg22311942	5.23E-01	1.21E-14	5.73E-09	Island	17	73201390	TSS1500	NUP85			
cg18238491	5.27E-01	1.22E-14	5.75E-09	Island	18	47901440	5'UTR	SKA1			
cg23006223	5.27E-01	1.22E-14	5.76E-09	Island	4	57843834	TSS200	C4orf14			
cg10639412	5.36E-01	1.22E-14	5.77E-09	Island	2	33824684	TSS1500	FAM98A			
cg19967433	5.07E-01	1.22E-14	5.79E-09	S_Shelf	17	7080988	Body	ASGR1			
cg23521964	5.20E-01	1.22E-14	5.79E-09	Island	10	127408065	TSS200	C10orf137			
cg23480499	5.49E-01	1.23E-14	5.83E-09	N_Shore	12	95867566	TSS1500	METAP2			
cg04853151	5.15E-01	1.25E-14	5.92E-09	Island	1	54519244	TSS200	C1orf83			
cg14258555	5.18E-01	1.25E-14	5.92E-09	Island	19	50180725	Body	PRMT1			
cg22370633	5.14E-01	1.25E-14	5.93E-09	Island	10	70092255	5'UTR	PBLD			
cg16327326	5.23E-01	1.28E-14	6.06E-09	Island	16	1662895	TSS1500	IFT140			
cg05964952	5.28E-01	1.28E-14	6.08E-09	Island	12	51633050	Body	DAZAP2			
cg08402439	4.89E-01	1.29E-14	6.12E-09	Island	4	180980552					
cg11739541	5.03E-01	1.30E-14	6.13E-09	Island	12	49582842	5'UTR	TUBA1A			
cg00715047	4.91E-01	1.30E-14	6.14E-09	Island	17	73522054	5'UTR	LLGL2			
cg18912981	5.25E-01	1.31E-14	6.17E-09	Island	7	7222021	TSS1500	C1GALT1			
cg25525207	4.99E-01	1.32E-14	6.26E-09	Island	4	57843836	TSS200	C4orf14			
cg11072887	4.97E-01	1.33E-14	6.28E-09	Island	6	37322624	Body	RNF8			
cg13902357	5.15E-01	1.33E-14	6.29E-09	Island	6	31324280	Body	HLA-B			
cg20872579	5.32E-01	1.35E-14	6.38E-09	Island	4	6643098	3'UTR	MRFAP1			
cg15738138	5.17E-01	1.36E-14	6.42E-09	Island	17	40976420	TSS200	BECN1			
cg10101074	5.31E-01	1.36E-14	6.43E-09	S_Shore	13	46961818	TSS200	C13orf18			
cg21122725	5.12E-01	1.37E-14	6.46E-09	Island	4	123843781	5'UTR	NUDT6			
cg25627403	5.62E-01	1.37E-14	6.47E-09	N_Shore	19	41769009	TSS1500	HNRNPUL1			
cg05544840	4.97E-01	1.38E-14	6.54E-09	S_Shore	13	44716513					
cg08674342	5.14E-01	1.38E-14	6.54E-09	Island	5	36152125	TSS200	LMBRD2			
cg14123153	5.35E-01	1.40E-14	6.62E-09	N_Shore	12	6602654	TSS1500	NCAPD2			
cg22949637	5.26E-01	1.41E-14	6.65E-09	Island	1	109234813	TSS200	PRPF38B			
cg00296291	5.04E-01	1.41E-14	6.66E-09	Island	4	129733887	5'UTR	PHF17			
cg19294125	5.21E-01	1.41E-14	6.67E-09	Island	20	25604737	TSS200	NANP			
cg18238734	5.16E-01	1.42E-14	6.70E-09	Island	12	26986119	1stExon	ITPR2			
cg01058931	5.16E-01	1.42E-14	6.72E-09	Island	16	25269641	TSS1500	ZKSCAN2			
cg27575217	5.53E-01	1.43E-14	6.77E-09	N_Shore	12	51984358	TSS1500	SCN8A			
cg10018272	5.18E-01	1.44E-14	6.82E-09	Island	1	67519814	1stExon	SLC35D1			
cg07509872	5.26E-01	1.47E-14	6.95E-09	N_Shelf	17	26574551	Body	PPY2			
cg26805238	5.15E-01	1.48E-14	7.00E-09	Island	1	144931980	1stExon	PDE4DIP			
cg05797656	5.41E-01	1.48E-14	7.02E-09	Island	17	61851352	TSS1500	DDX42			
cg14795047	5.06E-01	1.49E-14	7.02E-09	Island	12	38710433	TSS200	ALG10B			
cg22272545	5.08E-01	1.49E-14	7.03E-09	Island	2	197036243	5'UTR	STK17B			
cg25486143	5.11E-01	1.49E-14	7.05E-09	Island	3	50378527	TSS200	RASSF1			
cg00597713	5.27E-01	1.49E-14	7.07E-09	Island	6	42947103	TSS200	PEX6			
cg21308020	5.02E-01	1.50E-14	7.07E-09	Island	4	99182242	TSS1500	RAP1GDS1			
cg01872660	5.59E-01	1.51E-14	7.13E-09	Island	16	10972898	Body	CIITA			
cg07006042	4.92E-01	1.53E-14	7.25E-09	Island	3	141595655	1stExon	ATP1B3			
cg12429444	5.04E-01	1.53E-14	7.25E-09	Island	1	20988133	TSS200	DDOST			
cg02640306	5.37E-01	1.57E-14	7.41E-09	Island	2	191745287	TSS1500	GLS			
cg07500433	5.53E-01	1.58E-14	7.48E-09	N_Shore	5	63986130	TSS200	FAM159B			
cg03162359	5.14E-01	1.63E-14	7.68E-09	Island	12	45610751	Body	ANO6			
cg09951650	4.90E-01	1.63E-14	7.72E-09	Island	15	51200814	TSS200	AP4E1			
cg22332388	5.03E-01	1.63E-14	7.72E-09	Island	8	64081173	1stExon	YTHDF3			
cg12018042	5.12E-01	1.64E-14	7.74E-09	Island	14	57735703	5'UTR	MUDENG			
cg04294412	5.04E-01	1.66E-14	7.83E-09	Island	4	7045720	TSS1500	CCDC96			
cg10922622	5.12E-01	1.66E-14	7.83E-09	Island	9	108210153	TSS200	FSD1L			
cg17439023	5.16E-01	1.66E-14	7.83E-09	Island	12	132195732	1stExon	SFRS8			
cg13327503	5.66E-01	1.66E-14	7.84E-09	Island	12	2113653	1stExon	DCP1B			
cg03214297	5.26E-01	1.66E-14	7.85E-09	Island	22	38453296	1stExon	PICK1			
cg26624026	5.34E-01	1.68E-14	7.96E-09		19	18416001					
cg03761979	5.15E-01	1.70E-14	8.03E-09	Island	4	57843892	TSS200	C4orf14			
cg03099492	5.44E-01	1.71E-14	8.07E-09	N_Shore	10	94833214	TSS1500	CYP26A1			
cg06588087	5.45E-01	1.71E-14	8.07E-09	N_Shore	4	36245610	5'UTR	ARAP2			
cg25025968	5.01E-01	1.72E-14	8.11E-09	Island	11	4116056	5'UTR	RRM1			
cg03671660	4.97E-01	1.72E-14	8.11E-09	Island	21	40554907	Body	PSMG1			
cg19909712	5.28E-01	1.72E-14	8.13E-09	N_Shore	11	17374669	Body	DKFZp686O24166			
cg02250900	5.11E-01	1.73E-14	8.18E-09	Island	15	51915395	TSS1500	DMXL2			
cg22411415	5.08E-01	1.75E-14	8.26E-09		12	95228201	Body	MIR492			
cg22211971	5.33E-01	1.75E-14	8.28E-09	Island	17	73257917	TSS1500	GGA3			
cg04350249	5.03E-01	1.77E-14	8.35E-09	S_Shore	20	18488833	5'UTR	SEC23B			
cg11356029	5.48E-01	1.77E-14	8.37E-09	Island	5	72112729	Body	TNPO1			
cg03354957	5.32E-01	1.78E-14	8.42E-09	Island	1	246729501	TSS200	CNST			
cg09293387	4.91E-01	1.79E-14	8.45E-09	Island	8	6565827	TSS200	AGPAT5			
cg06024111	5.34E-01	1.80E-14	8.50E-09	Island	6	43597558	Body	MAD2L1BP			
cg25755261	5.10E-01	1.80E-14	8.51E-09	Island	14	35591781	TSS1500	PPP2R3C			
cg10203523	5.32E-01	1.81E-14	8.53E-09	Island	4	6711606	TSS200	MRFAP1L1			
cg17998013	5.08E-01	1.82E-14	8.61E-09	Island	3	15643079	1stExon	HACL1			
cg02704927	5.09E-01	1.83E-14	8.63E-09	Island	5	65440543	TSS200	SFRS12			
cg26455541	5.12E-01	1.85E-14	8.73E-09	Island	4	26321238	TSS200	RBPJ			
cg00436722	5.97E-01	1.85E-14	8.76E-09		10	5666842					
cg07704495	4.89E-01	1.85E-14	8.76E-09	Island	21	43916519	TSS200	RSPH1			
cg24513224	4.95E-01	1.87E-14	8.82E-09	Island	17	10102439	TSS1500	GAS7			
cg17218495	4.72E-01	1.89E-14	8.93E-09	Island	19	11071743	5'UTR	SMARCA4			
cg04119805	5.21E-01	1.89E-14	8.94E-09	Island	7	99102391	5'UTR	ZKSCAN5			
cg14919823	5.13E-01	1.91E-14	9.04E-09	Island	3	14166510	1stExon	TMEM43			
ch.1.3903344F	5.14E-01	1.92E-14	9.06E-09		1	201984137	Body	ELF3			
cg23069677	5.01E-01	1.92E-14	9.10E-09	S_Shore	1	36863646	TSS200	LSM10			
cg04223844	5.05E-01	1.93E-14	9.13E-09	Island	8	42128868	5'UTR	IKBKB			
cg05899183	5.15E-01	1.94E-14	9.17E-09	Island	16	66968638	TSS1500	FAM96B			
cg18396041	4.84E-01	1.94E-14	9.18E-09	Island	7	149571256	TSS1500	LOC401431			
cg01117273	5.36E-01	1.95E-14	9.20E-09	Island	3	112738650	TSS200	C3orf17			
cg14283194	4.94E-01	1.95E-14	9.20E-09	Island	7	91763737	5'UTR	CYP51A1			
cg00911981	4.79E-01	1.98E-14	9.36E-09	Island	3	142297824	TSS200	ATR			
cg24947163	5.54E-01	2.01E-14	9.48E-09	S_Shore	15	23086952	TSS200	NIPA1			
cg12751733	5.34E-01	2.01E-14	9.51E-09	Island	1	38157745	TSS1500	CDCA8			
cg14245947	-5.65E-01	2.02E-14	9.53E-09	Island	9	139741866	TSS1500	PHPT1			
cg06391926	5.18E-01	2.02E-14	9.54E-09	Island	16	1832733	TSS200	NUBP2			
cg15213114	5.18E-01	2.04E-14	9.62E-09	N_Shore	10	74927623	1stExon	ECD			
cg04583149	5.34E-01	2.05E-14	9.68E-09	Island	19	1207124	1stExon	STK11			
cg27467005	5.04E-01	2.05E-14	9.70E-09	N_Shore	19	17622279	TSS200	PGLS			
cg08524221	5.07E-01	2.05E-14	9.70E-09	N_Shore	17	74732291	Body	SFRS2			
cg02447185	5.23E-01	2.06E-14	9.76E-09	Island	17	71228623	TSS200	C17orf80			
cg24561572	5.15E-01	2.07E-14	9.80E-09	Island	17	43298813	TSS1500	FMNL1			
cg12133425	4.93E-01	2.10E-14	9.94E-09	Island	1	247494926	1stExon	ZNF496			
cg18299363	5.17E-01	2.13E-14	1.01E-08	Island	10	103816089	TSS200	C10orf76			
cg04680209	5.37E-01	2.14E-14	1.01E-08	Island	2	1941133	Body	MYT1L			
cg04064611	5.11E-01	2.14E-14	1.01E-08	Island	7	72298987	TSS1500	SBDSP			
cg16720880	5.45E-01	2.14E-14	1.01E-08	S_Shore	9	33265144	Body	SUGT1P1			
cg23587005	5.21E-01	2.17E-14	1.02E-08	Island	12	9600941	TSS200	DDX12			
cg07163173	4.98E-01	2.17E-14	1.03E-08	Island	2	67624373	TSS200	ETAA1			
cg07885039	5.35E-01	2.18E-14	1.03E-08	Island	3	143690495	TSS200	C3orf58			
cg14235783	5.37E-01	2.20E-14	1.04E-08	Island	11	65420518					
cg02625641	4.87E-01	2.22E-14	1.05E-08	Island	15	59041175	Body	ADAM10			
cg14868663	5.40E-01	2.24E-14	1.06E-08	Island	14	77923968	TSS200	C14orf133			
cg11150308	5.20E-01	2.25E-14	1.06E-08	Island	17	74068434	1stExon	SRP68			
cg25134231	5.50E-01	2.26E-14	1.07E-08	Island	2	122288051	Body	CLASP1			
cg01911237	5.10E-01	2.26E-14	1.07E-08	Island	8	134582305	5'UTR	ST3GAL1			
cg13714586	5.56E-01	2.28E-14	1.08E-08	Island	9	139838358	TSS1500	C8G			
cg10234952	5.19E-01	2.28E-14	1.08E-08	S_Shore	20	55926623	5'UTR	RAE1			
cg03888520	5.00E-01	2.28E-14	1.08E-08	S_Shore	22	42978243	TSS1500	RRP7B			
cg04122974	5.18E-01	2.30E-14	1.09E-08	Island	22	39916495	TSS200	ATF4			
cg11014794	4.86E-01	2.32E-14	1.09E-08	Island	10	93999688	Body	CPEB3			
cg01742905	5.11E-01	2.36E-14	1.11E-08	Island	11	88071023	TSS200	CTSC			
cg21881434	5.48E-01	2.39E-14	1.13E-08	Island	17	6915838	5'UTR	RNASEK			
cg04453241	4.72E-01	2.40E-14	1.13E-08	Island	17	76374567	TSS200	PGS1			
cg00929855	4.97E-01	2.41E-14	1.14E-08	Island	6	31783364	1stExon	HSPA1A			
cg14229702	4.99E-01	2.41E-14	1.14E-08	Island	15	89164377	TSS200	AEN			
cg11661269	5.15E-01	2.41E-14	1.14E-08	S_Shore	1	39339371	TSS1500	MYCBP			
cg26623550	5.22E-01	2.43E-14	1.15E-08	Island	1	112281629	Body	C1orf183			
cg17648252	5.46E-01	2.43E-14	1.15E-08	Island	5	179159782	TSS200	MAML1			
cg19469297	5.17E-01	2.44E-14	1.15E-08	Island	7	45151440	TSS200	TBRG4			
cg20573831	5.19E-01	2.48E-14	1.17E-08	Island	16	89882393	Body	FANCA			
cg13790879	5.12E-01	2.50E-14	1.18E-08	Island	2	239336104	Body	ASB1			
cg10698964	5.05E-01	2.50E-14	1.18E-08	Island	15	50647173	TSS200	FLJ10038			
cg19696333	4.89E-01	2.51E-14	1.19E-08	Island	10	124768261	5'UTR	IKZF5			
cg20692684	4.75E-01	2.53E-14	1.20E-08		10	32735158	1stExon	CCDC7			
cg11225935	5.23E-01	2.57E-14	1.22E-08	Island	12	498478	5'UTR	KDM5A			
cg00023288	5.31E-01	2.58E-14	1.22E-08	Island	2	44223284	TSS200	LRPPRC			
cg02580528	5.19E-01	2.59E-14	1.22E-08	Island	1	183441376	TSS1500	SMG7			
cg02850329	-5.26E-01	2.60E-14	1.23E-08	Island	1	24829455	1stExon	RCAN3			
cg00292047	4.97E-01	2.61E-14	1.23E-08	Island	11	33279899	5'UTR	HIPK3			
cg23264557	5.18E-01	2.71E-14	1.28E-08	Island	5	89770687	TSS200	MBLAC2			
cg27201871	5.16E-01	2.72E-14	1.28E-08	Island	17	79212816	1stExon	C17orf56			
cg07842594	4.92E-01	2.73E-14	1.29E-08	Island	10	43278214	5'UTR	BMS1			
cg01778450	-5.35E-01	2.73E-14	1.29E-08	Island	5	92920498	1stExon	NR2F1			
cg00947019	4.99E-01	2.75E-14	1.30E-08	Island	7	44887958	TSS1500	H2AFV			
cg03863549	5.47E-01	2.77E-14	1.31E-08		9	33474004	TSS200	NOL6			
cg17572663	5.18E-01	2.77E-14	1.31E-08	Island	8	27950635	1stExon	ELP3			
cg08908148	5.00E-01	2.78E-14	1.32E-08	Island	7	39606013	1stExon	C7orf36			
cg27438040	5.01E-01	2.79E-14	1.32E-08	S_Shore	6	136611664	TSS1500	BCLAF1			
cg08310974	5.23E-01	2.82E-14	1.33E-08	Island	7	54827110	TSS200	SEC61G			
cg00672574	5.32E-01	2.82E-14	1.33E-08	Island	17	79669841	TSS1500	MRPL12			
cg23048068	5.23E-01	2.83E-14	1.34E-08	Island	8	82192604	TSS200	FABP5			
cg15123824	5.19E-01	2.84E-14	1.35E-08	Island	2	85581917	1stExon	ELMOD3			
cg18652923	4.89E-01	2.85E-14	1.35E-08	Island	2	109745344	TSS1500	SH3RF3			
cg03410722	5.26E-01	2.86E-14	1.35E-08	Island	16	85588815					
cg06576783	5.44E-01	2.88E-14	1.36E-08		6	53572893					
cg26446827	5.03E-01	2.89E-14	1.36E-08	Island	20	18268978	TSS200	ZNF133			
cg10130401	5.12E-01	2.89E-14	1.36E-08	Island	17	46970032	TSS200	ATP5G1			
cg14940636	5.01E-01	2.93E-14	1.39E-08	Island	12	56498092	TSS200	PA2G4			
cg14621103	5.43E-01	2.96E-14	1.40E-08	Island	7	1178041	TSS200	C7orf50			
cg08579753	5.00E-01	3.01E-14	1.42E-08	Island	1	39174525					
cg11976407	5.20E-01	3.05E-14	1.44E-08	Island	1	33814857	5'UTR	PHC2			
cg12569089	5.38E-01	3.05E-14	1.44E-08	Island	20	35724525	TSS200	RBL1			
cg24691578	5.28E-01	3.07E-14	1.45E-08	S_Shore	11	45869488	Body	CRY2			
cg18534872	5.05E-01	3.07E-14	1.45E-08	Island	10	58121066	TSS200	ZWINT			
cg18908981	4.97E-01	3.10E-14	1.46E-08	Island	3	43732200	TSS200	ABHD5			
cg25559069	5.11E-01	3.12E-14	1.47E-08		6	33134799	Body	COL11A2			
cg10577467	5.58E-01	3.14E-14	1.48E-08	N_Shore	4	39183765	TSS1500	WDR19			
cg17211447	4.92E-01	3.14E-14	1.48E-08	Island	1	10490667	Body	APITD1			
cg24953506	4.98E-01	3.16E-14	1.49E-08	Island	1	12079889	5'UTR	MIIP			
cg27573591	5.06E-01	3.16E-14	1.50E-08	Island	7	127672152	Body	SND1			
cg19921130	4.96E-01	3.22E-14	1.52E-08	Island	15	81294134	1stExon	MESDC1			
cg24667363	5.30E-01	3.23E-14	1.53E-08	Island	3	158362181	TSS200	GFM1			
cg03327386	4.74E-01	3.24E-14	1.53E-08	Island	18	8609878	1stExon	RAB12			
cg07212416	-5.02E-01	3.30E-14	1.56E-08		16	28385626					
cg20705565	5.30E-01	3.38E-14	1.60E-08	Island	1	154580699	5'UTR	ADAR			
cg26118675	5.14E-01	3.42E-14	1.62E-08		2	96256841	TSS1500	TRIM43			
cg24448326	5.17E-01	3.49E-14	1.65E-08	Island	1	85930306	Body	DDAH1			
cg01493617	5.46E-01	3.51E-14	1.66E-08	Island	17	79650915	TSS200	HGS			
cg17576719	5.20E-01	3.52E-14	1.67E-08	Island	12	46121221	Body	LOC400027			
cg01741121	5.39E-01	3.54E-14	1.68E-08	Island	14	24701991	1stExon	GMPR2			
cg16898066	4.94E-01	3.59E-14	1.70E-08	N_Shore	6	25726437	TSS1500	HIST1H2BA			
cg19747852	5.60E-01	3.63E-14	1.72E-08	Island	7	23571693	TSS200	TRA2A			
cg11041264	5.20E-01	3.64E-14	1.72E-08	Island	20	33872554	5'UTR	EIF6			
cg21240492	5.28E-01	3.66E-14	1.73E-08	Island	17	7476105	1stExon	EIF4A1			
cg13727629	4.98E-01	3.67E-14	1.74E-08	Island	1	2232469	Body	SKI			
cg10141938	4.97E-01	3.72E-14	1.76E-08	Island	7	26240087	Body	HNRNPA2B1			
cg04381122	5.44E-01	3.72E-14	1.76E-08	Island	14	59655332	TSS200	DAAM1			
cg11594927	4.74E-01	3.81E-14	1.80E-08	Island	6	29720600					
cg10609677	5.29E-01	3.86E-14	1.83E-08	S_Shore	17	41278573	TSS1500	BRCA1			
cg01657408	5.18E-01	3.88E-14	1.84E-08	N_Shore	5	158634989	TSS200	RNF145			
cg20173334	5.07E-01	3.89E-14	1.84E-08	Island	8	42698483	TSS200	THAP1			
cg19734030	5.47E-01	3.90E-14	1.85E-08	Island	7	44888054	TSS1500	H2AFV			
cg06784830	5.26E-01	3.90E-14	1.85E-08	Island	17	7486996	Body	MPDU1			
cg22685123	5.35E-01	3.91E-14	1.85E-08	Island	19	35168238	TSS1500	ZNF302			
cg02690350	4.83E-01	3.95E-14	1.87E-08	Island	17	27620209	Body	NUFIP2			
cg07399369	4.96E-01	3.97E-14	1.88E-08	Island	3	142838082	TSS1500	CHST2			
cg04731813	5.37E-01	3.99E-14	1.89E-08	Island	4	2043086	TSS1500	C4orf48			
cg05171480	5.16E-01	3.99E-14	1.89E-08	N_Shore	13	32420488	TSS1500	EEF1DP3			
cg17476752	5.42E-01	4.01E-14	1.89E-08		19	24184762					
cg22149837	5.20E-01	4.03E-14	1.90E-08	Island	17	41150293	TSS200	RPL27			
cg01458420	5.18E-01	4.05E-14	1.91E-08	S_Shore	20	48532416	TSS1500	SPATA2			
cg09824706	5.35E-01	4.06E-14	1.92E-08	S_Shore	7	6487775	TSS200	DAGLB			
cg05468351	5.04E-01	4.08E-14	1.93E-08	Island	5	21459598	Body	LOC728411			
cg04139300	4.99E-01	4.12E-14	1.95E-08	Island	20	40247070	1stExon	CHD6			
cg24170511	5.04E-01	4.18E-14	1.98E-08	Island	14	23341280	5'UTR	LRP10			
cg24603490	5.21E-01	4.18E-14	1.98E-08	Island	12	47473995	TSS1500	AMIGO2			
cg18108022	4.73E-01	4.20E-14	1.98E-08	Island	8	103666233	Body	KLF10			
cg18745406	5.15E-01	4.21E-14	1.99E-08	Island	8	134309938	TSS1500	NDRG1			
cg00867453	5.61E-01	4.27E-14	2.02E-08	Island	9	88555863	TSS200	NAA35			
cg12100751	4.85E-01	4.27E-14	2.02E-08	Island	1	109203672	1stExon	C1orf59			
cg04757284	5.18E-01	4.28E-14	2.02E-08	Island	17	18585734	TSS200	ZNF286B			
cg14538868	4.99E-01	4.30E-14	2.03E-08	Island	2	37458838	TSS200	CEBPZ			
cg02367949	5.11E-01	4.35E-14	2.06E-08	Island	11	94964516	TSS1500	SESN3			
cg04303571	5.24E-01	4.36E-14	2.06E-08	Island	17	25680876					
cg08923060	5.08E-01	4.37E-14	2.07E-08	Island	12	120884702	TSS1500	TRIAP1			
cg13111374	5.23E-01	4.37E-14	2.07E-08	Island	4	17812581	5'UTR	NCAPG			
ch.19.1004238R	5.23E-01	4.37E-14	2.07E-08		19	30753371					
cg19236745	5.24E-01	4.41E-14	2.09E-08	N_Shore	11	33182890	5'UTR	CSTF3			
cg06820286	5.13E-01	4.42E-14	2.09E-08	Island	22	29664179	5'UTR	EWSR1			
cg04722620	5.22E-01	4.47E-14	2.11E-08	Island	19	54982598	5'UTR	CDC42EP5			
cg10826045	5.20E-01	4.49E-14	2.12E-08	S_Shore	19	36631318	5'UTR	CAPNS1			
cg22594055	5.05E-01	4.51E-14	2.13E-08	Island	5	131832675					
cg17462218	5.84E-01	4.52E-14	2.14E-08	Island	1	203457020	3'UTR	PRELP			
cg03516836	4.90E-01	4.52E-14	2.14E-08	N_Shore	12	57881693	TSS200	MARS			
cg04121495	4.98E-01	4.53E-14	2.14E-08	Island	4	25162214	TSS200	SEPSECS			
cg04982748	5.34E-01	4.55E-14	2.15E-08		12	66696283	TSS200	HELB			
cg04771550	5.08E-01	4.62E-14	2.18E-08	Island	17	8079827	TSS200	TMEM107			
cg06177002	5.18E-01	4.62E-14	2.18E-08	Island	6	31370956	TSS1500	MICA			
cg06867829	5.31E-01	4.64E-14	2.20E-08	Island	12	24715508	TSS200	SOX5			
cg17510758	5.50E-01	4.66E-14	2.20E-08	S_Shore	7	4815709	Body	KIAA0415			
cg22664368	4.82E-01	4.70E-14	2.22E-08	Island	17	4634740	5'UTR	MED11			
cg06995565	5.27E-01	4.71E-14	2.23E-08	Island	16	75590339	TSS1500	TMEM231			
cg24427993	5.42E-01	4.74E-14	2.24E-08	Island	6	30418847					
cg15993873	5.24E-01	4.78E-14	2.26E-08	Island	15	44719935	1stExon	CTDSPL2			
cg22164238	4.93E-01	4.78E-14	2.26E-08	Island	1	110162488	1stExon	AMPD2			
cg14219630	5.41E-01	4.78E-14	2.26E-08	Island	1	45987336	1stExon	PRDX1			
cg09358454	4.92E-01	4.79E-14	2.27E-08	Island	2	157198726					
cg01462904	5.48E-01	4.83E-14	2.28E-08	Island	3	47018296	TSS200	CCDC12			
cg27100316	5.18E-01	4.86E-14	2.30E-08	Island	1	151735804	Body	OAZ3			
cg14834466	5.08E-01	4.88E-14	2.31E-08	Island	11	67981677	TSS1500	SUV420H1			
cg04671334	5.16E-01	4.90E-14	2.32E-08	Island	19	35224921	TSS1500	ZNF181			
cg14210872	5.02E-01	4.92E-14	2.32E-08	Island	1	155294935	Body	RUSC1			
cg13380562	5.25E-01	4.93E-14	2.33E-08	Island	6	143832576	1stExon	FUCA2			
cg03727342	5.13E-01	4.99E-14	2.36E-08	Island	9	6758683	5'UTR	KDM4C			
cg05550371	5.02E-01	4.99E-14	2.36E-08	Island	3	49841167	Body	C3orf54			
cg17718302	4.96E-01	5.01E-14	2.37E-08	S_Shore	6	27858637	TSS200	HIST1H3J			
cg02096607	-5.53E-01	5.03E-14	2.38E-08	Island	11	27493868	1stExon	LGR4			
cg10998744	5.10E-01	5.04E-14	2.38E-08	S_Shore	22	30685926	TSS1500	GATSL3			
cg21411757	5.34E-01	5.05E-14	2.39E-08	Island	12	93771484	TSS1500	NUDT4			
cg00367659	5.19E-01	5.07E-14	2.40E-08	Island	17	33288544	TSS200	CCT6B			
cg22546696	4.83E-01	5.09E-14	2.41E-08	Island	15	41952645	1stExon	MGA			
cg08293303	-5.05E-01	5.12E-14	2.42E-08	S_Shore	5	176731731	Body	PRELID1			
cg08209724	5.00E-01	5.13E-14	2.43E-08	Island	17	30677138	Body	MIR632			
cg14553224	5.33E-01	5.15E-14	2.43E-08	Island	17	56084507	1stExon	SFRS1			
cg06207852	5.15E-01	5.18E-14	2.45E-08	Island	22	41033162	TSS1500	MKL1			
cg10341991	4.90E-01	5.18E-14	2.45E-08	Island	3	48229869	TSS200	CDC25A			
cg16859906	5.19E-01	5.20E-14	2.46E-08	Island	16	68298978	5'UTR	SLC7A6			
cg12722217	5.23E-01	5.24E-14	2.48E-08	Island	15	44487545	TSS200	FRMD5			
cg01872295	4.95E-01	5.24E-14	2.48E-08	N_Shore	6	32937388	TSS1500	BRD2			
cg12938135	4.98E-01	5.27E-14	2.49E-08	Island	13	20356591	Body	PSPC1			
cg03406394	4.90E-01	5.32E-14	2.52E-08	Island	15	60296138	TSS1500	FOXB1			
cg05907029	5.13E-01	5.35E-14	2.53E-08	Island	1	197872227	Body	C1orf53			
cg12531328	5.14E-01	5.36E-14	2.54E-08	Island	13	31192104	1stExon	USPL1			
cg12188830	5.08E-01	5.37E-14	2.54E-08	Island	3	57741926	TSS1500	SLMAP			
cg02657830	5.29E-01	5.44E-14	2.57E-08	N_Shore	1	27152905	TSS1500	ZDHHC18			
cg14225021	4.86E-01	5.46E-14	2.58E-08	Island	2	161126482					
cg00028636	5.14E-01	5.47E-14	2.59E-08	Island	12	6876321	Body	PTMS			
cg07458698	4.76E-01	5.51E-14	2.60E-08	Island	2	67624494	1stExon	ETAA1			
cg24041036	5.06E-01	5.52E-14	2.61E-08	Island	14	58711637	1stExon	PSMA3			
cg22924867	5.08E-01	5.54E-14	2.62E-08	S_Shore	7	94286834	TSS1500	SGCE			
cg11674773	5.21E-01	5.62E-14	2.66E-08	N_Shore	1	54518492	Body	TMEM59			
cg27479693	5.24E-01	5.67E-14	2.68E-08	Island	17	17495173	TSS200	PEMT			
cg25287247	5.25E-01	5.69E-14	2.69E-08	Island	2	86946958	TSS1500	RMND5A			
cg06578951	5.22E-01	5.71E-14	2.70E-08	Island	19	19030513	5'UTR	DDX49			
cg18766912	4.74E-01	5.72E-14	2.70E-08	Island	15	25683909	1stExon	UBE3A			
cg16854524	5.22E-01	5.73E-14	2.71E-08	Island	4	83931902	1stExon	LIN54			
cg18882576	5.25E-01	5.74E-14	2.71E-08	Island	2	191184621	TSS200	HIBCH			
cg12222460	4.90E-01	5.82E-14	2.75E-08	Island	6	14211743					
cg26974158	5.27E-01	5.87E-14	2.77E-08	Island	5	118788130	TSS200	HSD17B4			
cg01561517	5.47E-01	5.92E-14	2.80E-08	Island	1	43147939	TSS200	YBX1			
cg21761776	5.00E-01	5.94E-14	2.81E-08	Island	11	58939272	TSS1500	DTX4			
cg24469923	-5.03E-01	5.96E-14	2.82E-08	Island	19	11925456	Body	ZNF440			
cg02881434	5.16E-01	6.01E-14	2.84E-08	N_Shore	3	101394920	TSS1500	LOC100009676			
cg24726668	5.39E-01	6.01E-14	2.84E-08	Island	14	39736238	TSS200	CTAGE5			
cg17782025	5.27E-01	6.02E-14	2.85E-08	Island	3	23958698	TSS200	NKIRAS1			
cg16989148	5.03E-01	6.03E-14	2.85E-08	Island	17	46125619	TSS200	NFE2L1			
cg08439970	5.24E-01	6.05E-14	2.86E-08	Island	6	74230786	TSS200	EEF1A1			
ch.15.99448522F	5.28E-01	6.06E-14	2.86E-08	S_Shore	15	101630999					
cg27239157	4.98E-01	6.10E-14	2.89E-08	Island	3	183145817	5'UTR	MCF2L2			
cg09084877	4.94E-01	6.11E-14	2.89E-08	Island	6	30181302	TSS200	TRIM26			
cg23304339	5.04E-01	6.11E-14	2.89E-08	Island	19	37862045	TSS200	ZNF527			
cg00645922	5.22E-01	6.12E-14	2.89E-08	S_Shore	5	114962179	TSS1500	TMED7			
cg24886770	5.53E-01	6.16E-14	2.91E-08	N_Shore	19	22018538	Body	ZNF43			
cg16861047	5.15E-01	6.23E-14	2.95E-08	Island	1	116518978	TSS200	SLC22A15			
cg07979357	5.05E-01	6.26E-14	2.96E-08	N_Shore	19	14142353	5'UTR	IL27RA			
cg25993851	5.28E-01	6.27E-14	2.96E-08	Island	11	46722334	TSS1500	ARHGAP1			
cg17662034	4.48E-01	6.29E-14	2.97E-08	Island	8	74207518	1stExon	RDH10			
cg01718711	5.06E-01	6.31E-14	2.98E-08	Island	8	8860266	TSS200	ERI1			
cg04292359	5.37E-01	6.34E-14	3.00E-08	Island	1	231175275	Body	FAM89A			
cg08591058	5.14E-01	6.36E-14	3.01E-08	S_Shore	17	25681106					
cg18945642	5.63E-01	6.36E-14	3.01E-08	Island	2	224903327	1stExon	SERPINE2			
cg07934604	4.98E-01	6.37E-14	3.01E-08		4	139010141					
cg10396609	5.07E-01	6.39E-14	3.02E-08	N_Shore	4	89378025	TSS1500	HERC5			
cg06927280	5.06E-01	6.40E-14	3.03E-08	S_Shore	8	29953601	Body	LEPROTL1			
cg09134840	5.30E-01	6.40E-14	3.03E-08		1	235530680	TSS200	TBCE			
cg13113052	4.98E-01	6.42E-14	3.04E-08	Island	18	51796328	Body	POLI			
cg12581035	5.24E-01	6.43E-14	3.04E-08	Island	12	9067477	5'UTR	PHC1			
cg21350283	4.67E-01	6.44E-14	3.04E-08	Island	14	69445743	1stExon	ACTN1			
cg02252000	5.10E-01	6.46E-14	3.05E-08	N_Shore	7	130792943	TSS1500	FLJ43663			
cg06329143	5.08E-01	6.49E-14	3.07E-08	Island	18	48556512	TSS200	SMAD4			
cg07315521	5.06E-01	6.53E-14	3.09E-08	Island	16	71929403	TSS200	KIAA0174			
cg04225347	5.41E-01	6.55E-14	3.10E-08	Island	11	236699	TSS200	PSMD13			
cg08613513	4.94E-01	6.57E-14	3.10E-08	Island	1	52870060	1stExon	ORC1L			
cg24294159	5.25E-01	6.60E-14	3.12E-08	Island	1	150947566	TSS200	LASS2			
cg05046597	5.02E-01	6.62E-14	3.13E-08	Island	7	148823741	5'UTR	ZNF398			
cg07909497	4.99E-01	6.70E-14	3.17E-08	Island	12	9600950	TSS200	DDX12			
cg05243144	4.95E-01	6.76E-14	3.20E-08	Island	19	46273434	3'UTR	DMPK			
cg06527865	4.98E-01	6.77E-14	3.20E-08	Island	1	234746497	TSS1500	IRF2BP2			
cg12152256	5.42E-01	6.81E-14	3.22E-08	Island	14	74353709	5'UTR	ZNF410			
cg24001477	5.60E-01	6.87E-14	3.25E-08	Island	11	31531492	1stExon	ELP4			
cg18611281	5.13E-01	6.91E-14	3.27E-08	Island	2	27805844	TSS200	ZNF512			
cg03182819	5.10E-01	7.09E-14	3.35E-08	Island	17	63053327	TSS1500	GNA13			
cg18251360	5.03E-01	7.09E-14	3.35E-08	N_Shore	22	20067313	TSS1500	DGCR8			
cg01547622	4.93E-01	7.10E-14	3.36E-08	Island	5	49962954	1stExon	PARP8			
cg17513693	5.18E-01	7.16E-14	3.38E-08	Island	6	32122084	5'UTR	PPT2			
cg17171485	5.25E-01	7.16E-14	3.39E-08	Island	6	138725799	Body	HEBP2			
cg08547343	5.57E-01	7.22E-14	3.41E-08	Island	16	90038815	5'UTR	CENPBD1			
cg20288129	4.82E-01	7.25E-14	3.43E-08	Island	3	122745632	5'UTR	SEMA5B			
cg05447186	5.17E-01	7.25E-14	3.43E-08	Island	20	3869454	TSS1500	PANK2			
cg17323045	4.97E-01	7.33E-14	3.47E-08	Island	14	58764804	Body	FLJ31306			
cg05501276	5.34E-01	7.34E-14	3.47E-08	Island	7	23571514	5'UTR	TRA2A			
cg27367554	5.21E-01	7.37E-14	3.48E-08	Island	20	5930982	TSS1500	MCM8			
cg25335190	4.79E-01	7.40E-14	3.50E-08	Island	6	27791899	TSS200	HIST1H4J			
cg15032638	5.19E-01	7.40E-14	3.50E-08	N_Shore	10	51565035	TSS200	NCOA4			
cg00933696	5.20E-01	7.40E-14	3.50E-08	Island	16	11327141					
cg03503975	5.19E-01	7.46E-14	3.53E-08	Island	22	46518455					
cg25230151	5.23E-01	7.50E-14	3.55E-08	Island	11	35441107	TSS200	SLC1A2			
cg07745102	4.91E-01	7.53E-14	3.56E-08	S_Shelf	7	111204826					
ch.8.39446R	4.94E-01	7.53E-14	3.56E-08		8	1206157					
cg18350792	5.19E-01	7.53E-14	3.56E-08	Island	12	112563442	5'UTR	TRAFD1			
cg03323770	4.98E-01	7.54E-14	3.57E-08	Island	14	74960890	TSS1500	NPC2			
cg17030981	5.35E-01	7.55E-14	3.57E-08	N_Shore	4	205522	TSS1500	ZNF876P			
cg17177829	4.93E-01	7.58E-14	3.58E-08	Island	19	50432927	TSS200	NUP62			
cg22354030	5.56E-01	7.67E-14	3.63E-08	Island	8	1938554	5'UTR	KBTBD11			
cg23302316	5.10E-01	7.67E-14	3.63E-08	Island	11	22647430	TSS200	FANCF			
cg12482557	4.69E-01	7.70E-14	3.64E-08	Island	8	6693103	1stExon	XKR5			
cg05091519	5.09E-01	7.74E-14	3.66E-08	Island	11	31839552	TSS200	PAX6			
cg18105335	5.33E-01	7.74E-14	3.66E-08	Island	19	37019307	TSS200	ZNF260			
cg02773756	4.76E-01	7.77E-14	3.67E-08	Island	6	27799308	TSS200	HIST1H4K			
cg10403048	5.84E-01	7.82E-14	3.70E-08	Island	19	15490832	TSS1500	AKAP8			
cg03768106	5.06E-01	7.85E-14	3.71E-08	N_Shore	11	111957237	Body	TIMM8B			
cg00590869	5.25E-01	7.91E-14	3.74E-08	Island	8	37962609	TSS1500	ASH2L			
cg09881819	4.86E-01	7.94E-14	3.75E-08	Island	3	129034470	1stExon	H1FX			
cg22350160	5.34E-01	8.01E-14	3.79E-08	Island	1	46016574	1stExon	AKR1A1			
cg26473728	5.09E-01	8.06E-14	3.81E-08	Island	6	33359147	TSS200	KIFC1			
cg18352988	5.05E-01	8.07E-14	3.82E-08	Island	3	132136600	1stExon	DNAJC13			
cg20127188	4.94E-01	8.24E-14	3.89E-08	Island	22	21996426	TSS200	SDF2L1			
cg08739576	4.89E-01	8.25E-14	3.90E-08		7	44144360	1stExon	AEBP1			
cg24909975	5.03E-01	8.25E-14	3.90E-08	Island	6	160147912	TSS1500	WTAP			
cg01206697	5.30E-01	8.26E-14	3.90E-08		11	45420355					
cg25392269	5.02E-01	8.31E-14	3.93E-08	Island	19	13049289	TSS200	CALR			
cg13129888	5.07E-01	8.37E-14	3.96E-08	Island	1	28415099	1stExon	EYA3			
cg18515171	5.11E-01	8.40E-14	3.97E-08	Island	17	58156344	TSS200	HEATR6			
cg06029050	5.08E-01	8.42E-14	3.98E-08	S_Shore	11	74660429	1stExon	SPCS2			
cg15660466	4.90E-01	8.43E-14	3.98E-08	Island	17	49230788	TSS200	NME1			
cg14385337	5.14E-01	8.44E-14	3.99E-08	Island	7	113726252					
cg05236391	5.08E-01	8.49E-14	4.01E-08	N_Shore	19	6361348	TSS200	CLPP			
cg00742472	-4.79E-01	8.55E-14	4.04E-08	Island	14	31889912					
cg09964705	5.03E-01	8.57E-14	4.05E-08	Island	19	19030333	TSS200	DDX49			
cg27564108	-5.52E-01	8.67E-14	4.10E-08		1	150585651					
cg21931792	5.27E-01	8.67E-14	4.10E-08	Island	8	77912326	1stExon	PXMP3			
cg06826431	5.47E-01	8.68E-14	4.10E-08	Island	17	46125498	TSS200	NFE2L1			
cg00832928	4.66E-01	8.72E-14	4.12E-08	Island	3	150329458	Body	SELT			
cg13612958	5.19E-01	8.75E-14	4.14E-08	Island	19	18303626	TSS1500	MPV17L2			
cg21797405	4.84E-01	8.92E-14	4.22E-08	Island	5	139944339	TSS200	APBB3			
cg12391087	5.25E-01	9.00E-14	4.25E-08	N_Shore	1	244012456					
cg25495613	5.03E-01	9.03E-14	4.27E-08	N_Shore	7	134895782	Body	WDR91			
cg02273779	5.24E-01	9.05E-14	4.28E-08		12	131164421					
cg09514055	4.87E-01	9.05E-14	4.28E-08	Island	1	43919573	5'UTR	HYI			
cg08202374	4.94E-01	9.07E-14	4.29E-08	Island	19	47164782	TSS1500	DACT3			
cg23843362	4.87E-01	9.09E-14	4.30E-08	Island	10	104677600	TSS1500	CNNM2			
cg04547425	5.03E-01	9.13E-14	4.32E-08	Island	17	73043127	TSS200	ATP5H			
cg02854226	5.18E-01	9.17E-14	4.34E-08	Island	6	33385965	1stExon	CUTA			
cg07720856	4.91E-01	9.22E-14	4.36E-08	Island	2	232572668	TSS1500	PTMA			
cg20122548	5.04E-01	9.26E-14	4.38E-08	Island	15	45694411	TSS200	SPATA5L1			
cg11656992	5.06E-01	9.27E-14	4.38E-08	Island	17	79818741	TSS200	P4HB			
cg05825950	4.98E-01	9.31E-14	4.40E-08	N_Shore	1	207669576	5'UTR	CR1			
cg07867325	4.87E-01	9.40E-14	4.44E-08	Island	3	73159953					
cg06060673	5.12E-01	9.51E-14	4.50E-08	Island	22	39268830	TSS1500	CBX6			
cg06536503	5.07E-01	9.74E-14	4.61E-08	Island	6	42750688					
cg17605058	5.49E-01	9.84E-14	4.65E-08	Island	6	150071161	Body	PCMT1			
cg18110359	4.86E-01	9.86E-14	4.66E-08	Island	2	45179970					
cg19672384	4.84E-01	9.94E-14	4.70E-08	N_Shelf	6	168132359					
cg24452366	5.36E-01	9.99E-14	4.73E-08	Island	12	42719850	TSS200	PPHLN1			
cg03324837	5.00E-01	1.00E-13	4.74E-08	Island	17	61044407					
cg07837434	5.10E-01	1.00E-13	4.75E-08	Island	6	52149679	TSS200	MCM3			
cg23639922	5.20E-01	1.01E-13	4.78E-08	Island	10	103892660	TSS200	PPRC1			
cg10055227	5.11E-01	1.02E-13	4.81E-08	Island	16	58768320	TSS200	GOT2			
cg08713543	4.99E-01	1.02E-13	4.84E-08		16	75575906	Body	TMEM231			
cg14820927	4.82E-01	1.03E-13	4.87E-08	N_Shore	18	34408166	Body	C18orf10			
cg12856612	5.14E-01	1.04E-13	4.90E-08	Island	22	42228819	TSS1500	SREBF2			
cg02522757	5.04E-01	1.04E-13	4.92E-08	Island	12	48298992	TSS200	VDR			
cg14968603	5.14E-01	1.05E-13	4.96E-08	Island	10	102046143	Body	BLOC1S2			
cg02006147	5.11E-01	1.05E-13	4.97E-08	Island	2	74734710	1stExon	PCGF1			
cg24354901	5.11E-01	1.05E-13	4.98E-08	Island	1	202777590	TSS200	KDM5B			
cg10063260	5.08E-01	1.06E-13	4.99E-08	Island	14	104181875	TSS200	XRCC3			
cg26528255	4.72E-01	1.06E-13	5.02E-08	S_Shelf	1	27652089	Body	TMEM222			
cg14645526	4.74E-01	1.06E-13	5.03E-08	Island	11	91959086					
cg09048062	4.98E-01	1.07E-13	5.06E-08		11	129892327					
cg06496078	5.34E-01	1.08E-13	5.12E-08	Island	12	107350075	5'UTR	C12orf23			
cg12745769	5.00E-01	1.09E-13	5.14E-08		19	21579993	1stExon	ZNF493			
cg10035607	5.02E-01	1.09E-13	5.15E-08	Island	16	30366449	5'UTR	CD2BP2			
cg06233552	4.99E-01	1.09E-13	5.15E-08	Island	17	5322836	TSS200	RPAIN			
cg00270311	4.82E-01	1.09E-13	5.17E-08	Island	16	30366760	TSS1500	CD2BP2			
cg16273215	5.00E-01	1.10E-13	5.19E-08	Island	1	155100190	TSS200	EFNA1			
cg09599399	5.34E-01	1.10E-13	5.20E-08	Island	6	32121843	5'UTR	PPT2			
cg09717987	5.30E-01	1.11E-13	5.24E-08	Island	2	68384793	TSS200	WDR92			
cg02318347	4.88E-01	1.11E-13	5.24E-08	Island	13	31735110	Body	HSPH1			
cg05396229	5.35E-01	1.12E-13	5.27E-08	Island	2	120517118	TSS200	PTPN4			
cg12858075	5.05E-01	1.12E-13	5.31E-08	S_Shore	2	11606497	TSS1500	E2F6			
cg23955684	5.10E-01	1.12E-13	5.31E-08	Island	3	16555288	TSS200	RFTN1			
cg17212073	5.09E-01	1.13E-13	5.32E-08	Island	17	7818956	Body	LOC284023			
cg22135752	-5.77E-01	1.13E-13	5.35E-08	Island	5	6583380	Body	LOC255167			
cg09949429	5.24E-01	1.13E-13	5.36E-08	Island	12	112546703	TSS200	NAA25			
cg00615550	5.21E-01	1.13E-13	5.36E-08	Island	6	109703901	TSS200	CD164			
cg02653800	4.99E-01	1.14E-13	5.38E-08	Island	10	60095305	Body	UBE2D1			
cg01456571	5.14E-01	1.14E-13	5.39E-08	Island	8	23021325	1stExon	TNFRSF10D			
cg01421963	5.02E-01	1.14E-13	5.40E-08	Island	19	11877743	TSS200	ZNF441			
cg07562988	5.73E-01	1.14E-13	5.40E-08	Island	15	48624198	TSS200	DUT			
cg12835684	5.20E-01	1.16E-13	5.47E-08	N_Shore	12	53645647	1stExon	MFSD5			
cg00666849	4.99E-01	1.16E-13	5.48E-08	Island	2	85839032	1stExon	C2orf68			
cg01446164	4.87E-01	1.16E-13	5.50E-08	Island	11	2421746					
cg03396809	4.83E-01	1.17E-13	5.51E-08	Island	3	48282488	TSS200	ZNF589			
cg23526353	5.72E-01	1.17E-13	5.52E-08	Island	4	100484905	5'UTR	RG9MTD2			
cg24382801	5.15E-01	1.18E-13	5.57E-08	Island	6	37665291	5'UTR	MDGA1			
cg16080746	5.20E-01	1.18E-13	5.58E-08	Island	4	87928530	Body	AFF1			
cg27110129	4.98E-01	1.18E-13	5.60E-08	Island	4	15683224	TSS200	LOC285550			
cg26196213	5.15E-01	1.19E-13	5.64E-08	Island	6	29617956					
cg16579347	5.12E-01	1.19E-13	5.64E-08	N_Shore	3	155572233	TSS200	SLC33A1			
cg21898046	5.28E-01	1.20E-13	5.69E-08	S_Shore	5	180231026	5'UTR	MGAT1			
cg23704066	5.41E-01	1.21E-13	5.73E-08	Island	7	96339024	1stExon	SHFM1			
cg04252558	5.14E-01	1.21E-13	5.74E-08	Island	8	74884436	TSS200	TCEB1			
cg22083790	4.91E-01	1.21E-13	5.74E-08	Island	12	133532978	TSS200	ZNF605			
cg09276355	4.85E-01	1.22E-13	5.75E-08	Island	13	50510822	TSS200	C13orf1			
cg02342362	5.01E-01	1.23E-13	5.80E-08	Island	19	12792713	TSS200	DHPS			
cg03773681	5.02E-01	1.26E-13	5.94E-08	Island	2	63815918	TSS1500	MDH1			
cg15427567	4.93E-01	1.26E-13	5.97E-08	N_Shore	14	21458055	1stExon	METT11D1			
cg00533084	5.27E-01	1.28E-13	6.03E-08	Island	1	156698170	TSS200	C1orf66			
cg21144673	5.07E-01	1.28E-13	6.03E-08	Island	22	42017783	TSS1500	PPPDE2			
cg00125159	4.90E-01	1.28E-13	6.03E-08	Island	1	228290140	Body	C1orf35			
cg20303592	5.04E-01	1.28E-13	6.07E-08	Island	10	116697907	TSS200	TRUB1			
cg10740670	5.15E-01	1.29E-13	6.09E-08	Island	14	65453617	5'UTR	FNTB			
cg11227637	5.09E-01	1.29E-13	6.10E-08	Island	4	103749288	TSS200	UBE2D3			
cg13390998	4.85E-01	1.29E-13	6.12E-08	Island	8	145670370	TSS1500	NFKBIL2			
cg18296227	5.02E-01	1.30E-13	6.15E-08	Island	10	99205774	TSS200	ZDHHC16			
cg02987832	2.73E-01	1.30E-13	6.16E-08	Island	14	35761633	1stExon	PSMA6			
cg11198309	5.46E-01	1.30E-13	6.17E-08	Island	13	108870685	1stExon	LIG4			
cg25850044	5.37E-01	1.30E-13	6.17E-08	N_Shore	15	31507705					
cg19882663	5.11E-01	1.31E-13	6.21E-08		3	180308459					
cg23068057	5.31E-01	1.32E-13	6.22E-08	Island	6	136611228	TSS1500	BCLAF1			
cg04628413	4.95E-01	1.32E-13	6.25E-08	Island	16	28962222	TSS200	NFATC2IP			
cg17859882	4.79E-01	1.32E-13	6.26E-08	Island	6	58287694	Body	GUSBL2			
cg25619184	5.49E-01	1.33E-13	6.29E-08	S_Shore	19	9546320	TSS200	ZNF266			
cg10313675	5.10E-01	1.33E-13	6.30E-08	Island	1	209957739	5'UTR	C1orf74			
cg15124560	5.10E-01	1.33E-13	6.31E-08	Island	10	112327767	Body	SMC3			
cg07274776	4.69E-01	1.36E-13	6.42E-08	Island	2	203241322	5'UTR	BMPR2			
cg21522303	4.85E-01	1.37E-13	6.47E-08	Island	17	74581331	Body	ST6GALNAC2			
cg07489624	5.33E-01	1.38E-13	6.50E-08	Island	6	30294195	TSS1500	TRIM39			
cg16145821	5.11E-01	1.38E-13	6.53E-08	Island	11	66056771	TSS200	YIF1A			
cg01449415	4.96E-01	1.40E-13	6.62E-08	Island	16	3184811	TSS1500	ZNF213			
cg08576658	4.86E-01	1.41E-13	6.65E-08	Island	19	56098601					
cg19816445	5.24E-01	1.41E-13	6.66E-08	N_Shore	22	50682500	1stExon	TUBGCP6			
cg21410080	5.18E-01	1.43E-13	6.77E-08	Island	21	43639862	Body	ABCG1			
cg09356401	5.20E-01	1.44E-13	6.79E-08	Island	2	64068331	1stExon	UGP2			
ch.3.21287957F	5.16E-01	1.44E-13	6.79E-08		3	21312953					
cg24056223	5.23E-01	1.44E-13	6.82E-08	Island	1	42921735	TSS1500	PPCS			
cg20743065	5.32E-01	1.44E-13	6.82E-08	Island	4	53588673					
cg14392031	5.04E-01	1.44E-13	6.83E-08	Island	9	107526202	TSS1500	NIPSNAP3B			
cg21483475	5.22E-01	1.44E-13	6.83E-08	Island	3	154042025	1stExon	DHX36			
cg06348615	5.55E-01	1.45E-13	6.86E-08	Island	16	53737863	TSS200	RPGRIP1L			
cg26151531	4.87E-01	1.46E-13	6.88E-08	Island	22	19842652	TSS200	GNB1L			
cg13149833	-5.54E-01	1.46E-13	6.90E-08	N_Shore	2	31455443	TSS1500	EHD3			
cg04464219	5.09E-01	1.46E-13	6.92E-08	Island	8	98657199	Body	MTDH			
cg07287120	5.41E-01	1.47E-13	6.96E-08	Island	17	7184875	TSS200	SLC2A4			
cg03162131	5.11E-01	1.48E-13	6.98E-08	Island	11	82905106	TSS200	ANKRD42			
cg08643953	4.99E-01	1.48E-13	6.99E-08	N_Shore	3	132379052	5'UTR	UBA5			
cg26428889	5.15E-01	1.49E-13	7.05E-08	Island	7	116311825	TSS1500	MET			
cg02600494	5.00E-01	1.50E-13	7.11E-08	Island	17	73257794	1stExon	MRPS7			
cg18199720	4.92E-01	1.50E-13	7.11E-08	Island	1	115054041	TSS1500	TRIM33			
cg21641552	5.20E-01	1.52E-13	7.18E-08	Island	12	88535903	TSS200	TMTC3			
cg22167498	5.00E-01	1.52E-13	7.20E-08	N_Shelf	19	8451051					
cg00343022	4.93E-01	1.54E-13	7.30E-08	Island	3	38178135	Body	ACAA1			
cg08391020	4.87E-01	1.55E-13	7.33E-08	N_Shelf	5	74344779					
cg00607725	4.91E-01	1.55E-13	7.35E-08	N_Shore	16	70380558	TSS1500	DDX19A			
cg11866257	5.39E-01	1.56E-13	7.38E-08	Island	19	13044304	Body	FARSA			
cg17415239	4.98E-01	1.58E-13	7.47E-08	Island	16	29937734	TSS200	KCTD13			
cg20549080	5.07E-01	1.58E-13	7.49E-08	Island	10	103892662	TSS200	PPRC1			
cg03538717	5.25E-01	1.59E-13	7.51E-08	Island	3	79068441	1stExon	ROBO1			
cg00935782	5.11E-01	1.60E-13	7.56E-08	Island	12	56498920	Body	PA2G4			
cg06627361	5.09E-01	1.60E-13	7.56E-08	Island	12	498468	5'UTR	KDM5A			
cg04790829	5.38E-01	1.60E-13	7.57E-08	Island	11	76494705	5'UTR	TSKU			
cg08390021	5.05E-01	1.61E-13	7.61E-08	Island	18	51884793	TSS1500	C18orf54			
cg03101422	5.03E-01	1.62E-13	7.67E-08	Island	2	136876737	TSS1500	CXCR4			
cg03774520	4.99E-01	1.64E-13	7.73E-08	Island	1	32238105					
cg12876333	5.05E-01	1.64E-13	7.75E-08	Island	18	55710995	TSS1500	NEDD4L			
cg02759489	4.84E-01	1.64E-13	7.75E-08	Island	4	55098483	5'UTR	PDGFRA			
cg02501334	5.05E-01	1.64E-13	7.76E-08	Island	17	66508232	TSS1500	PRKAR1A			
cg18877635	4.99E-01	1.68E-13	7.92E-08	Island	1	229643817	1stExon	NUP133			
cg26938153	4.80E-01	1.68E-13	7.94E-08	Island	7	137686926	TSS200	CREB3L2			
cg26396617	4.70E-01	1.68E-13	7.94E-08	Island	9	133815188	TSS1500	FIBCD1			
cg07557355	4.96E-01	1.69E-13	7.98E-08	Island	1	155904306	TSS200	KIAA0907			
cg15524239	5.35E-01	1.69E-13	7.99E-08	Island	1	246729345	TSS1500	CNST			
cg00098718	5.25E-01	1.70E-13	8.05E-08	Island	15	81072600	5'UTR	KIAA1199			
cg00718440	4.99E-01	1.72E-13	8.13E-08	Island	9	21995312	Body	CDKN2BAS			
cg09413933	5.25E-01	1.72E-13	8.13E-08	Island	21	30397036	5'UTR	USP16			
cg09914581	4.91E-01	1.74E-13	8.21E-08	S_Shore	2	11606494	TSS200	E2F6			
ch.20.54687769F	5.08E-01	1.74E-13	8.22E-08		20	55254362					
cg18418962	5.01E-01	1.74E-13	8.23E-08	S_Shore	18	2571633	TSS200	METTL4			
cg04564312	5.12E-01	1.76E-13	8.34E-08	S_Shore	5	102456179	TSS1500	GIN1			
cg03841667	4.92E-01	1.77E-13	8.37E-08	Island	22	41986013	TSS200	PMM1			
cg08625380	-5.16E-01	1.78E-13	8.42E-08	Island	6	41605994	TSS200	MDFI			
cg19051225	5.53E-01	1.78E-13	8.43E-08	Island	12	121837829	TSS200	RNF34			
cg18565702	5.19E-01	1.79E-13	8.44E-08	Island	13	113241891	Body	TUBGCP3			
cg20295040	5.11E-01	1.79E-13	8.47E-08	S_Shore	1	192778396	Body	RGS2			
cg10585870	5.14E-01	1.80E-13	8.49E-08	Island	19	14530314	TSS200	DDX39			
cg22396798	4.97E-01	1.80E-13	8.52E-08	S_Shore	15	43478022	TSS200	CCNDBP1			
cg07571117	5.34E-01	1.81E-13	8.55E-08	Island	2	33824316	5'UTR	FAM98A			
cg01466198	5.34E-01	1.83E-13	8.64E-08	Island	8	131371142	Body	ASAP1			
cg02063458	4.93E-01	1.86E-13	8.81E-08		16	48190773					
cg24605529	5.42E-01	1.86E-13	8.82E-08	Island	2	203879461	TSS200	NBEAL1			
cg21056475	4.95E-01	1.88E-13	8.89E-08	Island	5	110428269	1stExon	WDR36			
cg02200456	5.09E-01	1.88E-13	8.89E-08	Island	11	2923436	5'UTR	SLC22A18AS			
cg07575344	4.81E-01	1.88E-13	8.90E-08	N_Shelf	1	64055717					
cg16970804	4.82E-01	1.89E-13	8.96E-08	Island	5	43042108	TSS200	LOC153684			
cg13863940	4.85E-01	1.90E-13	9.00E-08	Island	14	103799810	TSS1500	EIF5			
cg09451235	-5.35E-01	1.91E-13	9.02E-08	Island	16	67433458	Body	ZDHHC1			
cg10261819	5.04E-01	1.91E-13	9.03E-08	Island	16	22448417	Body	RRN3P3			
cg18362448	-4.87E-01	1.91E-13	9.03E-08	Island	19	18544419	Body	SSBP4			
cg21545849	5.25E-01	1.91E-13	9.04E-08	Island	20	40247209	TSS200	CHD6			
cg16321975	5.28E-01	1.92E-13	9.06E-08	N_Shore	2	233924852	TSS200	INPP5D			
cg15575339	4.99E-01	1.92E-13	9.06E-08	Island	22	21272441	1stExon	CRKL			
cg17386466	4.71E-01	1.92E-13	9.07E-08	N_Shore	2	87035620	TSS200	CD8A			
cg22256960	5.05E-01	1.93E-13	9.12E-08	Island	15	77711686					
cg04931453	4.98E-01	1.94E-13	9.15E-08	Island	9	101983720	Body	ALG2			
cg04473235	4.72E-01	1.94E-13	9.18E-08		5	77080995					
cg26791985	5.04E-01	1.94E-13	9.18E-08	Island	3	52008971	TSS200	ABHD14A			
cg23063986	5.07E-01	1.95E-13	9.21E-08	Island	4	128886308	5'UTR	MFSD8			
cg04078251	5.10E-01	1.96E-13	9.26E-08	Island	16	29802448	Body	KIF22			
cg12144374	4.83E-01	1.96E-13	9.27E-08	Island	8	123793325	TSS1500	ZHX2			
cg26258330	4.95E-01	1.96E-13	9.28E-08	Island	8	82633130	Body	ZFAND1			
cg10252059	5.39E-01	1.96E-13	9.29E-08	Island	2	204103465	1stExon	CYP20A1			
cg17101778	5.23E-01	1.97E-13	9.31E-08	Island	16	28875557	5'UTR	SH2B1			
cg09865173	4.98E-01	1.98E-13	9.34E-08	N_Shore	10	104952209	5'UTR	NT5C2			
cg04122790	5.03E-01	2.00E-13	9.43E-08	Island	1	229762148	5'UTR	URB2			
cg04295991	4.78E-01	2.00E-13	9.47E-08	Island	13	21348012	5'UTR	N6AMT2			
cg09118169	5.19E-01	2.00E-13	9.48E-08	S_Shore	16	1833616	Body	NUBP2			
cg04402021	4.99E-01	2.01E-13	9.52E-08	Island	19	1094921	Body	POLR2E			
cg04305134	4.86E-01	2.02E-13	9.55E-08	N_Shore	10	75173374	5'UTR	ANXA7			
cg20546928	4.96E-01	2.03E-13	9.60E-08	N_Shore	8	27167985	TSS1500	PTK2B			
cg00912467	5.50E-01	2.04E-13	9.65E-08	S_Shore	1	161369970					
cg06911282	5.03E-01	2.05E-13	9.69E-08	Island	8	11660733	Body	FDFT1			
cg10147410	5.27E-01	2.07E-13	9.78E-08		14	61201746	Body	MNAT1			
cg15559186	5.48E-01	2.07E-13	9.79E-08	Island	20	62283742	Body	STMN3			
cg11699826	4.99E-01	2.07E-13	9.79E-08	Island	1	26438425	5'UTR	PDIK1L			
cg02728002	5.22E-01	2.07E-13	9.80E-08	Island	3	37285071	1stExon	GOLGA4			
cg12968077	5.08E-01	2.09E-13	9.86E-08	Island	2	231921504	TSS200	PSMD1			
cg26161780	5.26E-01	2.09E-13	9.88E-08	S_Shore	14	61448269	TSS1500	TRMT5			
cg03314080	4.93E-01	2.10E-13	9.92E-08	S_Shore	2	178129903	TSS1500	NFE2L2			
ch.4.8394628F	5.06E-01	2.11E-13	9.98E-08	N_Shelf	4	8343728					
cg16223510	5.08E-01	2.11E-13	1.00E-07	Island	6	136610388	5'UTR	BCLAF1			
cg23677243	-5.18E-01	2.11E-13	1.00E-07	Island	15	37387525	Body	MEIS2			
cg00215350	5.17E-01	2.12E-13	1.00E-07	Island	17	6555120	5'UTR	C17orf100			
cg24926253	4.99E-01	2.12E-13	1.00E-07	S_Shore	6	110799072	TSS1500	SLC22A16			
cg27308130	5.02E-01	2.14E-13	1.01E-07	N_Shore	3	126422683	TSS1500	CHCHD6			
cg08529748	-4.76E-01	2.14E-13	1.01E-07		19	52407630	5'UTR	ZNF649			
cg12219045	4.78E-01	2.15E-13	1.02E-07	S_Shore	22	44894262	TSS1500	LDOC1L			
cg10029411	4.79E-01	2.16E-13	1.02E-07		13	50746245	Body	FAM10A4			
cg17207815	5.29E-01	2.16E-13	1.02E-07	N_Shore	8	21966362	Body	NUDT18			
cg03651680	4.79E-01	2.21E-13	1.04E-07	Island	2	46926842	5'UTR	SOCS5			
cg11676109	5.13E-01	2.22E-13	1.05E-07	Island	11	118992413	5'UTR	HINFP			
cg07233428	4.84E-01	2.22E-13	1.05E-07	S_Shore	1	93646535	TSS1500	TMED5			
cg04347624	4.88E-01	2.24E-13	1.06E-07	Island	3	101498377	5'UTR	FAM55C			
cg23818142	5.04E-01	2.24E-13	1.06E-07	Island	2	170550784	1stExon	C2orf77			
cg06329197	5.05E-01	2.25E-13	1.07E-07	Island	16	27214832	1stExon	JMJD5			
cg14634247	5.20E-01	2.25E-13	1.07E-07	Island	11	107728952	Body	SLC35F2			
cg05279707	4.94E-01	2.28E-13	1.08E-07	N_Shore	20	49547986	TSS1500	ADNP			
cg24079591	4.85E-01	2.31E-13	1.09E-07	Island	14	103851511	TSS200	MARK3			
cg21930443	5.07E-01	2.33E-13	1.10E-07	Island	17	28443747	TSS200	CCDC55			
cg22724132	4.85E-01	2.35E-13	1.11E-07	Island	16	81478990	1stExon	CMIP			
cg16222848	5.00E-01	2.35E-13	1.11E-07	Island	13	42846088	TSS200	AKAP11			
cg20275462	5.00E-01	2.37E-13	1.12E-07	Island	17	60501228	TSS200	METTL2A			
cg01822624	4.79E-01	2.37E-13	1.12E-07	Island	5	32710882	TSS1500	NPR3			
cg16848984	5.34E-01	2.37E-13	1.12E-07	Island	13	50511021	TSS1500	C13orf1			
cg26929161	4.82E-01	2.37E-13	1.12E-07	Island	20	50701266	Body	ZFP64			
cg12654140	5.11E-01	2.38E-13	1.12E-07		17	46842970	3'UTR	TTLL6			
cg02164516	4.93E-01	2.39E-13	1.13E-07	Island	15	41576100	TSS200	LOC729082			
cg09978460	5.41E-01	2.40E-13	1.14E-07	Island	19	52772724	TSS200	ZNF766			
cg08602689	4.98E-01	2.42E-13	1.15E-07	Island	13	103452535	5'UTR	BIVM			
cg15142485	5.06E-01	2.43E-13	1.15E-07	Island	2	240323713	TSS1500	HDAC4			
cg19906131	4.56E-01	2.44E-13	1.15E-07	Island	11	93862516	1stExon	PANX1			
cg23274604	5.13E-01	2.45E-13	1.16E-07	Island	1	224517835	1stExon	NVL			
cg18518964	-5.19E-01	2.46E-13	1.16E-07		10	134272127					
cg08839913	5.09E-01	2.46E-13	1.16E-07	Island	15	44955982	TSS200	SPG11			
cg08452546	4.85E-01	2.48E-13	1.17E-07	Island	5	118323860	Body	DTWD2			
cg08127941	5.02E-01	2.48E-13	1.17E-07	N_Shore	6	30293955	TSS1500	TRIM39			
cg09977865	4.97E-01	2.49E-13	1.18E-07	N_Shore	6	33385582	Body	CUTA			
cg27049318	4.79E-01	2.52E-13	1.19E-07	Island	5	68514098	Body	MRPS36			
cg12124647	5.14E-01	2.53E-13	1.20E-07		19	20749738	TSS1500	ZNF737			
cg14460708	4.84E-01	2.54E-13	1.20E-07	Island	3	172428874	1stExon	NCEH1			
cg17738494	5.07E-01	2.54E-13	1.20E-07	Island	3	9773251	TSS200	BRPF1			
cg17976065	4.93E-01	2.55E-13	1.21E-07	Island	17	15902694	Body	ZSWIM7			
cg03299121	4.63E-01	2.56E-13	1.21E-07	Island	2	68384913	TSS200	PNO1			
cg01320614	5.04E-01	2.56E-13	1.21E-07	Island	2	86115591	Body	ST3GAL5			
cg05005023	-5.12E-01	2.57E-13	1.22E-07	Island	5	54469138	TSS200	CDC20B			
cg18685883	4.91E-01	2.59E-13	1.23E-07	N_Shore	3	51705045	TSS200	TEX264			
cg10006762	5.05E-01	2.62E-13	1.24E-07	Island	11	65342202	TSS1500	EHBP1L1			
cg24565496	5.03E-01	2.62E-13	1.24E-07	Island	16	1021302	TSS1500	LMF1			
cg12349683	5.04E-01	2.63E-13	1.24E-07	Island	15	68133070					
cg06419219	5.35E-01	2.64E-13	1.25E-07	N_Shore	1	121260494	TSS1500	LOC647121			
cg06929872	5.10E-01	2.66E-13	1.26E-07	S_Shore	15	65322164	TSS200	MTFMT			
cg05098590	5.09E-01	2.67E-13	1.26E-07	Island	10	111767379	5'UTR	ADD3			
cg26207995	4.77E-01	2.67E-13	1.26E-07	S_Shelf	17	58045920					
cg16700296	5.14E-01	2.68E-13	1.27E-07		6	159125489	Body	SYTL3			
cg11310299	5.11E-01	2.70E-13	1.28E-07	Island	12	14923421					
cg11817413	5.34E-01	2.71E-13	1.28E-07	N_Shore	8	101733105	Body	PABPC1			
cg13892862	5.35E-01	2.73E-13	1.29E-07	N_Shore	11	1032316	Body	MUC6			
cg11723896	5.06E-01	2.74E-13	1.29E-07	Island	17	34136427	TSS200	TAF15			
cg04729371	4.96E-01	2.75E-13	1.30E-07	Island	11	111637213	TSS200	PPP2R1B			
cg02775353	4.93E-01	2.75E-13	1.30E-07		7	101814109	Body	CUX1			
cg12760261	5.11E-01	2.77E-13	1.31E-07	Island	5	122758659	Body	CEP120			
cg13943141	4.62E-01	2.77E-13	1.31E-07		9	93205862					
cg26879945	-5.74E-01	2.77E-13	1.31E-07	Island	16	57318890	TSS1500	PLLP			
cg10122474	4.90E-01	2.78E-13	1.32E-07	Island	14	88459471	1stExon	GALC			
cg21344741	5.21E-01	2.78E-13	1.32E-07	Island	2	85581920	1stExon	ELMOD3			
cg03700218	5.08E-01	2.79E-13	1.32E-07	Island	16	1832709	TSS200	SPSB3			
cg03423968	5.12E-01	2.79E-13	1.32E-07	Island	10	124914448	Body	BUB3			
cg07483245	4.97E-01	2.79E-13	1.32E-07	Island	15	23034598	TSS200	NIPA2			
cg23465426	4.99E-01	2.79E-13	1.32E-07	N_Shore	6	32847377	Body	PPP1R2P1			
cg03550930	5.09E-01	2.80E-13	1.32E-07	Island	19	10946936	5'UTR	TMED1			
cg13195185	5.06E-01	2.82E-13	1.33E-07		17	16875596	TSS200	TNFRSF13B			
cg02015280	5.00E-01	2.83E-13	1.34E-07	Island	7	134671225	TSS200	AGBL3			
cg05639842	4.81E-01	2.85E-13	1.35E-07	Island	21	43639440	TSS1500	ABCG1			
cg16257334	4.99E-01	2.85E-13	1.35E-07	Island	6	30881842	3'UTR	GTF2H4			
cg15627380	5.06E-01	2.86E-13	1.35E-07	Island	17	80656703	TSS200	RAB40B			
cg24001556	4.93E-01	2.87E-13	1.36E-07	Island	20	5591874	TSS1500	RP5-1022P6.2			
cg09823679	4.86E-01	2.88E-13	1.36E-07	Island	13	53425813					
cg08358671	5.03E-01	2.90E-13	1.37E-07	S_Shore	1	185286807	TSS1500	IVNS1ABP			
cg17452713	5.25E-01	2.91E-13	1.37E-07	Island	1	23695008	TSS1500	C1orf213			
cg20433014	4.90E-01	2.91E-13	1.38E-07	Island	15	75018583	TSS1500	CYP1A1			
cg26996201	4.87E-01	2.92E-13	1.38E-07	Island	11	77122864	5'UTR	PAK1			
cg17092583	5.01E-01	2.94E-13	1.39E-07	Island	11	735575					
cg02768471	5.00E-01	2.94E-13	1.39E-07	Island	1	155231827	Body	SCAMP3			
cg04940109	4.98E-01	2.96E-13	1.40E-07	Island	2	203240432	TSS1500	BMPR2			
cg11223184	-5.20E-01	2.97E-13	1.41E-07	S_Shelf	2	198033295	Body	ANKRD44			
cg02611874	4.68E-01	2.98E-13	1.41E-07	N_Shore	10	46194725					
cg09503196	5.23E-01	2.98E-13	1.41E-07	S_Shore	19	52531867	TSS200	ZNF614			
cg05964529	4.82E-01	3.01E-13	1.42E-07	Island	12	110906245	Body	GPN3			
cg16704344	-5.00E-01	3.01E-13	1.42E-07		5	141616127					
cg24622726	5.00E-01	3.03E-13	1.43E-07	Island	9	91926624	Body	CKS2			
cg07793810	5.03E-01	3.03E-13	1.43E-07	Island	10	101989373	TSS200	CHUK			
cg05092885	5.05E-01	3.03E-13	1.43E-07	Island	4	106629795	5'UTR	INTS12			
cg00459078	5.01E-01	3.05E-13	1.44E-07	Island	17	43024659	5'UTR	KIF18B			
cg27463953	4.69E-01	3.05E-13	1.44E-07	Island	20	3451306	TSS1500	ATRN			
cg18436128	5.03E-01	3.05E-13	1.44E-07	Island	14	65439236	TSS1500	RAB15			
cg00288562	5.16E-01	3.06E-13	1.45E-07	Island	7	23571645	5'UTR	TRA2A			
cg27518692	5.08E-01	3.08E-13	1.46E-07	Island	17	61627470	TSS1500	DCAF7			
cg25882709	5.13E-01	3.15E-13	1.49E-07	Island	1	224517832	1stExon	NVL			
cg11726572	4.81E-01	3.17E-13	1.50E-07	Island	18	658602	Body	TYMS			
cg12353549	5.05E-01	3.22E-13	1.52E-07	Island	17	30771552	1stExon	PSMD11			
cg08732611	5.26E-01	3.22E-13	1.52E-07	Island	1	40723530	TSS1500	ZMPSTE24			
cg16193765	4.98E-01	3.24E-13	1.53E-07	Island	21	45527559	Body	PWP2			
cg20546810	4.99E-01	3.24E-13	1.53E-07	Island	20	2489835	TSS200	ZNF343			
cg15309223	4.95E-01	3.27E-13	1.55E-07	Island	1	54519091	1stExon	TMEM59			
cg10369780	5.21E-01	3.28E-13	1.55E-07	Island	11	62607119	5'UTR	WDR74			
cg04494789	5.53E-01	3.28E-13	1.55E-07	S_Shore	1	147807192					
cg13546538	5.01E-01	3.29E-13	1.56E-07		9	111754815	Body	CTNNAL1			
cg20266104	5.14E-01	3.31E-13	1.56E-07	Island	17	21116851	Body	TMEM11			
cg15814736	4.73E-01	3.31E-13	1.57E-07	Island	11	63439115	TSS200	ATL3			
cg14532412	5.22E-01	3.34E-13	1.58E-07	Island	17	2952372					
cg26567249	4.98E-01	3.35E-13	1.58E-07		8	97247842	5'UTR	UQCRB			
cg15485323	5.03E-01	3.35E-13	1.58E-07		6	26234460	3'UTR	HIST1H1D			
cg09214920	5.00E-01	3.37E-13	1.59E-07	S_Shore	1	108743318	TSS1500	SLC25A24			
cg07179693	5.20E-01	3.40E-13	1.61E-07	Island	11	32605281	TSS200	EIF3M			
cg08782481	-4.91E-01	3.40E-13	1.61E-07	Island	6	27839916	1stExon	HIST1H3I			
cg23360000	5.08E-01	3.44E-13	1.62E-07	S_Shore	19	39421712	TSS200	SARS2			
cg13929053	5.01E-01	3.45E-13	1.63E-07	N_Shore	6	3068474					
cg10553894	4.84E-01	3.48E-13	1.65E-07	Island	11	68550534	Body	CPT1A			
cg14856684	5.27E-01	3.51E-13	1.66E-07	Island	14	65439245	TSS1500	RAB15			
cg05105845	4.65E-01	3.52E-13	1.66E-07	Island	14	55369781	TSS1500	GCH1			
cg10553515	5.03E-01	3.52E-13	1.67E-07	N_Shore	7	5013490	TSS200	RNF216L			
cg25823214	5.15E-01	3.53E-13	1.67E-07	S_Shore	2	241076058	TSS1500	MYEOV2			
cg13229286	5.30E-01	3.54E-13	1.67E-07	Island	12	106696891	5'UTR	TCP11L2			
cg08817965	5.02E-01	3.56E-13	1.68E-07	S_Shore	17	38574364	TSS200	TOP2A			
cg15305172	4.78E-01	3.58E-13	1.69E-07	Island	6	116892775	1stExon	RWDD1			
cg17834180	5.02E-01	3.58E-13	1.69E-07	Island	10	124768240	5'UTR	IKZF5			
cg23129217	4.68E-01	3.59E-13	1.70E-07	S_Shore	12	8551501					
cg24669932	5.08E-01	3.61E-13	1.71E-07	N_Shore	1	8877431	5'UTR	RERE			
cg07060076	5.05E-01	3.62E-13	1.71E-07	Island	12	110011452	TSS200	MMAB			
cg11368578	4.98E-01	3.63E-13	1.72E-07	Island	7	150754936	1stExon	CDK5			
cg06083525	4.83E-01	3.65E-13	1.73E-07	Island	1	27216957	TSS200	GPN2			
cg09843086	5.06E-01	3.65E-13	1.73E-07	Island	7	131013189	Body	MKLN1			
cg08451517	5.02E-01	3.66E-13	1.73E-07	Island	8	125383826	Body	TMEM65			
cg00980592	5.18E-01	3.67E-13	1.73E-07		7	130582030					
cg23572376	4.96E-01	3.67E-13	1.74E-07	Island	6	1610120	TSS1500	FOXC1			
cg23875821	5.21E-01	3.69E-13	1.75E-07	Island	14	96969303	Body	PAPOLA			
cg01724336	5.24E-01	3.69E-13	1.75E-07	Island	1	111992067	TSS1500	WDR77			
cg13467399	4.72E-01	3.70E-13	1.75E-07	Island	9	133588111	TSS1500	ABL1			
cg21233722	5.19E-01	3.70E-13	1.75E-07	Island	5	169064660	Body	DOCK2			
cg02746869	5.03E-01	3.72E-13	1.76E-07	Island	10	17271929	Body	VIM			
cg01936270	4.98E-01	3.74E-13	1.77E-07	Island	2	38303680	TSS1500	CYP1B1			
cg00792172	5.22E-01	3.76E-13	1.78E-07	S_Shore	1	150602446	TSS1500	ENSA			
cg19693579	5.10E-01	3.79E-13	1.79E-07	Island	13	20208251	Body	MPHOSPH8			
cg16147336	5.04E-01	3.81E-13	1.80E-07	Island	1	51435387	5'UTR	CDKN2C			
cg17490921	4.88E-01	3.81E-13	1.80E-07	Island	11	116658887	TSS200	ZNF259			
cg00058857	5.21E-01	3.81E-13	1.80E-07		3	99927991					
cg05573761	-5.33E-01	3.84E-13	1.82E-07	Island	4	108746046	5'UTR	SGMS2			
cg11432034	4.90E-01	3.88E-13	1.83E-07	Island	3	13520913	TSS1500	HDAC11			
cg15655316	5.13E-01	3.88E-13	1.83E-07	Island	13	20356642	Body	PSPC1			
cg14157947	4.97E-01	3.88E-13	1.84E-07	N_Shore	18	20513080	TSS1500	RBBP8			
cg07509420	5.04E-01	3.89E-13	1.84E-07	Island	16	740472	TSS200	WDR24			
cg09537354	5.35E-01	3.98E-13	1.88E-07	Island	17	19266363	TSS1500	B9D1			
cg16497340	5.15E-01	3.98E-13	1.88E-07	S_Shelf	5	180601183					
cg09976724	5.24E-01	4.02E-13	1.90E-07	Island	15	41186526	TSS200	VPS18			
cg07975573	5.23E-01	4.02E-13	1.90E-07		16	88982447	5'UTR	CBFA2T3			
cg00483446	4.96E-01	4.02E-13	1.90E-07	Island	3	67048774	5'UTR	KBTBD8			
cg19761211	4.74E-01	4.03E-13	1.91E-07	Island	16	70415365	3'UTR	ST3GAL2			
ch.19.683370F	4.81E-01	4.05E-13	1.91E-07		19	16239180	Body	RAB8A			
cg12955252	4.97E-01	4.06E-13	1.92E-07	Island	20	32891324	5'UTR	AHCY			
cg04965811	4.96E-01	4.07E-13	1.92E-07	S_Shore	10	101492459	TSS200	COX15			
cg16649755	5.29E-01	4.11E-13	1.94E-07	Island	6	88412160	TSS1500	NCRNA00120			
cg00032419	5.24E-01	4.12E-13	1.95E-07	Island	17	27895566	TSS200	TP53I13			
cg18795599	5.06E-01	4.14E-13	1.96E-07	S_Shore	2	132251253	TSS1500	FAM128A			
cg24000232	4.85E-01	4.19E-13	1.98E-07	Island	1	166808428	TSS1500	POGK			
cg18633432	4.75E-01	4.19E-13	1.98E-07	Island	3	135915556	TSS1500	MSL2			
cg18423859	5.01E-01	4.19E-13	1.98E-07	Island	18	60986742	TSS200	BCL2			
cg11739675	4.93E-01	4.26E-13	2.02E-07	Island	12	104852151	Body	CHST11			
cg04530460	4.88E-01	4.27E-13	2.02E-07	Island	6	42858550	5'UTR	C6orf226			
cg03860054	4.72E-01	4.27E-13	2.02E-07	S_Shore	16	55691102	Body	SLC6A2			
cg00734724	5.01E-01	4.27E-13	2.02E-07	Island	15	41408630	TSS1500	INO80			
cg08015755	5.19E-01	4.29E-13	2.03E-07	Island	4	156298050	5'UTR	MAP9			
cg15411280	4.97E-01	4.30E-13	2.03E-07	S_Shelf	6	84747508	5'UTR	MRAP2			
cg02566518	5.04E-01	4.30E-13	2.04E-07	Island	10	75531971	TSS200	FUT11			
cg10009297	4.82E-01	4.31E-13	2.04E-07	N_Shore	17	34890195	5'UTR	MYO19			
cg12399453	4.92E-01	4.32E-13	2.04E-07	Island	1	27648454	TSS200	TMEM222			
cg07335234	4.96E-01	4.32E-13	2.04E-07	Island	3	185304496	Body	SENP2			
cg26020585	4.82E-01	4.34E-13	2.05E-07	Island	1	235491765	5'UTR	GGPS1			
cg22822383	4.81E-01	4.34E-13	2.05E-07	Island	19	58987261	TSS1500	ZNF446			
cg25902627	5.00E-01	4.34E-13	2.05E-07	S_Shore	11	88071152	TSS1500	CTSC			
cg06118578	4.84E-01	4.34E-13	2.05E-07	Island	18	67872897	1stExon	RTTN			
cg09818962	4.96E-01	4.38E-13	2.07E-07	Island	17	39822215					
cg23970785	5.22E-01	4.40E-13	2.08E-07	Island	16	11036526	TSS1500	DEXI			
cg25072436	4.79E-01	4.40E-13	2.08E-07	Island	2	30454560	1stExon	LBH			
cg08141342	5.10E-01	4.42E-13	2.09E-07	Island	1	45308976	TSS1500	PTCH2			
cg10470489	4.91E-01	4.43E-13	2.10E-07	Island	8	41686324	Body	ANK1			
cg11332388	4.87E-01	4.46E-13	2.11E-07	Island	1	42922083	TSS200	PPCS			
cg25486979	4.85E-01	4.53E-13	2.14E-07	Island	13	50510739	TSS200	C13orf1			
cg26507704	4.98E-01	4.56E-13	2.15E-07		15	25314647	TSS1500	SNORD116-8			
cg10427040	4.80E-01	4.57E-13	2.16E-07	Island	17	74261306	1stExon	FAM100B			
cg23677570	4.91E-01	4.58E-13	2.16E-07	Island	7	74489617	5'UTR	WBSCR16			
cg12922931	5.16E-01	4.66E-13	2.21E-07	Island	21	33984727	TSS200	C21orf59			
cg23665065	4.86E-01	4.70E-13	2.22E-07	S_Shore	14	102781012					
cg16074309	5.47E-01	4.71E-13	2.23E-07	Island	8	11760061					
cg24236887	5.23E-01	4.71E-13	2.23E-07	Island	7	33944420	TSS1500	BMPER			
cg20257096	5.15E-01	4.74E-13	2.24E-07	Island	14	21851954	Body	SUPT16H			
cg07965839	5.15E-01	4.75E-13	2.25E-07		15	80351679	TSS1500	ZFAND6			
cg01269670	4.95E-01	4.77E-13	2.26E-07	Island	7	149411377	TSS1500	KRBA1			
cg10144719	5.50E-01	4.78E-13	2.26E-07	Island	16	19567018	TSS200	C16orf62			
cg23962478	4.99E-01	4.85E-13	2.29E-07	Island	22	50354086	TSS200	PIM3			
cg10541361	4.79E-01	4.87E-13	2.30E-07	Island	1	235667946	TSS200	B3GALNT2			
cg26957370	5.15E-01	4.87E-13	2.30E-07	Island	1	161087723	Body	PFDN2			
cg05614346	4.87E-01	4.91E-13	2.32E-07	N_Shelf	5	176858608	Body	GRK6			
cg20053981	4.83E-01	4.91E-13	2.32E-07	Island	10	70091610	TSS200	HNRNPH3			
cg22512322	4.82E-01	4.95E-13	2.34E-07	Island	3	64009096	5'UTR	PSMD6			
cg17821473	5.10E-01	4.97E-13	2.35E-07	Island	1	62902255	5'UTR	USP1			
cg22048948	4.96E-01	4.98E-13	2.36E-07	Island	2	99225318	TSS1500	C2orf64			
cg09928842	5.00E-01	4.99E-13	2.36E-07	Island	8	135845050					
cg02225520	5.41E-01	5.01E-13	2.37E-07	N_Shore	14	102695279	3'UTR	RAGE			
cg26490839	4.91E-01	5.02E-13	2.37E-07	Island	19	49999468	TSS200	RPS11			
cg03507199	5.08E-01	5.02E-13	2.37E-07	Island	6	107811876	1stExon	SOBP			
cg13637733	5.25E-01	5.02E-13	2.37E-07	Island	15	70390233	1stExon	TLE3			
cg04834794	5.24E-01	5.04E-13	2.38E-07	Island	3	128400154					
cg11586600	5.19E-01	5.09E-13	2.40E-07	Island	1	245317971	TSS1500	KIF26B			
cg16766889	4.82E-01	5.09E-13	2.41E-07	Island	17	48637951	TSS1500	CACNA1G			
cg20951334	5.02E-01	5.09E-13	2.41E-07	Island	2	86669446	Body	KDM3A			
cg17574857	5.05E-01	5.10E-13	2.41E-07	Island	5	147763476	TSS200	FBXO38			
cg01765930	4.96E-01	5.12E-13	2.42E-07		22	37881422	Body	MFNG			
cg11929629	5.13E-01	5.13E-13	2.43E-07	N_Shore	22	43506420	TSS1500	BIK			
cg01665633	5.01E-01	5.14E-13	2.43E-07	Island	15	29562142	TSS200	NDNL2			
cg10463708	4.99E-01	5.15E-13	2.43E-07	Island	1	90309205	5'UTR	LRRC8D			
cg05396178	4.74E-01	5.18E-13	2.45E-07	Island	6	27833129	1stExon	HIST1H2AL			
cg20176875	5.13E-01	5.20E-13	2.46E-07	Island	6	166797125	TSS1500	BRP44L			
cg06005571	4.77E-01	5.25E-13	2.48E-07	Island	3	52188725	TSS200	WDR51A			
cg24334002	4.90E-01	5.25E-13	2.48E-07	S_Shelf	22	42087946	Body	C22orf46			
cg17055717	4.77E-01	5.25E-13	2.48E-07	Island	20	32700280	TSS200	EIF2S2			
cg00177390	5.37E-01	5.31E-13	2.51E-07	Island	1	185126125	TSS200	C1orf25			
cg11371394	4.97E-01	5.34E-13	2.53E-07	Island	2	105946583	TSS1500	TGFBRAP1			
cg15916192	4.78E-01	5.34E-13	2.53E-07	Island	12	63025948					
cg09838070	5.24E-01	5.36E-13	2.54E-07	Island	20	32264715	Body	E2F1			
cg02772905	4.76E-01	5.40E-13	2.55E-07		2	203484258					
ch.8.2353618R	-4.79E-01	5.41E-13	2.56E-07		8	119282796	Body	SAMD12			
cg13694772	4.92E-01	5.42E-13	2.56E-07	Island	3	9773336	TSS200	BRPF1			
cg26278858	4.90E-01	5.42E-13	2.56E-07	Island	15	40401256	TSS200	BMF			
cg19438583	4.93E-01	5.45E-13	2.58E-07		5	1585122	Body	SDHAP3			
cg22124117	4.90E-01	5.46E-13	2.58E-07	Island	15	43028932	Body	CDAN1			
cg23454177	4.99E-01	5.47E-13	2.59E-07	Island	16	67970396	Body	PSMB10			
cg15355859	4.73E-01	5.48E-13	2.59E-07	Island	11	79149352	5'UTR	ODZ4			
cg03801946	4.84E-01	5.50E-13	2.60E-07	Island	16	4303664					
cg01430870	4.93E-01	5.52E-13	2.61E-07	Island	2	99954399	Body	EIF5B			
cg22439198	5.37E-01	5.53E-13	2.62E-07	Island	5	80597482	Body	RNU5D			
cg07206840	4.83E-01	5.55E-13	2.62E-07	Island	1	110949893	Body	HBXIP			
cg03573109	4.96E-01	5.56E-13	2.63E-07	S_Shelf	16	85849619					
cg20977992	-5.03E-01	5.56E-13	2.63E-07	Island	3	13461859	TSS200	NUP210			
cg23317683	4.96E-01	5.57E-13	2.63E-07	Island	7	99698554	Body	MCM7			
cg03218988	5.03E-01	5.57E-13	2.64E-07	Island	11	62341521	TSS200	EEF1G			
cg17079026	-4.81E-01	5.60E-13	2.65E-07		2	95858880					
cg09918605	5.01E-01	5.60E-13	2.65E-07	S_Shore	2	95825753	TSS1500	ZNF514			
cg16302458	5.14E-01	5.60E-13	2.65E-07	Island	11	68228228	5'UTR	SAPS3			
cg00461978	4.79E-01	5.61E-13	2.65E-07	S_Shore	15	75661184	TSS1500	MAN2C1			
cg18406718	5.02E-01	5.63E-13	2.66E-07	Island	4	102269374	TSS1500	PPP3CA			
cg04270788	5.01E-01	5.65E-13	2.67E-07	Island	1	89356964	Body	GTF2B			
cg10282920	4.84E-01	5.70E-13	2.69E-07	Island	2	95831790	5'UTR	ZNF2			
cg15345154	4.82E-01	5.71E-13	2.70E-07	Island	10	16563586	5'UTR	C1QL3			
cg21950493	4.91E-01	5.75E-13	2.72E-07	S_Shore	12	110907285	TSS1500	GPN3			
cg16063617	4.79E-01	5.82E-13	2.75E-07	Island	5	128430663	1stExon	ISOC1			
cg16232504	4.82E-01	5.83E-13	2.76E-07	Island	1	99127707	Body	SNX7			
cg03725309	-5.38E-01	5.83E-13	2.76E-07	S_Shore	1	109757585	Body	SARS			
cg25826526	4.98E-01	5.85E-13	2.77E-07	N_Shore	20	61426675	TSS1500	C20orf20			
cg22506302	5.09E-01	5.87E-13	2.77E-07	Island	22	39052540	1stExon	LOC646851			
cg15619745	5.14E-01	5.87E-13	2.78E-07	Island	10	112327325	TSS200	SMC3			
cg14648311	4.52E-01	5.90E-13	2.79E-07		17	17359737					
cg02505296	5.04E-01	5.93E-13	2.80E-07	Island	8	63951123	Body	GGH			
cg26330063	4.81E-01	6.00E-13	2.84E-07		5	14614735	3'UTR	FAM105A			
cg04417028	4.88E-01	6.03E-13	2.85E-07	Island	11	110583882	TSS1500	ARHGAP20			
cg14902146	5.09E-01	6.04E-13	2.86E-07	Island	15	90294607	TSS200	MESP1			
cg03294124	5.18E-01	6.05E-13	2.86E-07	S_Shore	2	219537004	TSS1500	RNF25			
cg13406003	4.57E-01	6.07E-13	2.87E-07		6	127535477					
cg02753865	4.85E-01	6.09E-13	2.88E-07	Island	7	56119046	TSS1500	CCT6A			
cg20054027	4.90E-01	6.12E-13	2.90E-07	Island	11	66610720	TSS200	RCE1			
cg04971263	4.85E-01	6.13E-13	2.90E-07	Island	1	27227008	TSS200	GPATCH3			
cg08098619	4.67E-01	6.20E-13	2.93E-07	Island	11	3818841	TSS200	PGAP2			
cg11748640	4.93E-01	6.20E-13	2.93E-07	Island	19	5691196	Body	RPL36			
cg07353572	4.90E-01	6.21E-13	2.94E-07	Island	1	91966518	TSS200	CDC7			
cg26406994	4.91E-01	6.22E-13	2.94E-07	Island	4	99182798	Body	RAP1GDS1			
cg04675861	5.05E-01	6.22E-13	2.94E-07	Island	13	77903399					
cg15884202	4.63E-01	6.24E-13	2.95E-07	Island	7	158649092	TSS200	WDR60			
cg22126032	4.65E-01	6.29E-13	2.98E-07	Island	7	116166529	Body	CAV1			
cg27429194	5.01E-01	6.31E-13	2.98E-07		17	3099847	TSS1500	OR1A2			
cg13657659	4.72E-01	6.31E-13	2.98E-07	Island	2	208632393	Body	FZD5			
cg03438079	5.15E-01	6.40E-13	3.03E-07	N_Shore	16	2205188	TSS1500	TRAF7			
cg06148997	4.78E-01	6.44E-13	3.05E-07	Island	2	107084783	1stExon	RGPD3			
cg27446566	5.37E-01	6.47E-13	3.06E-07	Island	2	99952965	TSS1500	EIF5B			
cg11733478	4.98E-01	6.47E-13	3.06E-07	Island	11	88071037	TSS200	CTSC			
cg01978368	5.19E-01	6.48E-13	3.06E-07	N_Shore	1	16563189	1stExon	C1orf89			
cg18324242	5.16E-01	6.49E-13	3.07E-07	Island	19	33462789	1stExon	CCDC123			
cg13135462	5.07E-01	6.50E-13	3.07E-07	Island	3	172428949	1stExon	NCEH1			
cg15799959	5.00E-01	6.57E-13	3.11E-07	N_Shore	10	38146444	5'UTR	ZNF248			
cg18539474	4.90E-01	6.60E-13	3.12E-07	Island	1	113933413	TSS200	MAGI3			
cg17001531	-4.81E-01	6.62E-13	3.13E-07	Island	1	16825540					
cg22192762	-5.33E-01	6.64E-13	3.14E-07	Island	12	94542778	1stExon	PLXNC1			
cg00477061	4.77E-01	6.68E-13	3.16E-07	Island	18	77794585	1stExon	C18orf22			
cg07911523	4.88E-01	6.69E-13	3.16E-07	S_Shore	22	32871416	Body	FBXO7			
cg27632677	4.92E-01	6.76E-13	3.20E-07	S_Shore	2	114385169	TSS1500	RPL23AP7			
cg08316775	4.69E-01	6.82E-13	3.23E-07	Island	2	73964643	TSS200	TPRKB			
cg19038228	5.01E-01	6.82E-13	3.23E-07	N_Shore	11	67373977	TSS1500	NDUFV1			
cg26890010	4.82E-01	6.89E-13	3.26E-07	Island	1	70876953	TSS200	CTH			
cg04129946	5.14E-01	6.92E-13	3.27E-07		2	201753996	TSS200	PPIL3			
cg15006843	4.47E-01	6.92E-13	3.27E-07	S_Shore	1	205720633	TSS1500	NUCKS1			
ch.11.2738269F	4.76E-01	6.94E-13	3.28E-07	N_Shore	11	130342732	Body	ADAMTS15			
cg16501572	5.02E-01	6.98E-13	3.30E-07	Island	11	71934660	TSS1500	INPPL1			
cg11266921	4.98E-01	6.99E-13	3.30E-07	Island	6	38608106	TSS200	BTBD9			
cg07118041	5.04E-01	6.99E-13	3.31E-07	Island	17	79213681	Body	C17orf89			
cg23104955	4.99E-01	7.01E-13	3.31E-07	N_Shore	8	74205400	Body	RPL7			
cg26547359	-4.64E-01	7.04E-13	3.33E-07	Island	10	16859530	TSS200	RSU1			
cg07831432	4.67E-01	7.06E-13	3.34E-07	Island	5	179125659	TSS1500	CANX			
cg20025072	4.74E-01	7.09E-13	3.35E-07	Island	10	126480608	TSS200	METTL10			
cg25355987	5.04E-01	7.11E-13	3.36E-07	Island	15	74753620	TSS200	UBL7			
cg12052812	4.84E-01	7.12E-13	3.37E-07	Island	1	230778592	Body	COG2			
cg23639257	4.85E-01	7.12E-13	3.37E-07	Island	17	73663270	TSS200	RECQL5			
cg11441935	5.03E-01	7.14E-13	3.38E-07	Island	19	36980485	TSS200	ZNF566			
cg27287791	4.75E-01	7.17E-13	3.39E-07	Island	15	49103304	TSS200	CEP152			
cg01209943	4.80E-01	7.21E-13	3.41E-07	Island	14	54863601	TSS200	CDKN3			
cg08517126	-5.56E-01	7.21E-13	3.41E-07	Island	2	220436045	TSS1500	INHA			
cg11566832	-4.82E-01	7.23E-13	3.42E-07		10	88659593	Body	BMPR1A			
cg10001590	4.96E-01	7.25E-13	3.43E-07	N_Shore	17	21729117					
cg06020459	4.76E-01	7.31E-13	3.45E-07	Island	5	64858893	5'UTR	CENPK			
cg05732749	4.94E-01	7.33E-13	3.47E-07	Island	22	42467120	TSS1500	NAGA			
cg11794728	5.10E-01	7.36E-13	3.48E-07	N_Shore	13	74707860	5'UTR	KLF12			
cg24078566	5.29E-01	7.37E-13	3.48E-07	Island	2	203241941	5'UTR	BMPR2			
cg08346494	4.87E-01	7.51E-13	3.55E-07	S_Shore	11	70049962	Body	FADD			
cg25781121	4.88E-01	7.54E-13	3.56E-07	Island	3	48282641	1stExon	ZNF589			
cg09295542	4.88E-01	7.55E-13	3.57E-07		6	88986071					
cg16750914	4.86E-01	7.56E-13	3.58E-07	Island	2	55646622	5'UTR	CCDC88A			
cg15906409	4.83E-01	7.57E-13	3.58E-07	Island	17	17685582	5'UTR	RAI1			
cg21037570	5.08E-01	7.59E-13	3.59E-07	Island	2	86422857	1stExon	IMMT			
cg08965527	4.78E-01	7.59E-13	3.59E-07	Island	16	84178213	5'UTR	HSDL1			
cg20952358	5.10E-01	7.62E-13	3.60E-07	S_Shore	5	95297817	TSS200	ELL2			
cg02470625	4.91E-01	7.65E-13	3.62E-07	Island	7	39453784	Body	POU6F2			
cg07185974	4.88E-01	7.66E-13	3.62E-07	Island	3	18485529					
cg02847589	4.76E-01	7.74E-13	3.66E-07	Island	1	22778394	1stExon	ZBTB40			
cg12039286	4.86E-01	7.76E-13	3.67E-07	Island	8	143533193					
cg19262019	5.12E-01	7.77E-13	3.67E-07	Island	19	8510039	Body	HNRNPM			
cg10926516	5.05E-01	7.78E-13	3.68E-07	Island	16	84151109	TSS1500	MBTPS1			
cg04696149	4.93E-01	7.78E-13	3.68E-07	Island	2	37552545					
cg16050957	4.96E-01	7.84E-13	3.71E-07	Island	16	24550743	TSS200	RBBP6			
cg06305175	4.95E-01	7.86E-13	3.71E-07	Island	2	228337254	1stExon	AGFG1			
cg00126210	5.38E-01	7.86E-13	3.72E-07	Island	14	96001170	Body	SNHG10			
cg21374864	4.71E-01	7.89E-13	3.73E-07	Island	9	132586569	TSS200	TOR1A			
cg17050704	4.87E-01	7.90E-13	3.74E-07		2	109329286					
cg20713852	5.02E-01	8.03E-13	3.80E-07	Island	19	36248996	TSS1500	HSPB6			
cg00605408	5.02E-01	8.06E-13	3.81E-07	Island	2	24307515	1stExon	TP53I3			
cg13249876	4.89E-01	8.07E-13	3.81E-07	Island	10	32217968	TSS200	ARHGAP12			
cg03351618	4.95E-01	8.13E-13	3.84E-07	Island	2	170551124	1stExon	KLHL23			
cg22965663	5.12E-01	8.19E-13	3.87E-07	Island	14	77787393	TSS200	POMT2			
cg01913958	4.90E-01	8.27E-13	3.91E-07	Island	14	24658184	TSS200	IPO4			
cg01943813	4.97E-01	8.27E-13	3.91E-07	Island	6	24495061	TSS200	ALDH5A1			
cg09420665	5.11E-01	8.29E-13	3.92E-07	Island	10	70748495	1stExon	KIAA1279			
cg03535066	5.01E-01	8.31E-13	3.93E-07	Island	14	62228987	TSS200	SNAPC1			
cg25598086	5.47E-01	8.32E-13	3.93E-07	N_Shore	14	65006720	TSS1500	HSPA2			
ch.12.78471492F	4.83E-01	8.32E-13	3.93E-07		12	79947361					
cg21654379	4.65E-01	8.45E-13	4.00E-07	S_Shore	3	32864307	Body	TRIM71			
cg20632873	4.73E-01	8.50E-13	4.02E-07	Island	1	155948126	Body	ARHGEF2			
cg23243994	4.87E-01	8.61E-13	4.07E-07	Island	7	139045033	1stExon	LUC7L2			
cg09746604	4.58E-01	8.62E-13	4.07E-07	Island	3	15919583					
cg08605641	4.78E-01	8.64E-13	4.08E-07	Island	8	96146723	5'UTR	PLEKHF2			
cg14162457	4.77E-01	8.66E-13	4.09E-07	S_Shelf	13	113444243	Body	ATP11A			
cg07688779	-5.79E-01	8.68E-13	4.11E-07	N_Shore	15	37391207	1stExon	MEIS2			
cg14576616	5.23E-01	8.69E-13	4.11E-07	Island	7	91763911	5'UTR	CYP51A1			
cg20139425	5.06E-01	8.69E-13	4.11E-07	S_Shelf	17	43212881	TSS200	ACBD4			
cg13603859	4.89E-01	8.74E-13	4.13E-07	Island	5	145827007	Body	TCERG1			
cg07968927	4.95E-01	8.75E-13	4.14E-07	Island	13	115080364	5'UTR	ZNF828			
cg26164151	-4.80E-01	8.77E-13	4.15E-07	Island	11	44749353					
cg02908709	4.57E-01	8.82E-13	4.17E-07	Island	3	111578238	5'UTR	PHLDB2			
cg04865575	4.79E-01	8.82E-13	4.17E-07	Island	10	27443031	Body	YME1L1			
cg19125715	4.66E-01	8.86E-13	4.19E-07	Island	8	67525489	TSS200	MYBL1			
cg01199952	5.03E-01	8.86E-13	4.19E-07	N_Shore	13	25591486					
cg20850195	4.91E-01	8.94E-13	4.23E-07	Island	17	62223337	TSS1500	SNORA76			
cg25816013	5.35E-01	8.95E-13	4.23E-07	Island	10	124913724	TSS200	BUB3			
cg21729186	5.10E-01	8.99E-13	4.25E-07	Island	6	26285766	TSS200	HIST1H4H			
cg26574895	5.10E-01	9.04E-13	4.28E-07	Island	1	119682877	Body	WARS2			
cg07917842	4.54E-01	9.05E-13	4.28E-07	S_Shore	17	29672644	Body	NF1			
cg03082763	4.86E-01	9.10E-13	4.30E-07	S_Shore	19	12662438	TSS200	ZNF564			
cg18650263	5.25E-01	9.11E-13	4.31E-07		6	167535909	TSS1500	CCR6			
cg04015486	4.89E-01	9.17E-13	4.33E-07	Island	20	44044769	5'UTR	PIGT			
cg09150633	4.82E-01	9.20E-13	4.35E-07	Island	5	148206173	1stExon	ADRB2			
cg20332930	4.65E-01	9.26E-13	4.38E-07	Island	11	82997207	5'UTR	CCDC90B			
cg24631920	4.88E-01	9.30E-13	4.40E-07	Island	11	108535736	TSS200	DDX10			
cg14128369	4.86E-01	9.30E-13	4.40E-07	Island	6	34231203					
cg11964099	-5.04E-01	9.37E-13	4.43E-07	N_Shore	17	3905835					
cg10973386	5.23E-01	9.52E-13	4.50E-07	N_Shore	6	32862050					
cg21372200	4.70E-01	9.59E-13	4.54E-07	S_Shore	3	50375735	TSS1500	RASSF1			
cg12712846	4.91E-01	9.61E-13	4.54E-07	Island	1	181058068	1stExon	IER5			
cg08871016	5.11E-01	9.67E-13	4.57E-07	Island	21	45079232	5'UTR	HSF2BP			
cg09463047	4.95E-01	9.71E-13	4.59E-07	Island	17	36104218	Body	HNF1B			
cg04620101	4.59E-01	9.74E-13	4.60E-07	Island	15	101835123	Body	SNRPA1			
cg09225973	4.94E-01	9.76E-13	4.61E-07		6	150232183					
cg05437823	-5.43E-01	9.82E-13	4.64E-07	Island	6	50813676	3'UTR	TFAP2B			
cg21286626	4.72E-01	9.84E-13	4.65E-07	Island	6	33290780	1stExon	DAXX			
cg08213351	5.01E-01	9.84E-13	4.65E-07	N_Shore	2	128283535	Body	IWS1			
cg01902998	4.88E-01	9.89E-13	4.68E-07	Island	14	65346633					
cg06003169	5.16E-01	9.95E-13	4.71E-07	Island	4	103422460	TSS200	NFKB1			
cg04050578	5.15E-01	1.00E-12	4.73E-07	Island	11	77899781	TSS200	KCTD21			
cg14563732	4.77E-01	1.00E-12	4.73E-07	S_Shelf	8	143474839	5'UTR	TSNARE1			
cg17419935	5.21E-01	1.00E-12	4.74E-07	Island	1	167691120	TSS200	MPZL1			
cg02283836	4.84E-01	1.00E-12	4.75E-07	Island	14	52118711	5'UTR	FRMD6			
cg09419005	4.94E-01	1.01E-12	4.78E-07	N_Shore	17	80407379	5'UTR	C17orf62			
cg15443174	5.16E-01	1.02E-12	4.81E-07	Island	6	146284796	5'UTR	SHPRH			
cg05884023	5.45E-01	1.02E-12	4.83E-07		21	31864143	1stExon	KRTAP19-3			
cg12610061	4.92E-01	1.03E-12	4.88E-07	Island	1	40916055	5'UTR	ZNF643			
cg08721831	4.93E-01	1.04E-12	4.91E-07	Island	12	123011533	1stExon	RSRC2			
cg25183082	5.03E-01	1.04E-12	4.92E-07	Island	3	49142178	TSS200	QARS			
cg16281248	5.07E-01	1.04E-12	4.92E-07	Island	11	64014554	TSS200	PPP1R14B			
cg08524474	-4.69E-01	1.05E-12	4.94E-07	Island	10	49813208	TSS200	ARHGAP22			
cg25562925	-5.16E-01	1.05E-12	4.96E-07		2	25110049	Body	ADCY3			
cg24347950	5.12E-01	1.05E-12	4.98E-07	N_Shore	1	200378667	Body	ZNF281			
cg09150006	5.10E-01	1.05E-12	4.98E-07	Island	6	158652830					
cg23091741	4.93E-01	1.06E-12	4.99E-07	Island	1	226111643	Body	PYCR2			
cg07538747	4.94E-01	1.06E-12	4.99E-07	Island	8	94753418	TSS200	RBM12B			
cg08582555	4.73E-01	1.06E-12	5.00E-07	Island	22	21356051	TSS200	FLJ39582			
cg01971071	4.93E-01	1.06E-12	5.01E-07	Island	1	44435673	5'UTR	DPH2			
cg09030452	4.99E-01	1.07E-12	5.04E-07	Island	3	64008884	Body	PSMD6			
cg24861394	4.77E-01	1.07E-12	5.04E-07	N_Shore	8	11141871	TSS200	MTMR9			
cg02508567	4.55E-01	1.07E-12	5.04E-07	Island	2	85361184	Body	TCF7L1			
cg18589481	5.06E-01	1.07E-12	5.08E-07		6	30647034	Body	KIAA1949			
cg06583105	5.41E-01	1.08E-12	5.09E-07	Island	10	103892723	TSS200	PPRC1			
cg23363526	-4.91E-01	1.08E-12	5.09E-07		22	25003552	5'UTR	GGT1			
cg03206681	-5.37E-01	1.08E-12	5.10E-07		3	193512175					
cg13301155	4.72E-01	1.09E-12	5.16E-07	Island	15	82338574	TSS1500	MEX3B			
cg25142954	4.66E-01	1.09E-12	5.17E-07	Island	15	41245554	TSS200	CHAC1			
cg17424134	4.47E-01	1.10E-12	5.20E-07	Island	2	27616206	Body	FTHL3			
cg06039171	4.79E-01	1.10E-12	5.20E-07	S_Shore	20	57599526	Body	TUBB1			
cg00020352	4.91E-01	1.10E-12	5.20E-07	Island	6	111303252	TSS200	RPF2			
cg23289197	4.98E-01	1.10E-12	5.21E-07	Island	7	16685473	TSS1500	BZW2			
cg07504780	5.21E-01	1.10E-12	5.21E-07	Island	6	32821684	TSS1500	PSMB9			
cg03017824	4.65E-01	1.11E-12	5.24E-07	N_Shore	1	227915338	TSS1500	LOC100130093			
cg18124201	4.56E-01	1.12E-12	5.31E-07	Island	20	46414952	1stExon	SULF2			
cg16247323	4.96E-01	1.12E-12	5.31E-07	Island	3	15643125	1stExon	HACL1			
cg08228366	4.99E-01	1.12E-12	5.32E-07	Island	6	26199198	TSS1500	HIST1H2BF			
cg02976543	4.87E-01	1.13E-12	5.32E-07	Island	2	239197607	TSS1500	PER2			
cg00314018	4.74E-01	1.13E-12	5.33E-07	Island	20	3776260	TSS200	CDC25B			
cg04436714	4.91E-01	1.13E-12	5.34E-07	Island	1	90309218	5'UTR	LRRC8D			
cg09841203	5.18E-01	1.13E-12	5.36E-07	N_Shore	13	52733292	5'UTR	NEK3			
cg07379707	5.08E-01	1.13E-12	5.36E-07	Island	16	30569308	1stExon	ZNF764			
cg00239003	5.05E-01	1.14E-12	5.38E-07	Island	19	45458398	TSS1500	CLPTM1			
cg15050398	4.52E-01	1.14E-12	5.40E-07	N_Shelf	6	28829182					
cg08113034	4.98E-01	1.15E-12	5.44E-07	Island	14	59655386	TSS200	DAAM1			
cg14490972	5.01E-01	1.16E-12	5.47E-07	Island	6	43484812	1stExon	POLR1C			
cg11164618	5.11E-01	1.16E-12	5.47E-07	N_Shelf	17	74494790	5'UTR	RHBDF2			
cg17308959	4.85E-01	1.16E-12	5.48E-07	Island	3	15643111	1stExon	HACL1			
cg17757281	5.22E-01	1.16E-12	5.48E-07	S_Shelf	20	44604666					
cg26531014	5.04E-01	1.16E-12	5.49E-07	N_Shore	7	35840064	TSS1500	7-Sep			
cg19102035	4.89E-01	1.16E-12	5.49E-07	S_Shore	6	28864611					
cg09774198	4.74E-01	1.17E-12	5.51E-07	Island	13	33160713	1stExon	PDS5B			
cg12790134	4.85E-01	1.17E-12	5.52E-07	Island	8	67578787	1stExon	VCPIP1			
cg18372621	4.98E-01	1.17E-12	5.53E-07	Island	7	99102481	5'UTR	ZKSCAN5			
cg08115430	4.95E-01	1.17E-12	5.55E-07	Island	7	25902329					
cg05603623	4.92E-01	1.18E-12	5.57E-07	Island	19	8008081	Body	TIMM44			
cg12091641	4.84E-01	1.18E-12	5.60E-07	Island	8	145180933					
cg03512355	4.80E-01	1.18E-12	5.60E-07	Island	12	121837704	TSS200	RNF34			
cg02137809	5.02E-01	1.19E-12	5.61E-07		7	785261	Body	HEATR2			
cg08888916	4.94E-01	1.20E-12	5.67E-07	Island	11	118016368	TSS200	SCN4B			
cg00379107	5.00E-01	1.20E-12	5.67E-07	Island	16	87984838	TSS200	BANP			
cg09224534	5.05E-01	1.20E-12	5.69E-07	Island	6	170863441	TSS1500	PSMB1			
cg04507768	5.24E-01	1.21E-12	5.70E-07	N_Shore	4	154074121	TSS200	TRIM2			
cg23535768	4.86E-01	1.21E-12	5.71E-07	Island	15	68570349	5'UTR	FEM1B			
cg04441780	5.14E-01	1.21E-12	5.74E-07	Island	15	83479272	Body	WHAMM			
cg09852920	4.94E-01	1.22E-12	5.76E-07	Island	17	48277216	Body	COL1A1			
cg22770352	5.10E-01	1.23E-12	5.80E-07	Island	17	33905725	TSS200	PEX12			
cg01784859	4.94E-01	1.23E-12	5.81E-07	Island	1	160001849	TSS200	PIGM			
cg27502066	-5.45E-01	1.23E-12	5.83E-07	Island	17	74380231	TSS1500	SPHK1			
cg10239816	4.91E-01	1.24E-12	5.84E-07	Island	10	101190596	TSS200	GOT1			
ch.7.22672050F	5.00E-01	1.24E-12	5.85E-07	S_Shore	7	22705525					
cg16317961	5.00E-01	1.25E-12	5.92E-07	S_Shore	18	32621748	Body	MAPRE2			
cg09784847	4.85E-01	1.26E-12	5.96E-07	Island	2	74692550	TSS200	MOGS			
cg13088939	4.78E-01	1.27E-12	6.01E-07	Island	1	155659111	5'UTR	DAP3			
cg03183745	-4.75E-01	1.27E-12	6.02E-07	N_Shelf	19	17577087					
cg20034190	5.12E-01	1.28E-12	6.06E-07	Island	17	46570162					
cg03435608	5.07E-01	1.28E-12	6.07E-07	Island	3	87276226	TSS200	CHMP2B			
cg22063259	4.88E-01	1.29E-12	6.08E-07	Island	15	74428820	3'UTR	ISLR2			
cg27026509	4.86E-01	1.29E-12	6.10E-07	Island	1	36348944	1stExon	EIF2C1			
cg18154422	4.94E-01	1.29E-12	6.11E-07	Island	10	31609200	TSS1500	ZEB1			
cg16576664	4.85E-01	1.29E-12	6.11E-07	Island	19	51611660	TSS200	CTU1			
cg07937578	4.82E-01	1.30E-12	6.13E-07		4	25487481					
cg06752270	5.32E-01	1.30E-12	6.14E-07	S_Shore	8	42397250	5'UTR	C8orf40			
cg17105206	-4.64E-01	1.30E-12	6.16E-07	Island	16	67211972	Body	KIAA0895L			
cg18803079	4.55E-01	1.30E-12	6.17E-07		1	64014643	Body	EFCAB7			
cg06058395	4.92E-01	1.31E-12	6.18E-07	Island	18	13726784	TSS200	C18orf19			
cg17131070	4.85E-01	1.31E-12	6.18E-07	Island	1	243418713	TSS1500	SDCCAG8			
cg19402413	4.70E-01	1.31E-12	6.21E-07		1	247453950					
cg14407698	4.91E-01	1.31E-12	6.21E-07	Island	9	34458886	TSS1500	C9orf25			
cg11948381	5.14E-01	1.32E-12	6.23E-07	Island	11	47574185	5'UTR	CUGBP1			
cg04798930	5.01E-01	1.32E-12	6.26E-07	N_Shore	2	37193060	Body	STRN			
cg15504677	4.88E-01	1.33E-12	6.28E-07	Island	19	49521513	TSS1500	LHB			
cg04446455	-5.15E-01	1.33E-12	6.28E-07	Island	13	29394448					
cg05642446	4.67E-01	1.33E-12	6.29E-07	Island	12	117316716	3'UTR	HRK			
cg26948626	5.10E-01	1.35E-12	6.36E-07	Island	11	125462551	TSS200	STT3A			
cg25110245	4.86E-01	1.35E-12	6.37E-07	S_Shore	2	191209022	5'UTR	INPP1			
cg07038887	5.04E-01	1.35E-12	6.37E-07	Island	17	28618554	Body	BLMH			
cg00219763	5.09E-01	1.35E-12	6.38E-07		3	151388224					
cg27021131	5.00E-01	1.36E-12	6.43E-07	Island	16	53737924	TSS200	RPGRIP1L			
cg05526438	4.44E-01	1.37E-12	6.48E-07		5	174350112					
cg02892961	4.93E-01	1.38E-12	6.51E-07	Island	21	34863959	5'UTR	DNAJC28			
cg27087423	5.09E-01	1.39E-12	6.56E-07	Island	11	14542224	TSS1500	PSMA1			
cg13814496	5.30E-01	1.39E-12	6.60E-07	Island	9	129567797	5'UTR	ZBTB43			
cg19837901	4.93E-01	1.40E-12	6.61E-07	N_Shelf	15	79040825					
cg03086376	4.91E-01	1.40E-12	6.62E-07	Island	16	1876114	Body	HAGH			
cg16305037	5.02E-01	1.40E-12	6.63E-07	Island	5	37371082	1stExon	NUP155			
cg04920574	5.02E-01	1.41E-12	6.67E-07	N_Shore	6	84569242	TSS200	CYB5R4			
cg10335659	4.75E-01	1.41E-12	6.69E-07	Island	2	99757356	TSS1500	C2orf15			
cg10210086	4.76E-01	1.42E-12	6.70E-07		16	84837307					
cg06791151	4.91E-01	1.42E-12	6.70E-07	Island	3	37034956	TSS200	EPM2AIP1			
cg01430372	4.98E-01	1.42E-12	6.72E-07		17	38976870	5'UTR	TMEM99			
cg04892170	4.64E-01	1.43E-12	6.78E-07	Island	10	128076910	1stExon	ADAM12			
cg24759070	4.97E-01	1.44E-12	6.81E-07	Island	12	82752479	1stExon	C12orf26			
cg05051199	4.97E-01	1.44E-12	6.81E-07	Island	3	196014796	TSS1500	PCYT1A			
cg11201541	5.12E-01	1.44E-12	6.81E-07	Island	17	79212819	1stExon	C17orf56			
cg23633679	4.98E-01	1.44E-12	6.81E-07	Island	1	173793655	TSS1500	CENPL			
cg09063111	4.80E-01	1.45E-12	6.85E-07	Island	22	31503870	TSS1500	SELM			
cg24465448	4.92E-01	1.46E-12	6.88E-07	Island	8	17942444	1stExon	ASAH1			
cg26561230	5.14E-01	1.46E-12	6.89E-07	Island	3	194305050					
cg00966077	4.72E-01	1.46E-12	6.91E-07	Island	16	1401335	Body	C16orf42			
cg07930620	-4.56E-01	1.47E-12	6.96E-07	S_Shelf	12	96431556					
cg24411340	5.08E-01	1.47E-12	6.97E-07	S_Shore	2	136289752	5'UTR	R3HDM1			
cg15146966	5.12E-01	1.48E-12	7.00E-07	Island	22	29196915	TSS1500	XBP1			
cg02921269	4.68E-01	1.48E-12	7.00E-07	Island	14	75894323	TSS200	JDP2			
cg10221240	5.10E-01	1.49E-12	7.02E-07	Island	4	1004669	TSS1500	FGFRL1			
cg16989797	4.84E-01	1.49E-12	7.05E-07	Island	9	139378060	5'UTR	C9orf163			
cg25102343	4.95E-01	1.50E-12	7.07E-07	Island	5	31532116	5'UTR	RNASEN			
cg21767703	4.93E-01	1.50E-12	7.10E-07	Island	1	236444768	Body	ERO1LB			
cg27469499	5.14E-01	1.50E-12	7.10E-07	Island	19	36869770					
cg04360557	5.12E-01	1.51E-12	7.12E-07	Island	1	33282743	TSS1500	S100PBP			
cg26630138	5.08E-01	1.52E-12	7.18E-07	Island	17	79212951	TSS200	C17orf89			
cg13158291	5.09E-01	1.53E-12	7.23E-07	S_Shore	2	136634256	TSS1500	MCM6			
cg25294651	5.08E-01	1.53E-12	7.25E-07	S_Shelf	22	42919443					
cg19117777	4.99E-01	1.54E-12	7.28E-07	Island	5	109024969	TSS200	MAN2A1			
cg26656684	4.94E-01	1.54E-12	7.30E-07	Island	8	59465595	TSS200	SDCBP			
ch.20.1527371F	4.97E-01	1.55E-12	7.31E-07		20	62514243	Body	TPD52L2			
cg10359030	5.03E-01	1.55E-12	7.34E-07	Island	19	17326115	TSS200	USE1			
cg16573782	-5.58E-01	1.55E-12	7.34E-07	Island	16	49315536	5'UTR	CBLN1			
cg15639469	4.68E-01	1.56E-12	7.36E-07		5	79596224	Body	LOC644936			
cg18392604	5.27E-01	1.56E-12	7.36E-07	N_Shore	14	101192386	TSS1500	DLK1			
cg03758514	4.89E-01	1.56E-12	7.37E-07	N_Shore	6	26273193	TSS200	HIST1H2BI			
cg12810189	4.90E-01	1.57E-12	7.42E-07	Island	7	107220588	Body	BCAP29			
cg26337884	4.61E-01	1.58E-12	7.45E-07	Island	10	52751119	1stExon	PRKG1			
cg07080177	4.62E-01	1.58E-12	7.49E-07	Island	17	75243417					
cg00403457	4.81E-01	1.60E-12	7.59E-07	Island	7	77166947	TSS1500	PTPN12			
cg24211400	5.20E-01	1.60E-12	7.59E-07	Island	6	139695257	5'UTR	CITED2			
cg23361901	4.82E-01	1.62E-12	7.64E-07	Island	6	4019100					
cg22441683	5.15E-01	1.62E-12	7.67E-07	Island	12	45609714	TSS200	ANO6			
cg04576025	4.87E-01	1.62E-12	7.67E-07	Island	5	1386550					
cg11996632	4.51E-01	1.63E-12	7.68E-07	Island	16	70284893	3'UTR	EXOSC6			
cg08027110	4.71E-01	1.63E-12	7.71E-07	Island	12	57082200	TSS200	PTGES3			
cg27158084	4.67E-01	1.63E-12	7.71E-07		6	149813350					
cg14787290	5.14E-01	1.64E-12	7.76E-07	Island	1	118472449	TSS200	GDAP2			
cg08342270	5.06E-01	1.64E-12	7.77E-07	Island	15	70389114	1stExon	TLE3			
cg05909891	4.58E-01	1.64E-12	7.77E-07		12	19565983					
cg01245284	4.83E-01	1.64E-12	7.77E-07	Island	12	76426035	TSS1500	PHLDA1			
cg11975718	4.91E-01	1.65E-12	7.78E-07	Island	4	84377034	TSS200	HELQ			
cg10371306	4.76E-01	1.65E-12	7.78E-07	Island	11	8985977	5'UTR	TMEM9B			
cg22372505	4.97E-01	1.65E-12	7.79E-07	N_Shore	11	66024667	TSS1500	KLC2			
cg19447671	4.93E-01	1.65E-12	7.82E-07	Island	2	176032513	5'UTR	ATF2			
cg05865436	4.88E-01	1.66E-12	7.84E-07	N_Shore	19	52772664	TSS200	ZNF766			
cg07323055	4.54E-01	1.66E-12	7.85E-07	Island	20	3140559	TSS200	FASTKD5			
cg17847344	-4.50E-01	1.68E-12	7.94E-07	S_Shore	5	158478734	Body	EBF1			
cg11136708	5.00E-01	1.68E-12	7.95E-07	Island	22	20748318	TSS200	ZNF74			
cg11015505	4.93E-01	1.68E-12	7.96E-07	Island	11	64645556	1stExon	EHD1			
cg00347862	4.72E-01	1.71E-12	8.08E-07	S_Shore	15	71184758	TSS1500	LRRC49			
cg05759182	4.74E-01	1.72E-12	8.11E-07	Island	12	132195987	1stExon	SFRS8			
cg10823086	4.98E-01	1.72E-12	8.15E-07	Island	1	25594277					
cg03493509	4.94E-01	1.73E-12	8.16E-07	Island	3	88108233	TSS200	CGGBP1			
cg17418440	4.93E-01	1.73E-12	8.16E-07	Island	6	3069353					
cg11819799	4.73E-01	1.73E-12	8.17E-07	Island	10	105452339	Body	SH3PXD2A			
cg16008616	5.14E-01	1.73E-12	8.20E-07	S_Shore	19	20163138					
cg04804616	4.81E-01	1.74E-12	8.22E-07	S_Shore	16	30622014	TSS1500	ZNF689			
cg20099147	4.80E-01	1.74E-12	8.22E-07	N_Shore	19	56652066	TSS1500	ZNF444			
cg26375147	4.77E-01	1.75E-12	8.26E-07	Island	11	60674132	TSS200	PRPF19			
cg04233747	4.68E-01	1.75E-12	8.26E-07	Island	5	145214971	TSS200	PRELID2			
cg22094042	4.83E-01	1.75E-12	8.28E-07	Island	11	450123	TSS200	PTDSS2			
cg10896623	5.22E-01	1.76E-12	8.31E-07	Island	1	19923370	TSS200	C1orf151			
cg08876470	4.91E-01	1.76E-12	8.32E-07	N_Shore	19	13002357	Body	GCDH			
cg08946615	4.93E-01	1.76E-12	8.34E-07	Island	6	86388512	TSS1500	SNORD50B			
cg00680768	4.81E-01	1.77E-12	8.37E-07	Island	4	120988018	TSS200	MAD2L1			
cg04529582	4.73E-01	1.78E-12	8.40E-07		20	30697510	1stExon	TM9SF4			
cg10393416	4.88E-01	1.78E-12	8.41E-07	Island	4	128802077	1stExon	PLK4			
cg14843842	4.92E-01	1.78E-12	8.41E-07	Island	6	41888877	TSS200	MED20			
cg09155575	4.84E-01	1.79E-12	8.45E-07	Island	17	38084037	TSS200	ORMDL3			
cg08883955	4.95E-01	1.79E-12	8.45E-07	Island	16	11945066	Body	RSL1D1			
cg21421098	5.34E-01	1.79E-12	8.46E-07	Island	1	145473178	5'UTR	ANKRD34A			
cg13614812	4.84E-01	1.81E-12	8.54E-07		17	21254058					
cg16160182	4.88E-01	1.81E-12	8.56E-07	Island	1	2574031					
cg24451858	4.75E-01	1.83E-12	8.65E-07	Island	11	75379620	TSS200	MAP6			
cg00261942	4.94E-01	1.84E-12	8.69E-07	N_Shore	11	118272014	TSS200	ATP5L			
cg02446871	4.97E-01	1.84E-12	8.70E-07	Island	1	29241833	5'UTR	EPB41			
cg12152193	4.96E-01	1.84E-12	8.72E-07		5	175954583	3'UTR	RNF44			
cg09978545	4.81E-01	1.85E-12	8.74E-07	Island	11	66035829	TSS1500	RAB1B			
cg01092811	4.78E-01	1.85E-12	8.74E-07	Island	3	131100455	TSS1500	NUDT16			
cg19818722	5.01E-01	1.86E-12	8.77E-07	Island	6	31549262	Body	LTB			
cg03172837	4.89E-01	1.86E-12	8.81E-07		2	236949449	Body	AGAP1			
cg01035038	5.04E-01	1.88E-12	8.87E-07	Island	14	88459686	1stExon	GALC			
cg22501231	4.95E-01	1.89E-12	8.91E-07	Island	19	7694551	TSS200	XAB2			
cg16317734	4.71E-01	1.89E-12	8.92E-07	Island	11	94822598	TSS1500	ENDOD1			
cg11518421	5.37E-01	1.89E-12	8.92E-07	Island	5	137667529	TSS200	CDC25C			
cg22786826	4.81E-01	1.89E-12	8.93E-07	Island	16	2564780	Body	ATP6V0C			
cg15910013	4.90E-01	1.89E-12	8.95E-07	N_Shore	10	21822787	TSS1500	MLLT10			
cg16015499	4.54E-01	1.89E-12	8.95E-07		1	159888603	Body	TAGLN2			
cg09234283	5.29E-01	1.90E-12	8.97E-07	Island	4	113207277	TSS1500	TIFA			
cg03392673	4.91E-01	1.90E-12	9.00E-07	Island	1	161993916	TSS1500	OLFML2B			
cg24147849	4.86E-01	1.91E-12	9.03E-07	N_Shore	3	100053372	TSS200	NIT2			
cg13313384	5.20E-01	1.93E-12	9.14E-07	Island	20	24972666	Body	C20orf3			
cg16202598	5.13E-01	1.94E-12	9.15E-07	Island	3	179322434	TSS200	NDUFB5			
cg23473419	-4.98E-01	1.94E-12	9.17E-07	Island	17	74732838	TSS1500	MIR636			
cg22653469	4.87E-01	1.95E-12	9.21E-07	Island	17	56084369	1stExon	SFRS1			
cg04261408	4.96E-01	1.96E-12	9.26E-07	Island	8	97506675	Body	SDC2			
cg08319422	5.07E-01	1.96E-12	9.29E-07	Island	6	29617817					
cg19116668	-5.26E-01	1.97E-12	9.34E-07	N_Shore	7	99932089	Body	PMS2L1			
cg06795971	5.05E-01	1.98E-12	9.36E-07	N_Shore	4	106067365	TSS1500	TET2			
cg00234624	4.91E-01	2.00E-12	9.44E-07	Island	9	103114721	5'UTR	TEX10			
cg06789412	5.05E-01	2.00E-12	9.44E-07	Island	3	101405552	1stExon	RPL24			
cg19406117	4.81E-01	2.00E-12	9.46E-07	Island	4	77228196	Body	STBD1			
cg02850812	4.90E-01	2.00E-12	9.46E-07	Island	13	46961666	TSS200	C13orf18			
cg12538597	4.60E-01	2.01E-12	9.51E-07		11	85906334					
cg14115740	4.65E-01	2.01E-12	9.51E-07	Island	9	98054883	5'UTR	FANCC			
cg02971882	4.82E-01	2.03E-12	9.62E-07	Island	4	71554083	TSS200	UTP3			
cg12325285	4.89E-01	2.04E-12	9.66E-07	S_Shore	6	30712499	TSS200	IER3			
cg07062412	4.83E-01	2.05E-12	9.67E-07	Island	20	25388353	1stExon	GINS1			
cg03017104	4.82E-01	2.06E-12	9.73E-07	Island	17	8089904					
cg11213348	4.66E-01	2.06E-12	9.73E-07	Island	3	38206830	TSS200	OXSR1			
cg13402292	4.49E-01	2.06E-12	9.73E-07	Island	21	37667921					
cg03604573	4.95E-01	2.06E-12	9.75E-07	S_Shore	12	111807114	TSS200	FAM109A			
cg07751641	4.77E-01	2.06E-12	9.75E-07	Island	5	134826244					
cg06171242	5.27E-01	2.08E-12	9.85E-07	S_Shore	6	24667490	5'UTR	ACOT13			
cg26548134	4.51E-01	2.09E-12	9.87E-07	Island	22	41185283	Body	SLC25A17			
cg08133937	5.00E-01	2.10E-12	9.91E-07	Island	11	46868042	TSS200	CKAP5			
cg01266707	-4.58E-01	2.10E-12	9.92E-07	Island	17	37824461	TSS200	PNMT			
cg04790357	5.02E-01	2.11E-12	9.97E-07	Island	5	40680416	1stExon	PTGER4			
cg04212338	4.91E-01	2.11E-12	9.98E-07	Island	11	65153918	TSS200	FRMD8			
cg10029427	4.53E-01	2.11E-12	9.99E-07	S_Shelf	6	31778258	Body	HSPA1L			
cg02307130	4.97E-01	2.12E-12	1.00E-06	Island	19	40030840	TSS200	EID2			
cg15196165	5.05E-01	2.12E-12	1.00E-06	Island	6	29944403	Body	HCG9			
cg18081489	5.45E-01	2.13E-12	1.01E-06	N_Shore	19	37808471					
cg17077776	4.98E-01	2.13E-12	1.01E-06	Island	5	110074606	TSS200	SLC25A46			
cg24953179	4.96E-01	2.13E-12	1.01E-06	N_Shore	7	37960251	1stExon	EPDR1			
cg02303317	4.56E-01	2.15E-12	1.02E-06	Island	10	135122580	5'UTR	TUBGCP2			
cg24254271	5.20E-01	2.15E-12	1.02E-06	Island	18	12376539	Body	AFG3L2			
cg15901997	4.62E-01	2.15E-12	1.02E-06	Island	18	48723744	1stExon	MEX3C			
cg08700690	4.81E-01	2.15E-12	1.02E-06	Island	15	60884630	Body	RORA			
cg21542094	4.73E-01	2.16E-12	1.02E-06	Island	10	6243955	TSS1500	PFKFB3			
cg26887302	4.81E-01	2.16E-12	1.02E-06	Island	17	27181995	TSS200	ERAL1			
cg07853246	4.81E-01	2.16E-12	1.02E-06	Island	4	143768134	TSS1500	INPP4B			
cg17159242	4.86E-01	2.18E-12	1.03E-06	Island	2	3623060	5'UTR	RPS7			
cg03327733	4.80E-01	2.18E-12	1.03E-06	Island	2	73114863	1stExon	SPR			
cg22983677	4.85E-01	2.18E-12	1.03E-06	Island	17	29058409	TSS1500	SUZ12P			
cg08967200	4.76E-01	2.18E-12	1.03E-06	N_Shelf	11	28129733	5'UTR	KIF18A			
cg07461318	5.02E-01	2.19E-12	1.03E-06	Island	12	96184965	TSS1500	NTN4			
cg08230124	4.90E-01	2.19E-12	1.04E-06	Island	19	44617658	5'UTR	ZNF225			
cg01049274	4.59E-01	2.19E-12	1.04E-06	Island	8	146228340	TSS200	ZNF252			
cg11439834	4.94E-01	2.19E-12	1.04E-06	Island	12	57082444	TSS1500	PTGES3			
cg06449906	4.81E-01	2.20E-12	1.04E-06	Island	5	77072222	TSS200	TBCA			
cg12888127	4.88E-01	2.20E-12	1.04E-06	Island	12	123011589	TSS1500	KNTC1			
cg26662410	4.99E-01	2.21E-12	1.04E-06	N_Shore	16	68562856					
cg07639697	4.84E-01	2.21E-12	1.05E-06	S_Shore	19	11850005	TSS1500	ZNF823			
cg22782492	5.04E-01	2.24E-12	1.06E-06	S_Shore	3	10184007	Body	VHL			
cg25498327	4.81E-01	2.25E-12	1.06E-06	Island	5	68389852	TSS200	SLC30A5			
cg11545360	4.68E-01	2.25E-12	1.06E-06	Island	12	96793417	5'UTR	CDK17			
cg25025455	5.17E-01	2.26E-12	1.07E-06	Island	3	134204912	5'UTR	CEP63			
cg12433062	4.87E-01	2.28E-12	1.08E-06	Island	17	40985722	Body	PSME3			
cg11799172	4.93E-01	2.28E-12	1.08E-06	Island	10	31607441	TSS1500	ZEB1			
cg03532005	4.90E-01	2.29E-12	1.08E-06	N_Shore	7	56119028	TSS1500	CCT6A			
cg12163935	5.04E-01	2.29E-12	1.08E-06	Island	2	227656057	3'UTR	IRS1			
cg12517452	4.93E-01	2.29E-12	1.08E-06	Island	5	52084045	TSS200	ITGA1			
cg05835802	4.87E-01	2.30E-12	1.09E-06	Island	12	110906488	TSS1500	GPN3			
cg25443512	5.05E-01	2.31E-12	1.09E-06		5	97728038					
cg12520727	4.80E-01	2.31E-12	1.09E-06		11	72120520	Body	CLPB			
cg24643211	4.74E-01	2.32E-12	1.09E-06	Island	18	11851603	Body	GNAL			
cg12905688	4.83E-01	2.32E-12	1.10E-06	Island	3	50126276	TSS200	RBM5			
cg04371440	4.88E-01	2.33E-12	1.10E-06	Island	12	112819495					
cg14130322	5.03E-01	2.34E-12	1.10E-06	Island	4	185655352	TSS200	MLF1IP			
cg25053079	4.57E-01	2.34E-12	1.11E-06	S_Shelf	6	31778519	Body	HSPA1L			
cg20363309	4.81E-01	2.35E-12	1.11E-06	S_Shore	17	57184465	TSS200	TRIM37			
cg08571049	4.96E-01	2.35E-12	1.11E-06	Island	19	2236450	TSS200	PLEKHJ1			
cg20116574	4.53E-01	2.35E-12	1.11E-06	Island	20	44718168	5'UTR	NCOA5			
cg07742381	4.94E-01	2.36E-12	1.12E-06		11	71324525					
cg04347633	4.79E-01	2.37E-12	1.12E-06	Island	17	35850482	5'UTR	DUSP14			
cg20908993	4.76E-01	2.40E-12	1.14E-06	Island	14	67826378	TSS1500	EIF2S1			
cg17502989	-4.83E-01	2.40E-12	1.14E-06	Island	6	153451486	5'UTR	RGS17			
cg01488306	4.69E-01	2.41E-12	1.14E-06		1	197037504	TSS1500	F13B			
cg17353057	5.39E-01	2.41E-12	1.14E-06	Island	21	46294185	TSS1500	PTTG1IP			
cg17852997	4.95E-01	2.41E-12	1.14E-06	S_Shore	13	21100460	TSS1500	CRYL1			
cg00367327	4.65E-01	2.42E-12	1.14E-06	Island	22	44419885	Body	PARVB			
cg23883514	4.86E-01	2.42E-12	1.15E-06	Island	6	74230158	5'UTR	EEF1A1			
cg20314331	4.93E-01	2.44E-12	1.15E-06	N_Shore	2	131129567	Body	PTPN18			
cg10656664	4.93E-01	2.45E-12	1.16E-06		5	853447					
cg06023702	4.94E-01	2.47E-12	1.17E-06	Island	2	71454313	TSS200	PAIP2B			
cg04926803	4.95E-01	2.48E-12	1.17E-06	Island	4	57302098	TSS200	PAICS			
cg03555836	4.47E-01	2.51E-12	1.19E-06	N_Shore	8	41422764					
cg13802192	4.87E-01	2.51E-12	1.19E-06	Island	22	46692554	Body	CN5H6.4			
cg01523860	5.15E-01	2.52E-12	1.19E-06	Island	4	103747967	5'UTR	UBE2D3			
cg14163232	5.01E-01	2.53E-12	1.20E-06	S_Shore	8	41348624	Body	GOLGA7			
cg01905111	4.97E-01	2.53E-12	1.20E-06	Island	5	43484084	TSS200	C5orf28			
cg02228207	4.64E-01	2.54E-12	1.20E-06	Island	1	244998759	1stExon	FAM36A			
cg03450370	5.17E-01	2.55E-12	1.21E-06	Island	3	36986589	TSS200	TRANK1			
cg22762076	5.01E-01	2.56E-12	1.21E-06	Island	19	7069572	5'UTR	ZNF557			
cg00043371	4.96E-01	2.58E-12	1.22E-06	Island	17	71188425	TSS1500	COG1			
cg08997021	4.73E-01	2.58E-12	1.22E-06	Island	13	53029627	1stExon	CKAP2			
cg18208654	4.91E-01	2.60E-12	1.23E-06	S_Shore	17	41174520	TSS200	VAT1			
cg14240963	4.68E-01	2.61E-12	1.23E-06	Island	22	36925312	TSS200	EIF3D			
cg04123995	4.83E-01	2.61E-12	1.23E-06	Island	17	71308339	TSS200	CDC42EP4			
cg26801843	4.99E-01	2.63E-12	1.24E-06	Island	11	34073061	TSS200	CAPRIN1			
cg10344404	4.89E-01	2.67E-12	1.26E-06	Island	17	35969756	TSS1500	SYNRG			
cg06548512	4.42E-01	2.68E-12	1.27E-06	Island	1	146522492					
cg05126797	5.22E-01	2.68E-12	1.27E-06		4	4173078					
cg03989322	4.95E-01	2.69E-12	1.27E-06	N_Shore	5	68389537	TSS1500	SLC30A5			
cg10513696	5.09E-01	2.69E-12	1.27E-06	Island	12	27863634	TSS200	MRPS35			
cg09783309	5.36E-01	2.69E-12	1.27E-06	S_Shore	22	39190189	TSS200	DNAL4			
cg00544070	4.78E-01	2.71E-12	1.28E-06		15	75514925					
cg06729676	4.79E-01	2.71E-12	1.28E-06	Island	17	29421871	TSS200	NF1			
cg07586906	4.56E-01	2.73E-12	1.29E-06		1	160250600	Body	PEX19			
cg17872999	4.93E-01	2.75E-12	1.30E-06	Island	7	104653783	TSS1500	MLL5			
cg03954150	5.08E-01	2.76E-12	1.30E-06	Island	18	71815372	TSS1500	C18orf55			
cg08092393	5.14E-01	2.77E-12	1.31E-06	Island	14	64970675	TSS200	ZBTB25			
cg14671453	4.69E-01	2.77E-12	1.31E-06	Island	16	31044716	TSS200	STX4			
cg11792281	4.39E-01	2.77E-12	1.31E-06		17	26443366	Body	NLK			
cg00208412	4.82E-01	2.78E-12	1.31E-06	Island	10	99609481	TSS1500	GOLGA7B			
cg06421707	5.01E-01	2.80E-12	1.33E-06	Island	20	25228305	TSS1500	PYGB			
cg24966460	4.81E-01	2.81E-12	1.33E-06	S_Shore	16	75682643	Body	TERF2IP			
cg26829088	4.90E-01	2.81E-12	1.33E-06	Island	19	3626949	TSS200	C19orf29			
cg04163216	4.88E-01	2.82E-12	1.33E-06	S_Shore	1	9777888	Body	PIK3CD			
cg26278370	4.87E-01	2.82E-12	1.33E-06	Island	3	50126266	TSS200	RBM5			
cg13445763	4.95E-01	2.82E-12	1.33E-06	Island	1	62902662	5'UTR	USP1			
cg20560182	4.73E-01	2.82E-12	1.33E-06	Island	5	140700478	TSS200	TAF7			
cg03897136	5.02E-01	2.83E-12	1.34E-06	N_Shore	1	60280322	TSS1500	HOOK1			
cg26258108	4.59E-01	2.83E-12	1.34E-06	Island	2	232329189	1stExon	NCL			
cg10274208	-4.47E-01	2.84E-12	1.34E-06		13	41351044					
cg02341811	5.54E-01	2.84E-12	1.34E-06	Island	1	154934627	TSS1500	PYGO2			
cg02717437	4.74E-01	2.88E-12	1.36E-06	Island	18	14132207	Body	ZNF519			
cg11231977	5.04E-01	2.89E-12	1.37E-06	Island	16	75467423	TSS200	CFDP1			
cg02933881	5.01E-01	2.89E-12	1.37E-06	Island	19	58193323	TSS200	ZNF551			
cg15622309	4.87E-01	2.91E-12	1.38E-06	Island	11	63439313	TSS1500	ATL3			
cg11978873	4.99E-01	2.99E-12	1.41E-06	Island	1	226251224	5'UTR	H3F3A			
cg19430975	4.80E-01	3.01E-12	1.42E-06	Island	8	145515787	Body	HSF1			
cg04970352	4.75E-01	3.01E-12	1.42E-06	Island	11	44327399	Body	ALX4			
cg08501054	4.87E-01	3.02E-12	1.43E-06	N_Shore	8	9413133	TSS1500	TNKS			
cg20718083	5.01E-01	3.02E-12	1.43E-06	Island	11	65554410	TSS200	OVOL1			
cg11773816	4.85E-01	3.02E-12	1.43E-06	Island	4	13549673	TSS1500	LOC285548			
cg12720152	4.58E-01	3.03E-12	1.43E-06	Island	14	91087476	Body	TTC7B			
cg26796563	4.73E-01	3.04E-12	1.44E-06	Island	16	68344861	TSS200	PRMT7			
cg15878555	5.15E-01	3.07E-12	1.45E-06	Island	11	62473962	Body	BSCL2			
cg00691969	4.99E-01	3.08E-12	1.45E-06	S_Shore	14	64855353	Body	MTHFD1			
cg23237634	5.12E-01	3.08E-12	1.46E-06	Island	1	154976031	5'UTR	ZBTB7B			
cg08329655	4.98E-01	3.08E-12	1.46E-06	Island	11	7534677	TSS1500	PPFIBP2			
cg24403497	4.68E-01	3.10E-12	1.47E-06	Island	1	146644500	TSS1500	PRKAB2			
cg19675288	4.81E-01	3.13E-12	1.48E-06	Island	6	166582206	TSS200	T			
cg26112390	4.70E-01	3.15E-12	1.49E-06		12	100550390	3'UTR	GOLGA2L1			
cg18078305	4.45E-01	3.16E-12	1.49E-06	Island	2	65215753	1stExon	SLC1A4			
cg16228804	4.61E-01	3.16E-12	1.49E-06	Island	1	89150099	5'UTR	PKN2			
cg15342384	5.19E-01	3.16E-12	1.49E-06	Island	10	70091938	1stExon	HNRNPH3			
cg02454220	4.91E-01	3.18E-12	1.50E-06	Island	1	156163765	5'UTR	SLC25A44			
cg20768342	4.77E-01	3.18E-12	1.50E-06		1	85483948	3'UTR	MCOLN3			
cg02035102	4.63E-01	3.19E-12	1.51E-06		7	23603991					
cg17148467	5.00E-01	3.19E-12	1.51E-06	Island	2	242641476	1stExon	ING5			
cg03342130	4.99E-01	3.20E-12	1.51E-06	Island	1	244211790					
cg13252294	4.93E-01	3.20E-12	1.52E-06	Island	22	39916430	TSS200	ATF4			
cg26349332	5.22E-01	3.21E-12	1.52E-06	Island	9	37592199	Body	TOMM5			
cg05658858	4.89E-01	3.21E-12	1.52E-06	N_Shore	10	135121916	5'UTR	TUBGCP2			
cg08098457	4.75E-01	3.21E-12	1.52E-06	Island	2	63815963	TSS200	MDH1			
cg00661010	4.87E-01	3.21E-12	1.52E-06	Island	6	153323879	5'UTR	MTRF1L			
cg09953997	4.81E-01	3.22E-12	1.52E-06	Island	16	15188300	TSS200	RRN3			
cg16123366	5.03E-01	3.23E-12	1.53E-06		10	589959	Body	DIP2C			
cg22103585	4.89E-01	3.24E-12	1.53E-06	Island	12	49110427	1stExon	CCNT1			
cg25432997	4.93E-01	3.25E-12	1.54E-06	Island	17	7137540	1stExon	DVL2			
cg23815915	5.13E-01	3.26E-12	1.54E-06	Island	6	27440984	TSS200	ZNF184			
cg05079548	-5.00E-01	3.26E-12	1.54E-06		7	128337621					
cg02072992	4.95E-01	3.27E-12	1.54E-06		16	83960431					
cg12843022	-4.76E-01	3.28E-12	1.55E-06	Island	11	45921959	Body	MAPK8IP1			
cg25944720	4.80E-01	3.28E-12	1.55E-06	Island	6	106958640	TSS1500	AIM1			
cg01997230	4.62E-01	3.29E-12	1.55E-06	Island	3	13937190					
cg19935505	4.76E-01	3.29E-12	1.56E-06	Island	3	33482718	TSS1500	UBP1			
cg24641125	4.75E-01	3.32E-12	1.57E-06	Island	21	40721130	TSS200	HMGN1			
cg08483425	4.83E-01	3.33E-12	1.58E-06	Island	15	40331554	TSS200	SRP14			
cg07066932	4.59E-01	3.34E-12	1.58E-06	Island	1	24285945	TSS1500	PNRC2			
cg25697769	-4.88E-01	3.36E-12	1.59E-06	Island	22	39097335	TSS1500	JOSD1			
cg23024448	-4.81E-01	3.36E-12	1.59E-06	Island	19	51222118					
cg06569271	5.15E-01	3.37E-12	1.60E-06	Island	3	186501246	TSS200	EIF4A2			
cg18095404	-5.20E-01	3.38E-12	1.60E-06	S_Shore	7	65338716	Body	VKORC1L1			
cg02276269	4.92E-01	3.38E-12	1.60E-06		1	161122156	TSS1500	UFC1			
cg21438706	4.79E-01	3.38E-12	1.60E-06	N_Shore	1	100816970	TSS1500	CDC14A			
cg02235880	4.79E-01	3.39E-12	1.60E-06	Island	11	22647123	1stExon	FANCF			
cg01617022	4.95E-01	3.42E-12	1.61E-06	N_Shore	2	75873889	TSS200	MRPL19			
cg15082635	4.81E-01	3.42E-12	1.62E-06	N_Shore	5	180670110	Body	GNB2L1			
cg00087098	4.60E-01	3.42E-12	1.62E-06	Island	4	76598919	TSS1500	G3BP2			
cg26336164	4.78E-01	3.43E-12	1.62E-06	Island	19	4791680	TSS200	FEM1A			
cg23908998	4.56E-01	3.43E-12	1.62E-06	Island	10	22292698	TSS200	DNAJC1			
cg13407825	4.88E-01	3.43E-12	1.62E-06	Island	2	70314363	TSS1500	PCBP1			
cg07017994	4.70E-01	3.45E-12	1.63E-06	Island	7	142552914	1stExon	EPHB6			
cg00106501	4.91E-01	3.46E-12	1.63E-06	Island	15	41186668	1stExon	VPS18			
cg13897145	4.78E-01	3.47E-12	1.64E-06	Island	3	113557582	TSS200	GRAMD1C			
cg21085535	5.27E-01	3.48E-12	1.64E-06	Island	16	2932904	TSS1500	FLYWCH2			
cg17255450	4.56E-01	3.49E-12	1.65E-06	Island	4	5710372	5'UTR	EVC2			
cg01557883	4.67E-01	3.50E-12	1.65E-06	Island	1	70820063	TSS1500	HHLA3			
cg03469202	4.65E-01	3.52E-12	1.66E-06	Island	8	71520450	1stExon	TRAM1			
cg04223207	4.94E-01	3.55E-12	1.68E-06	Island	4	48018662	TSS200	NIPAL1			
cg25022355	4.96E-01	3.56E-12	1.68E-06	Island	6	27280141	TSS200	POM121L2			
cg13260314	4.64E-01	3.57E-12	1.69E-06		6	3900192					
cg06707338	4.82E-01	3.58E-12	1.69E-06	Island	2	207024452	5'UTR	EEF1B2			
cg07070694	5.36E-01	3.59E-12	1.70E-06	Island	14	73493830	1stExon	ZFYVE1			
cg11328140	4.94E-01	3.59E-12	1.70E-06	Island	12	108079443	TSS200	PWP1			
cg16706629	4.93E-01	3.61E-12	1.71E-06	Island	5	93954361	TSS200	ANKRD32			
cg09821533	-4.99E-01	3.63E-12	1.72E-06	Island	6	13712174	TSS1500	RANBP9			
cg08679807	4.89E-01	3.63E-12	1.72E-06	N_Shore	1	6338594	Body	ACOT7			
cg27580050	5.05E-01	3.64E-12	1.72E-06	Island	19	36249201	Body	C19orf55			
cg02386420	5.09E-01	3.65E-12	1.72E-06		17	78806870	Body	RPTOR			
cg11286977	4.75E-01	3.65E-12	1.72E-06	Island	6	30181713	TSS1500	TRIM26			
cg14824382	-4.93E-01	3.65E-12	1.73E-06	Island	8	144680115	TSS1500	EEF1D			
cg14631706	4.93E-01	3.66E-12	1.73E-06	Island	18	35104534	Body	BRUNOL4			
cg09445448	4.95E-01	3.67E-12	1.74E-06	Island	9	134151854	1stExon	FAM78A			
cg13615109	4.63E-01	3.68E-12	1.74E-06		9	27610826					
cg08875433	4.39E-01	3.69E-12	1.74E-06	S_Shelf	6	29604148					
cg08400563	4.75E-01	3.70E-12	1.75E-06	Island	2	201729555	TSS1500	CLK1			
cg24258191	4.77E-01	3.71E-12	1.75E-06	Island	4	146019575	5'UTR	ABCE1			
cg19968692	4.96E-01	3.72E-12	1.76E-06	Island	13	73301900	5'UTR	C13orf37			
cg13305652	4.38E-01	3.72E-12	1.76E-06		7	138125259					
cg11823214	4.87E-01	3.72E-12	1.76E-06	Island	1	163291487	TSS1500	NUF2			
cg11373429	-4.89E-01	3.72E-12	1.76E-06	Island	19	10400751	1stExon	ICAM5			
cg15105252	-4.58E-01	3.73E-12	1.77E-06		17	17295483					
cg18516619	4.94E-01	3.74E-12	1.77E-06		17	78806891	Body	RPTOR			
cg10953498	4.91E-01	3.75E-12	1.78E-06	Island	11	208469	TSS200	RIC8A			
cg21158896	4.90E-01	3.75E-12	1.78E-06	Island	11	17099219	1stExon	RPS13			
cg14870242	4.70E-01	3.77E-12	1.78E-06	Island	14	55034646	1stExon	SAMD4A			
cg12624667	4.96E-01	3.77E-12	1.78E-06	Island	3	36986555	TSS200	TRANK1			
cg02424238	4.71E-01	3.78E-12	1.79E-06	Island	17	33905661	TSS200	PEX12			
cg24915371	4.87E-01	3.79E-12	1.79E-06	Island	2	232646458	TSS1500	PDE6D			
cg05764111	-4.76E-01	3.79E-12	1.79E-06		17	33673590					
cg10700459	4.56E-01	3.79E-12	1.79E-06	S_Shelf	6	30231675	Body	HLA-L			
cg27072387	4.55E-01	3.81E-12	1.80E-06	Island	2	33171699	TSS1500	LTBP1			
cg26014017	4.68E-01	3.81E-12	1.80E-06	S_Shore	1	38019849	1stExon	SNIP1			
cg02989230	5.23E-01	3.83E-12	1.81E-06	S_Shelf	10	127588031	Body	FANK1			
cg27610961	4.92E-01	3.83E-12	1.81E-06	Island	12	67663042	TSS200	CAND1			
cg07660645	4.69E-01	3.83E-12	1.81E-06	Island	19	17392438	TSS200	ANKLE1			
cg23924753	4.81E-01	3.83E-12	1.81E-06		14	81979997	Body	SEL1L			
cg08494300	5.03E-01	3.84E-12	1.81E-06	Island	11	93474945	TSS1500	TAF1D			
cg22320000	4.57E-01	3.84E-12	1.81E-06	Island	1	245027629	5'UTR	HNRNPU			
cg08066417	4.70E-01	3.85E-12	1.82E-06		16	66413098	5'UTR	CDH5			
cg17944940	4.61E-01	3.86E-12	1.82E-06	Island	17	73285520	1stExon	SLC25A19			
cg13490966	4.79E-01	3.87E-12	1.83E-06	Island	1	26496285	TSS200	ZNF593			
cg26736450	4.82E-01	3.89E-12	1.84E-06	Island	2	63278211	5'UTR	OTX1			
cg17700415	-4.71E-01	3.89E-12	1.84E-06		8	145901039					
cg22984041	4.76E-01	3.91E-12	1.85E-06	Island	3	161090118	TSS1500	C3orf57			
cg14078059	4.23E-01	3.92E-12	1.85E-06	Island	12	65174660					
cg14426371	5.30E-01	3.92E-12	1.85E-06		9	113714986	Body	LPAR1			
cg00346009	4.87E-01	3.92E-12	1.85E-06	Island	12	118541298	Body	VSIG10			
cg18976974	4.45E-01	3.97E-12	1.88E-06		8	103990325					
cg05676543	4.97E-01	4.01E-12	1.89E-06	Island	3	171178943	TSS1500	TNIK			
cg16402894	5.00E-01	4.02E-12	1.90E-06	Island	11	11864017	Body	USP47			
cg15642758	4.52E-01	4.03E-12	1.91E-06	Island	15	83876612	TSS1500	HDGFRP3			
cg08981181	4.80E-01	4.05E-12	1.92E-06	Island	6	43395557					
cg17803054	-5.36E-01	4.05E-12	1.92E-06	Island	19	40927068					
cg01811416	4.96E-01	4.07E-12	1.92E-06	Island	1	227127838	TSS200	CABC1			
cg25825740	4.44E-01	4.08E-12	1.93E-06	Island	17	80036910	3'UTR	FASN			
cg11636287	4.84E-01	4.15E-12	1.96E-06	Island	17	76836065	5'UTR	USP36			
cg20811804	5.24E-01	4.16E-12	1.97E-06	Island	6	150312129					
cg18455360	4.78E-01	4.18E-12	1.97E-06	Island	5	176778914	TSS200	LMAN2			
cg07095569	4.86E-01	4.18E-12	1.98E-06	Island	9	34049059	TSS200	UBAP2			
cg23408670	4.86E-01	4.19E-12	1.98E-06	Island	17	36831499	TSS1500	C17orf96			
cg09622330	4.43E-01	4.22E-12	1.99E-06		16	10205262	Body	GRIN2A			
cg04792380	4.76E-01	4.23E-12	2.00E-06		12	105162318					
cg10186215	5.00E-01	4.23E-12	2.00E-06	Island	19	39390470	TSS200	SIRT2			
cg21698840	4.80E-01	4.23E-12	2.00E-06	Island	4	76598899	TSS1500	G3BP2			
cg24544113	4.94E-01	4.24E-12	2.00E-06	Island	1	156163687	TSS200	SLC25A44			
cg16513467	4.67E-01	4.24E-12	2.01E-06	Island	10	28822500	1stExon	WAC			
cg18813148	4.78E-01	4.25E-12	2.01E-06	Island	1	16173906	TSS1500	SPEN			
cg11079823	4.94E-01	4.28E-12	2.02E-06	Island	1	76190140	1stExon	ACADM			
cg07211678	5.08E-01	4.28E-12	2.03E-06	Island	6	32939364	5'UTR	BRD2			
cg24568842	4.72E-01	4.29E-12	2.03E-06	N_Shore	10	90967160	TSS200	CH25H			
cg17147776	4.81E-01	4.29E-12	2.03E-06	Island	10	76585791	TSS1500	MYST4			
cg06010327	4.90E-01	4.32E-12	2.04E-06	Island	16	69458454	TSS200	CYB5B			
cg06872176	4.57E-01	4.32E-12	2.04E-06	Island	1	68697386	Body	GPR177			
cg07256029	4.84E-01	4.32E-12	2.04E-06	Island	18	2906750	Body	EMILIN2			
cg02625745	4.89E-01	4.34E-12	2.05E-06	Island	2	37458728	5'UTR	CEBPZ			
cg10479053	4.74E-01	4.34E-12	2.05E-06	Island	17	38136919	TSS200	PSMD3			
cg27658771	5.09E-01	4.37E-12	2.07E-06	Island	12	57146330	TSS200	PRIM1			
cg04529724	4.72E-01	4.38E-12	2.07E-06	S_Shore	6	150244392	TSS200	RAET1G			
cg11017226	4.99E-01	4.38E-12	2.07E-06	Island	10	61666667	1stExon	CCDC6			
cg07383539	5.00E-01	4.39E-12	2.07E-06	S_Shore	6	31462234					
cg21643513	4.92E-01	4.39E-12	2.08E-06	N_Shore	19	57873485	TSS1500	ZNF547			
cg10993503	4.68E-01	4.40E-12	2.08E-06	N_Shore	1	156186050	Body	PMF1			
cg09072322	4.64E-01	4.40E-12	2.08E-06	Island	10	5726702	TSS200	C10orf18			
cg11488569	4.58E-01	4.41E-12	2.09E-06	Island	9	130186546	TSS200	ZNF79			
cg05785488	5.27E-01	4.41E-12	2.09E-06	Island	16	23568401	TSS1500	UBFD1			
cg08429943	4.76E-01	4.43E-12	2.09E-06	Island	16	29606618					
cg10603824	4.75E-01	4.44E-12	2.10E-06	Island	17	48943588					
cg26748758	5.33E-01	4.45E-12	2.11E-06	S_Shore	11	77792715	TSS1500	NDUFC2			
cg01167274	4.98E-01	4.47E-12	2.11E-06		21	46334214	5'UTR	ITGB2			
cg08915922	5.09E-01	4.47E-12	2.12E-06	Island	1	42127381	5'UTR	HIVEP3			
cg16548613	-4.80E-01	4.48E-12	2.12E-06	N_Shelf	17	40684064					
cg06164976	4.96E-01	4.48E-12	2.12E-06	Island	18	46987165	TSS200	DYM			
cg08806986	4.82E-01	4.49E-12	2.12E-06	Island	17	40086969	1stExon	TTC25			
cg04757074	4.79E-01	4.49E-12	2.12E-06	N_Shore	12	67663012	TSS200	CAND1			
cg05007985	4.95E-01	4.50E-12	2.13E-06	Island	19	59084242	5'UTR	MZF1			
cg00655412	4.81E-01	4.51E-12	2.13E-06	N_Shore	16	21312069	5'UTR	CRYM			
cg01873645	4.93E-01	4.55E-12	2.15E-06	Island	9	74526649	TSS1500	FAM108B1			
cg13472735	5.07E-01	4.58E-12	2.16E-06	Island	11	1215781					
cg27661869	5.35E-01	4.59E-12	2.17E-06	Island	17	61627703	TSS200	DCAF7			
cg03238595	4.85E-01	4.62E-12	2.18E-06	Island	19	44598377	TSS200	ZNF224			
cg27127142	4.77E-01	4.65E-12	2.20E-06	Island	15	41624893	TSS200	NUSAP1			
cg24458474	-4.89E-01	4.66E-12	2.20E-06	Island	10	88126273	TSS200	GRID1			
cg06220161	5.22E-01	4.67E-12	2.21E-06	Island	7	93633704	TSS200	BET1			
cg19312935	4.75E-01	4.68E-12	2.21E-06	Island	22	42017417	TSS1500	PPPDE2			
cg23451324	5.06E-01	4.68E-12	2.21E-06	N_Shore	19	11708147	TSS200	ZNF627			
cg05462360	4.85E-01	4.70E-12	2.22E-06	Island	17	18218585	TSS1500	TOP3A			
cg07195622	4.79E-01	4.70E-12	2.22E-06	Island	16	2803408	5'UTR	SRRM2			
cg08541880	-4.72E-01	4.70E-12	2.22E-06	Island	3	137833983	5'UTR	DZIP1L			
cg11575047	5.14E-01	4.71E-12	2.23E-06	S_Shore	12	120639236	TSS1500	RPLP0			
cg06330324	4.56E-01	4.72E-12	2.23E-06	Island	22	31031670	TSS200	SLC35E4			
cg01318248	4.79E-01	4.75E-12	2.24E-06	Island	1	226736816	Body	C1orf95			
cg21549639	4.53E-01	4.75E-12	2.25E-06	Island	19	45394156	TSS1500	TOMM40			
cg25940949	4.89E-01	4.77E-12	2.26E-06	Island	6	33267289	TSS200	RGL2			
cg24395307	4.74E-01	4.80E-12	2.27E-06	Island	7	39990042	5'UTR	CDK13			
cg12224394	5.03E-01	4.81E-12	2.27E-06	Island	2	219134788	TSS1500	PNKD			
cg06790069	4.38E-01	4.81E-12	2.28E-06	N_Shore	1	40203513	TSS1500	PPIE			
cg09602251	5.04E-01	4.82E-12	2.28E-06	S_Shelf	10	25245759					
cg04002885	5.15E-01	4.86E-12	2.30E-06	S_Shore	8	29940921	TSS1500	TMEM66			
cg13189097	-4.91E-01	4.87E-12	2.30E-06		8	70906736					
cg27133713	4.74E-01	4.89E-12	2.31E-06	Island	22	42765138					
cg04832318	5.05E-01	4.90E-12	2.32E-06	Island	3	185303823	TSS1500	SENP2			
cg05914712	4.84E-01	4.91E-12	2.32E-06	Island	19	33864373	TSS1500	CEBPG			
cg20673506	5.05E-01	4.92E-12	2.33E-06	Island	6	160210888	TSS1500	MRPL18			
cg09199031	4.88E-01	4.92E-12	2.33E-06	Island	1	44440915	5'UTR	ATP6V0B			
cg01830765	4.89E-01	4.95E-12	2.34E-06	Island	7	56119079	TSS1500	CCT6A			
cg02668248	5.10E-01	4.95E-12	2.34E-06	Island	19	16437789	Body	KLF2			
cg00654814	-5.55E-01	4.96E-12	2.34E-06	Island	17	74865068	1stExon	MGAT5B			
cg26751868	4.66E-01	4.96E-12	2.34E-06	S_Shelf	19	4126461					
cg04884732	4.65E-01	4.99E-12	2.36E-06	Island	2	242042016	TSS1500	MTERFD2			
cg17350349	4.79E-01	5.02E-12	2.37E-06	Island	13	39612618	1stExon	NHLRC3			
cg07807690	4.77E-01	5.02E-12	2.37E-06	Island	1	41157266	1stExon	NFYC			
cg10008725	5.06E-01	5.03E-12	2.38E-06	S_Shore	16	1728898	Body	HN1L			
cg11946432	4.72E-01	5.04E-12	2.38E-06	Island	8	144691932	TSS200	PYCRL			
cg08663007	4.95E-01	5.05E-12	2.39E-06	N_Shelf	3	75714447	Body	FRG2C			
cg04540383	4.88E-01	5.05E-12	2.39E-06	S_Shore	3	50378611	TSS1500	RASSF1			
cg03847636	5.06E-01	5.06E-12	2.39E-06	S_Shore	4	7070632	TSS1500	GRPEL1			
cg18208268	5.04E-01	5.06E-12	2.39E-06	N_Shore	19	49990991	Body	RPL13AP5			
cg15778350	4.84E-01	5.08E-12	2.40E-06	Island	1	163291775	1stExon	NUF2			
cg19226007	-4.78E-01	5.09E-12	2.41E-06	Island	17	43045068	1stExon	C1QL1			
cg20232119	4.51E-01	5.09E-12	2.41E-06	S_Shelf	6	31778558	Body	HSPA1L			
cg14106298	4.77E-01	5.10E-12	2.41E-06	Island	2	70475633	1stExon	TIA1			
cg01995660	4.76E-01	5.12E-12	2.42E-06	Island	13	41238844	Body	FOXO1			
cg02967959	4.88E-01	5.13E-12	2.42E-06	Island	6	33168311	TSS1500	SLC39A7			
cg14187685	4.79E-01	5.13E-12	2.43E-06	Island	3	196669272	Body	NCBP2			
cg00083194	4.77E-01	5.14E-12	2.43E-06	Island	12	32832920	Body	DNM1L			
cg04738496	4.75E-01	5.14E-12	2.43E-06	N_Shore	16	2021690	TSS1500	TBL3			
cg14157244	4.89E-01	5.17E-12	2.44E-06	Island	2	170655474	5'UTR	SSB			
cg07195197	4.50E-01	5.18E-12	2.45E-06	Island	16	1662150	TSS200	IFT140			
cg24441872	4.62E-01	5.20E-12	2.46E-06	Island	4	53525715	TSS1500	USP46			
cg17682541	5.01E-01	5.20E-12	2.46E-06	Island	5	177632507	Body	HNRNPAB			
cg00178790	5.00E-01	5.21E-12	2.46E-06	Island	18	13726864	TSS1500	C18orf19			
cg22916017	5.00E-01	5.21E-12	2.46E-06	N_Shore	11	64110731	Body	CCDC88B			
cg14195971	4.86E-01	5.22E-12	2.47E-06	N_Shelf	13	21631703	5'UTR	LATS2			
cg02994645	4.92E-01	5.25E-12	2.48E-06		8	30891371	1stExon	WRN			
cg14945578	4.74E-01	5.28E-12	2.50E-06	Island	20	3776324	TSS200	CDC25B			
cg02016838	4.93E-01	5.29E-12	2.50E-06	Island	11	109963531	TSS1500	ZC3H12C			
cg01840333	4.90E-01	5.29E-12	2.50E-06	Island	6	26225767	1stExon	HIST1H3E			
cg17145587	4.59E-01	5.30E-12	2.50E-06	Island	2	230579435	TSS200	DNER			
cg03432151	4.37E-01	5.30E-12	2.51E-06		15	89745000	3'UTR	ABHD2			
cg11572675	-4.57E-01	5.31E-12	2.51E-06		2	86155952					
cg01194336	-4.62E-01	5.31E-12	2.51E-06		12	66627997	Body	IRAK3			
cg20366603	4.74E-01	5.34E-12	2.53E-06	Island	17	7218821	TSS200	GPS2			
cg19709878	4.76E-01	5.35E-12	2.53E-06	S_Shore	17	47440040	TSS1500	ZNF652			
cg01288598	4.83E-01	5.35E-12	2.53E-06	S_Shore	6	14118227	Body	CD83			
cg13643774	4.48E-01	5.39E-12	2.55E-06	Island	9	132176807					
cg07623702	4.83E-01	5.40E-12	2.55E-06	Island	17	15902660	Body	ZSWIM7			
cg09479134	4.74E-01	5.41E-12	2.56E-06	Island	20	25604757	TSS200	NANP			
cg10061945	4.74E-01	5.46E-12	2.58E-06	N_Shore	6	31165329	TSS1500	HCG27			
cg11220663	4.22E-01	5.50E-12	2.60E-06	Island	2	70994863	5'UTR	ADD2			
cg13834567	-4.76E-01	5.51E-12	2.60E-06	Island	19	42817981	Body	TMEM145			
cg06111799	5.16E-01	5.58E-12	2.64E-06	Island	3	107941434	TSS200	IFT57			
cg26931528	4.95E-01	5.63E-12	2.66E-06	Island	14	69865061	TSS1500	SLC39A9			
cg17926678	4.70E-01	5.63E-12	2.66E-06	Island	14	69865058	TSS1500	SLC39A9			
cg13752043	4.76E-01	5.64E-12	2.67E-06	Island	9	131644109	TSS1500	LRRC8A			
cg05391423	4.89E-01	5.67E-12	2.68E-06	Island	1	91966277	TSS1500	CDC7			
cg11807153	4.74E-01	5.67E-12	2.68E-06		5	140098496	TSS200	VTRNA1-2			
cg18761894	4.64E-01	5.69E-12	2.69E-06	S_Shore	1	161495979	1stExon	HSPA6			
cg25109789	4.72E-01	5.70E-12	2.70E-06	Island	13	41495923	TSS200	SUGT1L1			
cg04497885	4.97E-01	5.71E-12	2.70E-06	Island	19	42747008	TSS1500	GSK3A			
cg22043361	4.75E-01	5.73E-12	2.71E-06	Island	14	64970199	TSS1500	ZBTB1			
cg12911791	4.91E-01	5.74E-12	2.71E-06		17	61988811	TSS200	CSHL1			
cg26759552	4.35E-01	5.78E-12	2.73E-06	Island	7	139877471	Body	LOC100134229			
cg01806195	-4.37E-01	5.78E-12	2.73E-06		14	102701850	Body	RAGE			
cg04232541	4.75E-01	5.79E-12	2.74E-06	Island	6	144384895	5'UTR	PLAGL1			
cg03698980	4.70E-01	5.81E-12	2.75E-06	Island	4	153457736					
cg16056849	4.70E-01	5.84E-12	2.76E-06	Island	7	35225695					
cg19011063	4.65E-01	5.85E-12	2.77E-06	Island	5	170171465					
cg24028141	4.59E-01	5.86E-12	2.77E-06		17	19186579	5'UTR	EPN2			
cg21197435	4.79E-01	5.87E-12	2.78E-06	Island	1	23671362	TSS1500	HNRNPR			
cg11675492	-4.54E-01	5.88E-12	2.78E-06	N_Shore	20	60640074	1stExon	TAF4			
cg10049880	4.83E-01	5.92E-12	2.80E-06	Island	9	130213948	TSS1500	LRSAM1			
cg15632325	5.08E-01	5.95E-12	2.81E-06	Island	1	165737999	1stExon	TMCO1			
cg21675770	5.14E-01	5.97E-12	2.82E-06	Island	19	41903199	1stExon	EXOSC5			
cg25515502	5.17E-01	5.98E-12	2.83E-06	N_Shore	5	86563959	TSS200	RASA1			
cg04372675	4.57E-01	6.01E-12	2.84E-06	Island	8	107283146	5'UTR	OXR1			
cg22726039	4.71E-01	6.04E-12	2.86E-06	Island	2	32390678	TSS1500	SLC30A6			
cg04533248	4.83E-01	6.07E-12	2.87E-06	Island	17	58755185	5'UTR	BCAS3			
cg14171523	4.94E-01	6.07E-12	2.87E-06	N_Shore	1	156163644	TSS200	SLC25A44			
cg10703845	5.06E-01	6.08E-12	2.87E-06	Island	3	57678924	TSS200	FAM116A			
cg22967516	4.92E-01	6.09E-12	2.88E-06	Island	15	78730339	TSS200	IREB2			
cg15875120	4.70E-01	6.10E-12	2.88E-06	S_Shore	10	15902605	TSS200	FAM188A			
cg17751867	4.80E-01	6.10E-12	2.88E-06	Island	5	32173610	Body	GOLPH3			
cg23687103	5.02E-01	6.15E-12	2.91E-06	Island	1	12079902	5'UTR	MIIP			
cg09933058	-5.22E-01	6.15E-12	2.91E-06	Island	12	47473799	TSS200	AMIGO2			
cg02932738	4.70E-01	6.17E-12	2.92E-06		1	160098527	Body	ATP1A2			
cg17735043	4.80E-01	6.22E-12	2.94E-06	Island	5	21459472	TSS200	LOC728411			
cg10724442	4.99E-01	6.23E-12	2.95E-06	Island	19	40971809	TSS1500	SPTBN4			
cg18731803	-4.95E-01	6.28E-12	2.97E-06	N_Shore	19	9903129					
cg23818792	5.04E-01	6.28E-12	2.97E-06	Island	11	124632405	TSS200	ESAM			
cg08976451	4.79E-01	6.29E-12	2.97E-06		10	92631876	Body	RPP30			
cg15653254	5.07E-01	6.29E-12	2.98E-06		2	227448670					
cg25911245	4.74E-01	6.31E-12	2.98E-06	Island	6	143832390	Body	FUCA2			
cg12563480	5.02E-01	6.36E-12	3.01E-06	N_Shore	17	46184629	TSS1500	SNX11			
cg12380209	4.51E-01	6.36E-12	3.01E-06	Island	10	120515094	TSS1500	C10orf46			
cg12267367	4.79E-01	6.38E-12	3.02E-06	S_Shore	2	70521024	TSS200	SNRPG			
cg00164500	4.58E-01	6.45E-12	3.05E-06	S_Shore	2	132416160					
cg12393503	4.91E-01	6.48E-12	3.06E-06	Island	3	172468831					
cg08596544	5.07E-01	6.49E-12	3.07E-06	N_Shore	3	155572020	1stExon	SLC33A1			
cg25493545	4.83E-01	6.50E-12	3.07E-06	Island	19	10812419	Body	QTRT1			
cg05943813	5.00E-01	6.52E-12	3.08E-06	S_Shelf	12	57573255	Body	LRP1			
cg22125569	4.70E-01	6.54E-12	3.09E-06	Island	7	28893656					
cg24755020	4.94E-01	6.55E-12	3.10E-06	Island	22	41253165	TSS1500	ST13			
cg24727122	4.77E-01	6.58E-12	3.11E-06		22	30662972	TSS200	OSM			
cg23271606	4.76E-01	6.61E-12	3.12E-06	Island	7	92464891	5'UTR	CDK6			
cg07393618	4.88E-01	6.63E-12	3.13E-06	S_Shelf	16	81715664	Body	CMIP			
cg11973716	4.74E-01	6.64E-12	3.14E-06		19	22606486	TSS1500	ZNF98			
cg00267325	4.60E-01	6.64E-12	3.14E-06	Island	6	29691936	Body	HLA-F			
cg13518530	4.64E-01	6.67E-12	3.15E-06	Island	19	13030150	TSS200	SYCE2			
cg04882175	4.30E-01	6.68E-12	3.16E-06		6	131122610					
cg25252777	4.47E-01	6.70E-12	3.17E-06	Island	19	56709056					
cg05798523	4.84E-01	6.70E-12	3.17E-06	Island	8	82598501	1stExon	IMPA1			
cg03390569	4.88E-01	6.70E-12	3.17E-06	Island	2	54013802	Body	LOC100302652			
cg10041379	4.66E-01	6.79E-12	3.21E-06		6	33221464	Body	VPS52			
cg12481734	4.83E-01	6.80E-12	3.21E-06	Island	7	100472507	TSS200	SRRT			
cg15360774	4.94E-01	6.80E-12	3.22E-06	Island	4	48782043	5'UTR	FRYL			
cg03200502	4.90E-01	6.81E-12	3.22E-06	Island	6	24403107	TSS200	MRS2			
cg00929606	-4.45E-01	6.83E-12	3.23E-06	S_Shore	7	99680280	TSS1500	ZNF3			
cg06405765	4.63E-01	6.87E-12	3.25E-06	Island	16	30087414	5'UTR	PPP4C			
cg19484886	4.67E-01	6.90E-12	3.26E-06	Island	12	62997435	TSS1500	C12orf61			
cg23990723	4.75E-01	6.90E-12	3.26E-06	Island	13	103451473	1stExon	BIVM			
cg23131007	4.91E-01	6.91E-12	3.27E-06	Island	15	57210244	Body	LOC145783			
cg26476595	4.64E-01	6.92E-12	3.27E-06	Island	16	2284284	Body	E4F1			
cg27099086	4.74E-01	6.92E-12	3.27E-06	Island	6	32940443	5'UTR	BRD2			
cg15697476	-5.32E-01	6.95E-12	3.29E-06	Island	6	32055474	Body	TNXB			
cg12378831	4.78E-01	6.97E-12	3.30E-06	Island	13	46626792	5'UTR	ZC3H13			
cg12464048	4.72E-01	6.98E-12	3.30E-06	Island	2	102091129	5'UTR	RFX8			
cg10266188	4.47E-01	6.98E-12	3.30E-06	S_Shore	1	32645867	5'UTR	TXLNA			
cg16236108	4.72E-01	7.00E-12	3.31E-06	Island	4	84457579	TSS200	AGPAT9			
cg06548193	-5.22E-01	7.07E-12	3.34E-06	Island	7	47293799					
cg20769334	-4.57E-01	7.12E-12	3.37E-06	Island	22	50913335	5'UTR	SBF1			
cg18751588	5.00E-01	7.12E-12	3.37E-06	Island	12	51566859	TSS200	TFCP2			
cg06022664	-4.95E-01	7.12E-12	3.37E-06		15	69136313	Body	MIR548H4			
cg00022308	4.69E-01	7.14E-12	3.37E-06		2	27851831	1stExon	CCDC121			
cg08115387	4.75E-01	7.15E-12	3.38E-06	Island	20	709194					
cg02805871	4.93E-01	7.15E-12	3.38E-06	Island	17	6939695	5'UTR	SLC16A13			
cg26979012	5.05E-01	7.16E-12	3.38E-06	Island	14	53174064	Body	PSMC6			
cg12471120	4.64E-01	7.16E-12	3.39E-06		3	101418173					
cg06625258	4.76E-01	7.17E-12	3.39E-06	Island	3	48481415	5'UTR	CCDC51			
cg22459320	4.86E-01	7.19E-12	3.40E-06	Island	17	62658827	TSS1500	SMURF2			
cg26035915	4.83E-01	7.21E-12	3.41E-06	N_Shore	1	193028107	TSS1500	TROVE2			
cg02395479	4.70E-01	7.28E-12	3.44E-06		3	53106725					
cg17003783	4.61E-01	7.32E-12	3.46E-06	Island	8	33330584	1stExon	FUT10			
cg10502508	4.96E-01	7.34E-12	3.47E-06	Island	14	76449243	TSS1500	TGFB3			
cg00448143	-4.57E-01	7.37E-12	3.48E-06	S_Shore	16	56703788	1stExon	MT1H			
cg07033880	4.54E-01	7.43E-12	3.51E-06	Island	15	85923739	TSS200	AKAP13			
cg24255159	4.58E-01	7.50E-12	3.55E-06		1	153389629	5'UTR	S100A7A			
cg26775914	4.61E-01	7.53E-12	3.56E-06	Island	19	47852455	TSS200	DHX34			
cg09952946	4.77E-01	7.54E-12	3.57E-06	Island	1	212874047	TSS1500	BATF3			
cg12543748	4.92E-01	7.58E-12	3.59E-06	N_Shelf	15	59727179					
cg09558961	4.87E-01	7.59E-12	3.59E-06	Island	10	70167214	TSS200	RUFY2			
cg01182555	4.74E-01	7.68E-12	3.63E-06	Island	14	62162064	TSS200	HIF1A			
cg05641961	5.02E-01	7.75E-12	3.66E-06	Island	15	90776927	Body	CIB1			
cg00713947	4.60E-01	7.76E-12	3.67E-06	Island	5	126365876	5'UTR	3-Mar			
cg24048921	4.69E-01	7.77E-12	3.67E-06		22	41074275	TSS1500	MCHR1			
cg07608032	4.78E-01	7.81E-12	3.69E-06		19	21579862	TSS200	ZNF493			
cg11575912	4.41E-01	7.82E-12	3.70E-06	Island	19	5828299	3'UTR	NRTN			
cg26831227	5.04E-01	7.87E-12	3.72E-06	S_Shore	6	3259913	Body	PSMG4			
cg20408693	4.78E-01	7.92E-12	3.75E-06	S_Shore	12	46767289	TSS1500	SLC38A2			
cg17418304	4.76E-01	7.93E-12	3.75E-06	Island	1	236958601	5'UTR	MTR			
cg02547025	4.52E-01	7.94E-12	3.76E-06	Island	2	30454275	TSS200	LBH			
cg14298379	4.61E-01	7.97E-12	3.77E-06	N_Shore	6	16128926	TSS1500	MYLIP			
cg02568557	4.51E-01	7.98E-12	3.77E-06		11	129288930	Body	BARX2			
cg11912956	4.68E-01	7.98E-12	3.78E-06	Island	7	73588697	TSS200	EIF4H			
cg11775828	5.08E-01	7.99E-12	3.78E-06	N_Shelf	2	169100915	Body	STK39			
cg13268671	4.99E-01	8.04E-12	3.80E-06	Island	2	166810585	TSS1500	TTC21B			
cg01614716	5.07E-01	8.04E-12	3.80E-06	Island	1	43834120	TSS1500	ELOVL1			
cg03762404	4.66E-01	8.07E-12	3.81E-06	S_Shore	1	155179254	Body	MTX1			
cg00322667	4.93E-01	8.07E-12	3.82E-06	Island	17	40714165	5'UTR	COASY			
cg11756141	4.79E-01	8.10E-12	3.83E-06	Island	5	139167434					
cg26050838	4.69E-01	8.12E-12	3.84E-06	Island	7	142985210	TSS200	CASP2			
cg12759353	5.02E-01	8.12E-12	3.84E-06	Island	7	151573694	1stExon	PRKAG2			
cg18792904	-4.99E-01	8.14E-12	3.85E-06	Island	6	83074812	Body	TPBG			
cg03313643	4.84E-01	8.16E-12	3.86E-06	N_Shore	2	96068153	TSS1500	FAHD2A			
cg07154537	5.05E-01	8.18E-12	3.87E-06	Island	4	186347206	TSS200	UFSP2			
cg11992317	4.95E-01	8.19E-12	3.87E-06	Island	20	44520160	5'UTR	CTSA			
cg07835232	4.84E-01	8.22E-12	3.89E-06		7	140302680	TSS1500	DENND2A			
cg05047465	4.71E-01	8.24E-12	3.90E-06	Island	10	27793441	Body	RAB18			
cg09464263	4.76E-01	8.25E-12	3.90E-06	Island	2	139259042	TSS1500	SPOPL			
cg23441765	4.85E-01	8.25E-12	3.90E-06	Island	15	50647741	TSS200	GABPB1			
cg01774471	4.83E-01	8.26E-12	3.90E-06	Island	2	86790641	TSS200	VPS24			
cg04791162	4.34E-01	8.29E-12	3.92E-06	Island	14	62331287					
cg25966751	4.40E-01	8.30E-12	3.93E-06	N_Shelf	14	74098320					
cg04974899	4.63E-01	8.30E-12	3.93E-06	Island	20	25177027	5'UTR	ENTPD6			
cg01747792	4.22E-01	8.34E-12	3.94E-06	Island	20	61806628					
cg07893230	-4.56E-01	8.35E-12	3.95E-06	Island	5	138089096	TSS200	CTNNA1			
cg01483063	4.72E-01	8.36E-12	3.95E-06	Island	10	112836471	TSS1500	ADRA2A			
cg16620766	4.69E-01	8.41E-12	3.98E-06	S_Shelf	12	122268197	3'UTR	SETD1B			
cg25495217	4.96E-01	8.41E-12	3.98E-06	Island	7	6048875	TSS200	PMS2			
cg09897338	5.28E-01	8.42E-12	3.98E-06	Island	1	211849090	TSS200	NEK2			
cg05351302	5.13E-01	8.51E-12	4.02E-06	Island	7	87563908	Body	ADAM22			
cg07578414	4.69E-01	8.51E-12	4.03E-06	Island	10	120514814	TSS200	C10orf46			
cg26228569	4.77E-01	8.53E-12	4.03E-06	Island	9	134955334	TSS200	MED27			
cg21610999	4.47E-01	8.54E-12	4.04E-06		17	8661909	TSS200	SPDYE4			
cg23248324	4.91E-01	8.54E-12	4.04E-06	Island	6	80714171	TSS200	TTK			
cg11019462	4.75E-01	8.58E-12	4.06E-06		21	43299789	TSS200	PRDM15			
cg25161386	4.76E-01	8.58E-12	4.06E-06	Island	17	27621177	TSS200	NUFIP2			
cg01283712	4.48E-01	8.58E-12	4.06E-06	S_Shelf	14	106919294					
cg14377370	4.58E-01	8.59E-12	4.06E-06	Island	4	17812264	TSS1500	NCAPG			
cg01912006	5.06E-01	8.60E-12	4.07E-06	Island	6	32164264	TSS1500	GPSM3			
cg27317026	4.84E-01	8.61E-12	4.07E-06	Island	1	46050239	Body	NASP			
cg00990974	4.68E-01	8.61E-12	4.07E-06	Island	16	3550792	TSS200	CLUAP1			
cg16418735	5.23E-01	8.63E-12	4.08E-06	Island	3	97483530	TSS200	ARL6			
cg17440044	4.65E-01	8.64E-12	4.09E-06	Island	7	100167198					
cg25955816	4.60E-01	8.65E-12	4.09E-06	Island	1	228612876	1stExon	HIST3H3			
cg11011602	4.96E-01	8.67E-12	4.10E-06	Island	9	136215029	TSS1500	SNORD24			
cg14694232	4.81E-01	8.68E-12	4.10E-06	Island	6	30181448	TSS1500	TRIM26			
cg24942186	4.54E-01	8.68E-12	4.11E-06	Island	3	55521373	TSS200	WNT5A			
cg13619528	4.67E-01	8.77E-12	4.15E-06	S_Shore	22	24667492	5'UTR	CYTSA			
cg19556901	4.26E-01	8.79E-12	4.16E-06		15	25414769	TSS1500	SNORD115-1			
cg20976575	4.92E-01	8.80E-12	4.16E-06	Island	8	94753123	1stExon	RBM12B			
ch.1.587982R	4.93E-01	8.81E-12	4.16E-06	S_Shore	1	17293256	Body	CROCC			
cg08811588	4.72E-01	8.83E-12	4.17E-06	Island	7	100473311	Body	SRRT			
cg02977157	4.89E-01	8.90E-12	4.21E-06	Island	20	13765764	Body	C20orf7			
cg15455979	4.79E-01	8.90E-12	4.21E-06		11	119473908					
cg20078939	4.83E-01	8.91E-12	4.21E-06	Island	11	33060711	TSS1500	TCP11L1			
cg19165105	4.60E-01	8.95E-12	4.23E-06	S_Shore	1	121261602	Body	LOC647121			
cg20796357	4.83E-01	8.96E-12	4.24E-06	S_Shelf	17	43213013	5'UTR	ACBD4			
cg01067626	5.02E-01	8.96E-12	4.24E-06	Island	5	133512870	TSS200	SKP1			
cg23347958	4.76E-01	8.97E-12	4.24E-06	Island	17	41561300	TSS200	DHX8			
cg08027369	5.19E-01	8.98E-12	4.25E-06	Island	17	26684874	1stExon	TMEM199			
cg09483891	4.68E-01	8.99E-12	4.25E-06	Island	6	29855977	Body	HLA-H			
cg10502884	4.36E-01	9.09E-12	4.30E-06	Island	10	125852315					
cg03317293	4.86E-01	9.11E-12	4.31E-06	Island	1	156710948	TSS200	MRPL24			
cg05874476	5.14E-01	9.17E-12	4.34E-06	Island	15	43802882	TSS200	TP53BP1			
cg01607934	4.90E-01	9.17E-12	4.34E-06	N_Shore	19	57751816	TSS1500	ZNF805			
cg12492504	4.87E-01	9.18E-12	4.34E-06	Island	7	26416890					
cg21393713	-4.94E-01	9.22E-12	4.36E-06	Island	7	69064801	1stExon	AUTS2			
cg18538821	5.24E-01	9.24E-12	4.37E-06	Island	12	12419765	5'UTR	LRP6			
cg22956598	4.92E-01	9.29E-12	4.39E-06	Island	17	13973019	Body	COX10			
cg25140066	4.89E-01	9.29E-12	4.39E-06	Island	2	30670679	5'UTR	LCLAT1			
cg16526445	4.98E-01	9.29E-12	4.39E-06	Island	11	47270235	TSS1500	NR1H3			
cg26836577	4.74E-01	9.30E-12	4.40E-06	Island	19	13049292	TSS200	CALR			
cg02718464	4.46E-01	9.31E-12	4.40E-06		13	41384019	Body	SUGT1L1			
cg10912077	4.56E-01	9.32E-12	4.41E-06	Island	1	87794075	TSS200	LMO4			
cg25428423	4.90E-01	9.34E-12	4.42E-06	Island	7	27780234	5'UTR	TAX1BP1			
cg14264489	4.82E-01	9.34E-12	4.42E-06	N_Shelf	6	43018788	Body	CUL7			
cg00164898	4.79E-01	9.36E-12	4.42E-06	Island	22	50709127	TSS1500	MAPK11			
cg09958559	4.68E-01	9.36E-12	4.43E-06	Island	16	67064011	Body	CBFB			
cg22646324	-5.30E-01	9.37E-12	4.43E-06	Island	4	3768078	TSS1500	ADRA2C			
cg24769903	4.79E-01	9.38E-12	4.44E-06		12	125122782					
cg14230542	4.75E-01	9.40E-12	4.44E-06	Island	1	110577941	Body	FAM40A			
cg05303236	4.95E-01	9.41E-12	4.45E-06	N_Shore	10	102791138	TSS1500	PDZD7			
cg17826393	4.62E-01	9.42E-12	4.45E-06	Island	8	67525576	TSS200	MYBL1			
cg06833798	4.85E-01	9.45E-12	4.47E-06		3	195241250	3'UTR	PPP1R2			
cg17160329	4.83E-01	9.46E-12	4.48E-06	S_Shelf	2	232265967					
cg21157258	4.86E-01	9.47E-12	4.48E-06	Island	11	118972408	5'UTR	DPAGT1			
cg05025913	4.36E-01	9.51E-12	4.50E-06	S_Shelf	11	7539248	5'UTR	PPFIBP2			
cg08497158	5.11E-01	9.58E-12	4.53E-06	S_Shore	19	40477059	TSS200	PSMC4			
cg01573175	4.66E-01	9.61E-12	4.54E-06	N_Shore	20	62381851	Body	ZBTB46			
cg19247001	4.99E-01	9.62E-12	4.55E-06	Island	10	127512041	TSS200	BCCIP			
cg25478109	4.57E-01	9.64E-12	4.56E-06	Island	3	179322476	TSS200	NDUFB5			
cg00179423	4.77E-01	9.68E-12	4.58E-06	Island	8	145653749	5'UTR	VPS28			
cg02148421	4.79E-01	9.69E-12	4.58E-06	Island	22	37595162					
cg06753949	4.70E-01	9.69E-12	4.58E-06	Island	19	15334309					
cg09650667	4.88E-01	9.76E-12	4.61E-06	Island	3	139108740	TSS1500	COPB2			
cg14628267	4.72E-01	9.76E-12	4.62E-06	Island	17	58469902	TSS1500	USP32			
cg13683282	5.19E-01	9.77E-12	4.62E-06	Island	1	40723560	TSS200	ZMPSTE24			
cg09986574	4.62E-01	9.78E-12	4.62E-06	N_Shore	9	135544256	Body	DDX31			
cg26053083	4.63E-01	9.78E-12	4.62E-06	Island	11	14995770					
cg12586707	-4.71E-01	9.78E-12	4.62E-06	S_Shelf	4	74738902					
cg23869307	-4.57E-01	9.79E-12	4.63E-06	Island	17	42297441	TSS1500	UBTF			
cg02115904	4.73E-01	9.83E-12	4.65E-06	Island	11	82997380	TSS200	CCDC90B			
cg21898346	-5.07E-01	9.84E-12	4.65E-06	Island	7	87505703	TSS200	SLC25A40			
cg16136385	-4.81E-01	9.85E-12	4.66E-06		11	46848389	5'UTR	CKAP5			
cg15897774	4.98E-01	9.85E-12	4.66E-06	Island	5	7869176	TSS200	MTRR			
cg15388462	4.68E-01	9.87E-12	4.67E-06	Island	6	43597152	TSS200	MAD2L1BP			
cg19138325	4.38E-01	9.91E-12	4.68E-06	Island	12	129429698	Body	GLT1D1			
cg22766770	4.70E-01	9.91E-12	4.69E-06	Island	17	18218566	TSS1500	TOP3A			
cg04901121	4.73E-01	9.96E-12	4.71E-06	Island	13	25321731					
cg12304441	4.61E-01	9.99E-12	4.72E-06	Island	12	62653866	TSS1500	USP15			
cg03589969	-5.14E-01	1.00E-11	4.75E-06	Island	14	90864548	TSS200	CALM1			
cg18732869	-4.55E-01	1.00E-11	4.75E-06	N_Shore	19	6739680	TSS200	TRIP10			
cg15835808	4.93E-01	1.02E-11	4.81E-06	N_Shore	19	5690059	TSS1500	RPL36			
cg27257358	4.91E-01	1.02E-11	4.83E-06	Island	8	117887081	1stExon	RAD21			
cg08217581	4.84E-01	1.03E-11	4.85E-06	Island	16	67515036	1stExon	ATP6V0D1			
cg01375522	-4.76E-01	1.03E-11	4.86E-06	Island	2	97778817	TSS1500	ANKRD36			
cg03256955	4.67E-01	1.04E-11	4.90E-06	S_Shore	3	30649017	Body	TGFBR2			
cg06222048	5.23E-01	1.04E-11	4.91E-06	N_Shore	2	136287899	TSS1500	R3HDM1			
cg15746891	4.63E-01	1.04E-11	4.93E-06	Island	19	37406932	1stExon	ZNF829			
cg02234820	4.46E-01	1.04E-11	4.94E-06	N_Shore	1	85358327	5'UTR	LPAR3			
cg19816107	4.74E-01	1.05E-11	4.94E-06	Island	7	33101939	Body	NT5C3			
cg01060165	4.79E-01	1.05E-11	4.95E-06	Island	19	50321417	TSS200	MED25			
cg09339301	4.52E-01	1.05E-11	4.96E-06		6	163836245	1stExon	QKI			
cg06143244	4.81E-01	1.05E-11	4.96E-06		16	22435202	Body	RRN3P3			
cg25086702	5.06E-01	1.05E-11	4.97E-06	Island	4	174255559	TSS1500	HMGB2			
cg08846566	4.79E-01	1.06E-11	4.99E-06	Island	8	80803954					
cg23404562	4.74E-01	1.06E-11	4.99E-06	S_Shore	10	115615082	Body	NHLRC2			
cg11795674	4.88E-01	1.06E-11	5.02E-06	Island	10	99392930	5'UTR	MORN4			
cg17575113	4.62E-01	1.06E-11	5.02E-06		10	43186868					
cg04025590	4.68E-01	1.06E-11	5.03E-06	Island	1	26560450	TSS1500	CCDC21			
cg21666675	4.87E-01	1.07E-11	5.04E-06	Island	3	14165843	TSS1500	TMEM43			
cg10642188	4.73E-01	1.07E-11	5.04E-06	Island	8	124408193	Body	ATAD2			
cg10726394	4.55E-01	1.07E-11	5.04E-06		6	157098467	TSS1500	ARID1B			
cg02571920	4.79E-01	1.07E-11	5.07E-06	Island	17	56084885	TSS200	SFRS1			
cg27574817	4.70E-01	1.07E-11	5.07E-06	S_Shore	16	28614148					
cg01854842	4.60E-01	1.08E-11	5.09E-06	N_Shore	20	49547693	TSS200	ADNP			
cg03209127	5.10E-01	1.08E-11	5.10E-06	Island	1	235668099	TSS1500	B3GALNT2			
cg01490004	4.82E-01	1.08E-11	5.11E-06		11	65149417	Body	SLC25A45			
cg24802241	4.75E-01	1.08E-11	5.11E-06	Island	5	137673902	5'UTR	FAM53C			
cg04665180	4.77E-01	1.08E-11	5.12E-06	N_Shore	9	132934972	1stExon	FREQ			
cg15517965	4.86E-01	1.09E-11	5.14E-06	Island	17	42263946	TSS1500	TMUB2			
cg18885865	-4.96E-01	1.10E-11	5.19E-06	Island	14	59655267	TSS200	DAAM1			
cg14838433	-4.92E-01	1.10E-11	5.20E-06	Island	1	55446303	TSS200	TMEM61			
cg07893813	4.82E-01	1.10E-11	5.21E-06	Island	15	52861112	1stExon	ARPP19			
cg24579258	4.78E-01	1.10E-11	5.22E-06	Island	15	66161593	TSS1500	RAB11A			
cg08035105	4.78E-01	1.11E-11	5.23E-06	N_Shore	1	25756455	TSS1500	TMEM57			
cg22539505	4.78E-01	1.11E-11	5.25E-06	Island	3	50330110	TSS200	IFRD2			
cg00049253	4.42E-01	1.11E-11	5.25E-06	Island	1	231473541	5'UTR	EXOC8			
cg11278857	4.75E-01	1.11E-11	5.26E-06	S_Shore	10	101492618	TSS200	COX15			
cg27248073	-4.35E-01	1.11E-11	5.26E-06	Island	17	6347727	TSS200	FAM64A			
cg15269194	4.78E-01	1.12E-11	5.28E-06	Island	7	121036118	5'UTR	FAM3C			
cg01374729	4.53E-01	1.12E-11	5.30E-06	Island	6	159420963	1stExon	RSPH3			
cg01719220	4.86E-01	1.13E-11	5.34E-06	Island	16	58035188	TSS200	C16orf57			
cg18281991	4.72E-01	1.13E-11	5.35E-06	Island	13	113345187	Body	ATP11A			
cg13104704	4.56E-01	1.13E-11	5.35E-06	S_Shore	22	24192004					
cg27500838	4.81E-01	1.14E-11	5.38E-06	Island	9	139839439	TSS1500	C8G			
cg00470768	4.57E-01	1.14E-11	5.40E-06		15	41285147	Body	INO80			
ch.8.143138149R	4.57E-01	1.14E-11	5.40E-06		8	143140242					
cg06864443	-4.60E-01	1.15E-11	5.42E-06	S_Shelf	15	45929860	5'UTR	SQRDL			
cg15828828	5.26E-01	1.15E-11	5.43E-06	Island	19	36980699	TSS1500	ZNF566			
cg04798154	4.58E-01	1.15E-11	5.45E-06	Island	22	51020960	Body	CHKB			
cg00807143	4.81E-01	1.16E-11	5.47E-06	N_Shore	17	7590720	TSS1500	WRAP53			
cg18929663	4.87E-01	1.16E-11	5.48E-06	N_Shore	4	79102707	Body	FRAS1			
cg16136434	5.07E-01	1.16E-11	5.48E-06	Island	1	52870037	1stExon	ORC1L			
cg05938437	4.87E-01	1.17E-11	5.53E-06		20	30697524	1stExon	TM9SF4			
cg12856433	4.57E-01	1.17E-11	5.54E-06	N_Shelf	11	44084185					
cg02440177	-4.59E-01	1.18E-11	5.56E-06	N_Shore	19	53496695	Body	ZNF702P			
cg26501027	4.58E-01	1.18E-11	5.56E-06	Island	6	150326334	TSS200	RAET1K			
cg09592603	4.75E-01	1.18E-11	5.59E-06	Island	20	3776305	TSS200	CDC25B			
cg23017753	4.89E-01	1.19E-11	5.62E-06	Island	5	21459475	TSS200	LOC728411			
cg06987053	-4.82E-01	1.19E-11	5.63E-06	N_Shore	16	87947779	Body	CA5A			
cg11877384	4.75E-01	1.19E-11	5.63E-06	Island	4	140477613	TSS200	SETD7			
cg04835925	4.49E-01	1.20E-11	5.66E-06		5	157107153	3'UTR	C5orf52			
cg09580244	-4.83E-01	1.20E-11	5.66E-06	Island	16	188732	TSS200	C16orf35			
cg21759080	5.02E-01	1.20E-11	5.68E-06	Island	11	62599762	TSS1500	STX5			
cg23667108	4.70E-01	1.21E-11	5.71E-06	S_Shelf	7	1954008	Body	MAD1L1			
cg10451977	4.25E-01	1.21E-11	5.73E-06		15	45507901					
cg25187967	4.65E-01	1.22E-11	5.76E-06		11	77024606					
cg26983469	4.72E-01	1.22E-11	5.76E-06	Island	10	17271051	5'UTR	VIM			
cg12037802	4.94E-01	1.22E-11	5.78E-06	Island	4	39640157	5'UTR	C4orf34			
cg19247124	4.83E-01	1.22E-11	5.79E-06	Island	1	47697496					
cg04720785	4.78E-01	1.23E-11	5.82E-06	Island	1	51434666	5'UTR	CDKN2C			
cg23807559	-4.58E-01	1.23E-11	5.83E-06	Island	17	71189217	1stExon	COG1			
cg25278669	4.84E-01	1.24E-11	5.85E-06	Island	11	62521909	TSS1500	ZBTB3			
cg14319655	4.80E-01	1.24E-11	5.85E-06	Island	19	15490716	TSS200	AKAP8			
cg00117913	4.98E-01	1.24E-11	5.87E-06	Island	8	100025388	TSS200	VPS13B			
cg06858294	4.64E-01	1.25E-11	5.89E-06	Island	17	7983203	Body	ALOX12B			
cg25876975	-4.57E-01	1.25E-11	5.90E-06	Island	15	77363192	Body	TSPAN3			
cg15412736	5.05E-01	1.25E-11	5.92E-06	Island	10	89622073	TSS1500	PTEN			
cg19461392	4.34E-01	1.25E-11	5.92E-06	Island	12	26349002	5'UTR	SSPN			
cg10757027	-4.73E-01	1.26E-11	5.95E-06	Island	7	150783788	TSS200	AGAP3			
cg04907171	4.39E-01	1.26E-11	5.97E-06	Island	5	139135794					
cg27108047	4.70E-01	1.26E-11	5.97E-06	Island	17	73257286	Body	GGA3			
cg26996874	5.00E-01	1.26E-11	5.98E-06		6	158677312					
cg09837385	4.94E-01	1.27E-11	6.03E-06	Island	3	39149225	TSS200	GORASP1			
cg02495519	4.71E-01	1.28E-11	6.03E-06	Island	16	20911570	TSS200	DCUN1D3			
cg00160368	4.70E-01	1.29E-11	6.08E-06	Island	8	66753754	1stExon	PDE7A			
cg00745248	4.89E-01	1.29E-11	6.09E-06	Island	2	20101788	TSS200	TTC32			
cg00316520	4.52E-01	1.30E-11	6.16E-06	N_Shelf	3	197837441					
cg10460130	4.28E-01	1.30E-11	6.17E-06	Island	2	242625978	Body	DTYMK			
cg17428043	4.66E-01	1.30E-11	6.17E-06	Island	1	180200104	Body	LHX4			
cg04275194	4.78E-01	1.31E-11	6.18E-06	Island	2	219433691	TSS1500	USP37			
cg05072774	5.05E-01	1.31E-11	6.19E-06	Island	3	49840536	TSS200	C3orf54			
cg22591103	4.65E-01	1.31E-11	6.20E-06	Island	3	159944037	1stExon	LOC401097			
cg16723738	4.68E-01	1.32E-11	6.22E-06	Island	1	3371586	5'UTR	ARHGEF16			
cg16019005	-4.69E-01	1.34E-11	6.32E-06		1	33390854					
cg27659478	4.39E-01	1.34E-11	6.34E-06	N_Shore	17	73891062	Body	TRIM65			
cg04432597	4.59E-01	1.35E-11	6.36E-06	Island	3	49757306	TSS200	AMIGO3			
cg16667845	4.91E-01	1.35E-11	6.38E-06	Island	2	131100001	TSS1500	IMP4			
cg14006663	5.03E-01	1.35E-11	6.40E-06	Island	10	3215076	TSS200	PITRM1			
cg05266687	5.08E-01	1.35E-11	6.40E-06	N_Shore	19	50879559	TSS200	NR1H2			
cg09281539	4.39E-01	1.35E-11	6.40E-06	Island	20	20693126	5'UTR	RALGAPA2			
cg00134843	4.66E-01	1.36E-11	6.44E-06	Island	17	76374495	TSS1500	PGS1			
cg25372103	4.58E-01	1.37E-11	6.48E-06	Island	6	170599661	1stExon	DLL1			
cg12216749	4.59E-01	1.37E-11	6.49E-06	Island	12	110338002	TSS200	TCHP			
cg23576260	4.81E-01	1.38E-11	6.51E-06	Island	20	44600978	TSS200	ZNF335			
cg11562759	5.36E-01	1.38E-11	6.51E-06	Island	19	19626821	TSS200	NDUFA13			
cg21728825	4.85E-01	1.39E-11	6.56E-06	Island	2	128568322	5'UTR	WDR33			
cg09355771	4.77E-01	1.39E-11	6.57E-06	Island	2	177043147					
cg08733086	4.64E-01	1.39E-11	6.57E-06	Island	1	154947035	TSS200	CKS1B			
cg23687960	4.79E-01	1.39E-11	6.57E-06	Island	8	63951868	TSS1500	GGH			
cg23047920	4.91E-01	1.39E-11	6.57E-06	S_Shore	14	90864981	5'UTR	CALM1			
cg26124717	4.75E-01	1.39E-11	6.58E-06	Island	5	90675823	TSS1500	LOC100129716			
cg04777644	-4.78E-01	1.39E-11	6.59E-06	Island	16	28752301					
cg19019321	4.74E-01	1.40E-11	6.60E-06	Island	2	159826400	5'UTR	TANC1			
cg06997228	4.92E-01	1.40E-11	6.60E-06	N_Shore	13	19172215					
cg26940573	4.66E-01	1.40E-11	6.61E-06	Island	19	36980461	1stExon	ZNF566			
cg20966032	4.61E-01	1.40E-11	6.64E-06		5	78612824	3'UTR	JMY			
cg05357347	4.53E-01	1.41E-11	6.67E-06		15	35591053					
cg20762182	4.40E-01	1.41E-11	6.67E-06		15	69727293	Body	KIF23			
cg14021524	4.96E-01	1.41E-11	6.68E-06	Island	6	139695356	TSS200	CITED2			
cg05060949	4.29E-01	1.41E-11	6.68E-06	Island	7	156798581	Body	MNX1			
cg13736875	4.95E-01	1.41E-11	6.69E-06	Island	20	44441064	TSS200	UBE2C			
cg12837030	4.91E-01	1.42E-11	6.69E-06	Island	3	40494671					
cg06016431	4.83E-01	1.42E-11	6.70E-06		17	47785573	TSS1500	SLC35B1			
cg26473844	4.55E-01	1.42E-11	6.71E-06	Island	5	37834909	5'UTR	GDNF			
cg02737801	4.91E-01	1.43E-11	6.74E-06	Island	1	43638006	5'UTR	WDR65			
cg03361810	4.64E-01	1.43E-11	6.74E-06	Island	8	42010162	TSS1500	AP3M2			
cg21341150	4.69E-01	1.43E-11	6.76E-06	Island	3	171178963	TSS1500	TNIK			
ch.2.4958278F	4.51E-01	1.43E-11	6.78E-06		2	242062546	Body	PASK			
cg04903936	5.00E-01	1.43E-11	6.78E-06	Island	11	19262692	TSS200	E2F8			
cg01134297	4.55E-01	1.45E-11	6.86E-06	N_Shore	16	90014983	TSS200	DEF8			
cg17685679	4.49E-01	1.46E-11	6.90E-06	Island	3	42003724	TSS200	ULK4			
cg09199291	4.38E-01	1.47E-11	6.93E-06	Island	17	10600819	TSS200	C17orf48			
cg15717656	4.49E-01	1.47E-11	6.94E-06	Island	2	74709666	TSS1500	TTC31			
cg06292864	4.57E-01	1.47E-11	6.95E-06	N_Shore	2	74644621	1stExon	C2orf81			
cg25430696	5.10E-01	1.47E-11	6.96E-06	Island	17	2240014	1stExon	TSR1			
cg08108965	-4.50E-01	1.48E-11	7.01E-06	S_Shore	1	147808973					
cg14184882	4.71E-01	1.49E-11	7.02E-06	Island	9	125026958	Body	RBM18			
cg02006803	4.62E-01	1.49E-11	7.02E-06	Island	2	128990870					
cg09495855	4.98E-01	1.49E-11	7.04E-06	Island	8	10192355	Body	MSRA			
cg07148535	5.08E-01	1.50E-11	7.08E-06	Island	4	100010082	TSS200	ADH5			
cg02891664	4.49E-01	1.50E-11	7.11E-06	Island	4	1004678	TSS1500	FGFRL1			
cg16627086	4.63E-01	1.51E-11	7.16E-06		6	33143807	Body	COL11A2			
cg07730007	4.39E-01	1.52E-11	7.17E-06	N_Shelf	12	107377277	5'UTR	MTERFD3			
cg25257644	4.58E-01	1.53E-11	7.23E-06	Island	10	23002598	Body	PIP4K2A			
cg20630971	4.64E-01	1.53E-11	7.24E-06		6	159308131					
cg20699036	-4.65E-01	1.53E-11	7.26E-06	Island	5	38556796	TSS200	LIFR			
cg09836324	5.11E-01	1.54E-11	7.27E-06	S_Shore	15	44069863	TSS1500	ELL3			
cg07515367	4.47E-01	1.54E-11	7.28E-06	Island	17	45401150	TSS200	C17orf57			
cg08955651	-4.67E-01	1.54E-11	7.28E-06	Island	6	75994470	5'UTR	TMEM30A			
cg26188290	4.63E-01	1.55E-11	7.35E-06	N_Shelf	14	102826882	Body	CINP			
cg13028789	-4.66E-01	1.55E-11	7.35E-06	Island	6	34856920	TSS200	ANKS1A			
cg02551323	5.20E-01	1.57E-11	7.42E-06		4	7104897	Body	FLJ36777			
cg10706966	4.77E-01	1.57E-11	7.42E-06	Island	11	33183108	TSS200	CSTF3			
cg14928991	4.68E-01	1.57E-11	7.44E-06	S_Shore	14	61448281	TSS1500	TRMT5			
cg15358396	5.00E-01	1.58E-11	7.46E-06	Island	17	7218959	3'UTR	NEURL4			
cg02486845	5.15E-01	1.59E-11	7.50E-06	Island	6	88411799	TSS1500	NCRNA00120			
cg18473162	4.93E-01	1.59E-11	7.51E-06	Island	19	56631888	5'UTR	ZNF787			
cg10693773	4.75E-01	1.59E-11	7.53E-06	Island	1	21503638	TSS1500	EIF4G3			
cg24419363	4.77E-01	1.60E-11	7.54E-06	Island	11	6411486	TSS200	SMPD1			
cg07650712	4.80E-01	1.60E-11	7.54E-06	Island	11	75876135					
cg10899768	-5.12E-01	1.60E-11	7.56E-06	S_Shore	8	102506635	Body	GRHL2			
cg21619881	4.99E-01	1.60E-11	7.57E-06	S_Shelf	19	41948282	TSS1500	C19orf69			
cg06868247	5.04E-01	1.61E-11	7.60E-06	Island	14	74960515	TSS1500	NPC2			
cg11726911	4.53E-01	1.61E-11	7.61E-06	Island	1	6241120	TSS1500	CHD5			
cg25485128	4.77E-01	1.62E-11	7.64E-06	Island	19	34919831	Body	UBA2			
cg25242587	5.04E-01	1.62E-11	7.68E-06	Island	2	122407163	TSS200	CLASP1			
cg14156905	-4.91E-01	1.63E-11	7.72E-06	N_Shelf	1	17193979					
cg23758016	4.73E-01	1.63E-11	7.73E-06	Island	17	73521635	TSS200	LLGL2			
cg02051077	-4.78E-01	1.64E-11	7.75E-06	Island	7	131241343	5'UTR	PODXL			
cg21119375	4.27E-01	1.64E-11	7.75E-06	N_Shore	2	44393385					
cg08629647	4.87E-01	1.64E-11	7.76E-06	Island	22	46692562	TSS200	GTSE1			
cg26874916	4.73E-01	1.65E-11	7.79E-06	Island	7	128116782	5'UTR	METTL2B			
cg16087457	4.77E-01	1.65E-11	7.81E-06	Island	17	73893198	TSS200	TRIM65			
cg25904812	5.05E-01	1.65E-11	7.82E-06	N_Shore	11	75918630	TSS1500	WNT11			
cg00799353	4.60E-01	1.66E-11	7.86E-06	Island	3	186524365	1stExon	RFC4			
cg00502972	4.63E-01	1.67E-11	7.88E-06	Island	17	6543355	TSS1500	TXNDC17			
cg16813892	4.77E-01	1.67E-11	7.89E-06	Island	1	93544665	TSS200	MTF2			
cg17815800	4.60E-01	1.68E-11	7.93E-06		1	80516486					
cg26034516	-5.27E-01	1.68E-11	7.93E-06	Island	17	76228121	Body	LOC283999			
cg23431730	4.83E-01	1.68E-11	7.94E-06	Island	12	53887070	5'UTR	MAP3K12			
cg03276167	4.71E-01	1.68E-11	7.96E-06	Island	6	86388360	Body	SNHG5			
cg01044731	4.58E-01	1.69E-11	7.97E-06	Island	13	24554006					
cg06641279	4.86E-01	1.69E-11	8.01E-06		1	22307561	Body	CELA3B			
cg14276619	4.72E-01	1.70E-11	8.03E-06	N_Shore	12	117319577	TSS1500	HRK			
cg04320354	4.77E-01	1.70E-11	8.03E-06	Island	7	77428826	5'UTR	PHTF2			
cg06816161	4.54E-01	1.70E-11	8.06E-06	Island	7	148581907	TSS1500	EZH2			
cg26478485	4.42E-01	1.70E-11	8.06E-06	Island	10	112257641	5'UTR	DUSP5			
cg12271800	4.34E-01	1.71E-11	8.07E-06	Island	19	59028764	Body	ZBTB45			
cg13242801	4.74E-01	1.71E-11	8.10E-06	Island	5	175970798					
cg19435409	4.64E-01	1.72E-11	8.14E-06	Island	6	27833121	1stExon	HIST1H2AL			
cg24422316	-5.03E-01	1.72E-11	8.15E-06	S_Shore	11	60930346	TSS1500	VPS37C			
cg21550006	4.51E-01	1.73E-11	8.17E-06	Island	2	97760606	TSS200	FAHD2B			
cg27370344	4.80E-01	1.74E-11	8.21E-06	Island	10	35379631	TSS1500	CUL2			
cg14256840	4.37E-01	1.74E-11	8.22E-06	Island	7	64197047					
cg07526883	4.65E-01	1.74E-11	8.24E-06	Island	14	39572542	TSS200	SEC23A			
cg07950855	4.92E-01	1.74E-11	8.25E-06	N_Shore	6	32845816	Body	PPP1R2P1			
cg23749163	4.55E-01	1.76E-11	8.32E-06	Island	14	77563968	TSS1500	KIAA1737			
cg14920696	5.06E-01	1.76E-11	8.32E-06	N_Shore	12	58166202	TSS1500	METTL1			
cg20644253	4.79E-01	1.76E-11	8.34E-06	Island	19	19431407	TSS1500	KIAA0892			
cg26538116	4.82E-01	1.77E-11	8.35E-06	Island	2	44223328	TSS200	LRPPRC			
cg19517509	4.96E-01	1.77E-11	8.38E-06	Island	12	120933726	TSS200	DYNLL1			
cg04479354	5.12E-01	1.78E-11	8.39E-06	Island	3	160118184	TSS200	SMC4			
cg08304120	4.58E-01	1.78E-11	8.42E-06	N_Shore	11	65381096	1stExon	MAP3K11			
cg11477977	4.69E-01	1.79E-11	8.47E-06	Island	8	29952662	TSS1500	LEPROTL1			
cg22638471	4.79E-01	1.79E-11	8.47E-06	N_Shelf	13	114276098	Body	TFDP1			
cg03677675	5.23E-01	1.79E-11	8.48E-06	Island	16	68279322	1stExon	PLA2G15			
cg05534678	4.72E-01	1.79E-11	8.48E-06	Island	16	30583721	5'UTR	ZNF688			
cg02928029	4.63E-01	1.80E-11	8.50E-06	Island	8	95835313	TSS1500	INTS8			
cg09392046	4.71E-01	1.80E-11	8.53E-06	Island	2	3321210	Body	TSSC1			
cg27268513	4.50E-01	1.81E-11	8.54E-06	Island	11	9596214	TSS200	WEE1			
cg14155825	4.67E-01	1.81E-11	8.54E-06	Island	9	135905981	TSS200	GTF3C5			
cg19022179	4.56E-01	1.81E-11	8.55E-06		11	3408823	Body	LOC650368			
cg22376704	4.50E-01	1.81E-11	8.56E-06	Island	19	4760016					
cg25597115	4.60E-01	1.81E-11	8.56E-06	Island	1	167906390	TSS1500	BRP44			
cg02628801	4.93E-01	1.83E-11	8.65E-06	Island	1	101701963	TSS1500	S1PR1			
cg05101135	-4.85E-01	1.84E-11	8.69E-06	N_Shelf	3	179367500					
cg07725970	4.75E-01	1.84E-11	8.71E-06	Island	12	27091851	5'UTR	FGFR1OP2			
cg24152238	-4.39E-01	1.85E-11	8.74E-06	N_Shore	15	26327408					
cg11496113	4.59E-01	1.86E-11	8.79E-06		5	34627766					
cg22221026	4.52E-01	1.86E-11	8.80E-06	Island	3	37217993	TSS200	LRRFIP2			
cg15425530	4.73E-01	1.87E-11	8.84E-06	Island	17	2415361	TSS200	METT10D			
cg27179327	4.68E-01	1.87E-11	8.86E-06	Island	22	51066859	TSS1500	ARSA			
cg09227150	4.30E-01	1.89E-11	8.91E-06	Island	10	102475578					
cg24906202	4.49E-01	1.89E-11	8.92E-06	Island	15	73345212	Body	NEO1			
cg09818930	4.57E-01	1.89E-11	8.93E-06	Island	16	31106315	TSS200	VKORC1			
cg18915437	4.61E-01	1.89E-11	8.94E-06	Island	12	62654245	1stExon	USP15			
cg09686635	4.57E-01	1.89E-11	8.95E-06	Island	1	210001418	1stExon	C1orf107			
ch.13.50754963R	5.00E-01	1.90E-11	8.96E-06		13	51856962					
cg04739729	5.09E-01	1.90E-11	8.96E-06	Island	9	128510669	Body	PBX3			
cg13252915	4.58E-01	1.90E-11	8.97E-06	Island	6	25992401					
cg21396998	4.73E-01	1.90E-11	8.97E-06	N_Shore	6	32806006	Body	TAP2			
cg22478328	4.80E-01	1.90E-11	9.00E-06	Island	22	32340140	5'UTR	C22orf24			
cg15574263	4.61E-01	1.91E-11	9.01E-06	S_Shore	11	911693	TSS1500	CHID1			
cg03263685	4.81E-01	1.91E-11	9.04E-06	S_Shore	2	68480160	TSS1500	PPP3R1			
cg00806454	4.71E-01	1.91E-11	9.05E-06	Island	10	44185289					
cg13353472	-4.65E-01	1.91E-11	9.05E-06	Island	19	39343117	TSS200	HNRNPL			
cg04062907	4.84E-01	1.91E-11	9.05E-06	Island	12	110841545	TSS200	ANAPC7			
cg13161852	4.50E-01	1.93E-11	9.11E-06		15	78191179					
cg26200976	4.89E-01	1.93E-11	9.11E-06	Island	17	73201441	TSS200	NUP85			
cg23118562	4.98E-01	1.94E-11	9.19E-06	Island	12	62997443	TSS1500	C12orf61			
cg02224845	-4.67E-01	1.95E-11	9.21E-06		7	143106001	TSS200	EPHA1			
cg23972767	4.99E-01	1.95E-11	9.21E-06		7	4277473	Body	SDK1			
cg03582761	4.44E-01	1.95E-11	9.21E-06	Island	1	78225434	5'UTR	USP33			
cg25084477	4.69E-01	1.95E-11	9.22E-06	N_Shore	14	57856838	TSS1500	NAA30			
cg09789536	-4.62E-01	1.96E-11	9.25E-06	Island	1	896226	Body	KLHL17			
cg03780338	5.24E-01	1.96E-11	9.27E-06		13	103244558					
cg10601287	-4.98E-01	1.99E-11	9.40E-06	Island	11	119293861	1stExon	THY1			
cg18749273	4.61E-01	1.99E-11	9.40E-06	Island	15	68569993	TSS200	FEM1B			
cg10552847	4.74E-01	1.99E-11	9.42E-06	Island	5	74632966	TSS200	HMGCR			
cg04742671	4.86E-01	2.00E-11	9.44E-06		19	54781049	Body	LILRB2			
cg22031629	4.77E-01	2.02E-11	9.53E-06	N_Shore	22	21355869	Body	THAP7			
cg19594691	4.83E-01	2.02E-11	9.55E-06	Island	2	20646743	TSS200	RHOB			
cg11298680	4.85E-01	2.02E-11	9.57E-06	Island	1	28559461	1stExon	DNAJC8			
cg18366300	-4.97E-01	2.03E-11	9.58E-06	S_Shore	10	45496710	5'UTR	ZNF22			
cg23870282	4.65E-01	2.03E-11	9.61E-06	Island	3	72897792	TSS200	SHQ1			
cg00469508	4.64E-01	2.04E-11	9.66E-06	Island	10	112327249	TSS200	SMC3			
cg02223067	4.88E-01	2.05E-11	9.69E-06	Island	13	113623233	Body	MCF2L			
cg06852575	-4.63E-01	2.06E-11	9.74E-06		19	22235454	Body	ZNF257			
cg05525648	4.70E-01	2.06E-11	9.75E-06		10	127705143	3'UTR	ADAM12			
cg16249355	-4.70E-01	2.06E-11	9.76E-06	Island	17	76310516					
cg20706583	4.54E-01	2.07E-11	9.77E-06	Island	20	3827235	TSS1500	MAVS			
cg00498155	4.82E-01	2.07E-11	9.80E-06	Island	19	37157879	TSS200	ZNF461			
cg08059845	-5.13E-01	2.07E-11	9.80E-06	N_Shore	19	50015975	5'UTR	FCGRT			
cg01622960	4.85E-01	2.09E-11	9.88E-06	Island	17	74553622	TSS1500	SNORD1C			
cg26912078	4.81E-01	2.09E-11	9.90E-06	N_Shore	2	97523308	Body	ANKRD39			
cg04569096	4.62E-01	2.10E-11	9.91E-06	Island	16	11837091	TSS1500	TXNDC11			
cg07604202	4.60E-01	2.10E-11	9.91E-06	Island	20	50701378	Body	ZFP64			
cg01098812	4.60E-01	2.10E-11	9.92E-06	Island	14	77591726					
cg05884522	4.59E-01	2.11E-11	9.99E-06	Island	6	13615538	TSS200	NOL7			
cg03227783	4.70E-01	2.11E-11	9.99E-06		6	33091141	Body	HLA-DPB2			
cg17841838	-4.96E-01	2.12E-11	1.00E-05	Island	19	3626645	1stExon	C19orf29			
cg13472734	4.61E-01	2.12E-11	1.00E-05	Island	3	196359441					
cg14748636	4.50E-01	2.12E-11	1.00E-05		8	111834906					
cg20718816	-5.01E-01	2.13E-11	1.01E-05	Island	14	75078842	1stExon	LTBP2			
cg19110523	4.97E-01	2.14E-11	1.01E-05	Island	5	148206224	1stExon	ADRB2			
cg07889337	-4.54E-01	2.14E-11	1.01E-05	Island	17	38257022	TSS200	NR1D1			
cg19357918	4.83E-01	2.14E-11	1.01E-05	Island	11	63953256	TSS1500	STIP1			
cg00963942	4.63E-01	2.15E-11	1.02E-05		7	116638247	Body	ST7			
cg08365438	4.47E-01	2.15E-11	1.02E-05		10	21683093					
cg13369668	4.93E-01	2.15E-11	1.02E-05	Island	10	91461351	TSS200	KIF20B			
cg14176575	4.88E-01	2.15E-11	1.02E-05	Island	20	36156574	TSS1500	BLCAP			
cg07576142	4.62E-01	2.16E-11	1.02E-05	Island	13	93879769	1stExon	GPC6			
cg14629287	4.79E-01	2.16E-11	1.02E-05	Island	6	29716767	Body	LOC285830			
cg14642671	4.61E-01	2.16E-11	1.02E-05	Island	17	48450604	5'UTR	EME1			
cg17896229	4.37E-01	2.17E-11	1.03E-05	N_Shore	20	5294595	1stExon	PROKR2			
cg14209064	4.63E-01	2.17E-11	1.03E-05		9	135724695	Body	C9orf98			
cg08707063	4.58E-01	2.18E-11	1.03E-05	Island	1	78444964	TSS200	FUBP1			
cg18167179	4.56E-01	2.18E-11	1.03E-05	Island	14	74058881	1stExon	ACOT4			
cg12967293	4.79E-01	2.18E-11	1.03E-05	Island	1	6259874	TSS200	RPL22			
cg02738677	4.31E-01	2.18E-11	1.03E-05		3	133265129					
cg13810234	4.56E-01	2.18E-11	1.03E-05	Island	9	139622243	Body	SNHG7			
cg00178429	4.57E-01	2.19E-11	1.03E-05	Island	8	103668860	TSS1500	KLF10			
cg18326578	4.60E-01	2.19E-11	1.03E-05	Island	19	55677993	1stExon	C19orf51			
cg04044418	4.80E-01	2.19E-11	1.04E-05	S_Shore	16	89789362	Body	ZNF276			
cg04337096	4.61E-01	2.20E-11	1.04E-05	Island	5	146257347	Body	PPP2R2B			
cg20431080	4.76E-01	2.20E-11	1.04E-05	S_Shore	7	149158239	TSS200	ZNF777			
cg05146683	4.85E-01	2.20E-11	1.04E-05	Island	18	23670721	TSS200	SS18			
cg08886046	-4.74E-01	2.21E-11	1.05E-05	Island	2	130691738	Body	LOC389033			
cg25245266	4.83E-01	2.22E-11	1.05E-05	Island	22	38349536	5'UTR	C22orf23			
cg27422721	4.53E-01	2.22E-11	1.05E-05		2	156822700					
cg17021566	4.77E-01	2.22E-11	1.05E-05	Island	11	93474646	TSS200	C11orf54			
cg07981822	4.77E-01	2.23E-11	1.05E-05	Island	2	26568781	TSS200	SELI			
cg02917972	4.68E-01	2.23E-11	1.05E-05	Island	1	53018259	5'UTR	ZCCHC11			
cg24147392	-4.43E-01	2.24E-11	1.06E-05	Island	17	66195202	Body	LOC440461			
cg15897423	5.02E-01	2.24E-11	1.06E-05	Island	2	63816096	TSS200	MDH1			
cg10753423	-4.45E-01	2.24E-11	1.06E-05	S_Shore	7	143318009	TSS200	FAM115C			
cg00671093	4.60E-01	2.24E-11	1.06E-05	Island	11	95522599	TSS1500	CEP57			
cg10498747	4.98E-01	2.24E-11	1.06E-05	Island	16	4817265	TSS200	ZNF500			
cg19179603	4.99E-01	2.25E-11	1.06E-05	N_Shore	17	16342230	TSS200	NCRNA00188			
cg06928982	-4.59E-01	2.26E-11	1.07E-05	Island	1	36851566	TSS200	STK40			
cg20791669	4.96E-01	2.26E-11	1.07E-05	Island	3	190232025	5'UTR	IL1RAP			
cg13597247	4.61E-01	2.27E-11	1.07E-05	N_Shore	9	123963311	5'UTR	RAB14			
cg08151832	4.78E-01	2.28E-11	1.08E-05	Island	16	66835414	5'UTR	CCDC79			
cg23952189	-5.31E-01	2.29E-11	1.08E-05	Island	17	27503924	5'UTR	MYO18A			
cg18368502	-4.83E-01	2.29E-11	1.08E-05	Island	17	77758580	Body	CBX2			
cg03505427	4.69E-01	2.30E-11	1.09E-05	N_Shore	20	47662643	TSS200	CSE1L			
cg10282371	4.60E-01	2.30E-11	1.09E-05	Island	8	38854376	TSS200	ADAM9			
cg25018062	-4.73E-01	2.30E-11	1.09E-05	S_Shore	11	61520084	TSS200	C11orf9			
cg21264329	4.61E-01	2.30E-11	1.09E-05	N_Shore	6	90348123	Body	LYRM2			
cg09011231	-4.53E-01	2.30E-11	1.09E-05	Island	2	133015670	TSS200	NCRNA00164			
cg01545952	4.61E-01	2.31E-11	1.09E-05		7	57510132	Body	ZNF716			
cg25061071	4.82E-01	2.31E-11	1.09E-05	S_Shore	4	54232368	TSS200	SCFD2			
cg18102469	4.87E-01	2.32E-11	1.10E-05	Island	3	128902681	1stExon	CNBP			
cg11429664	4.75E-01	2.32E-11	1.10E-05	Island	15	91260578	5'UTR	BLM			
cg02010894	4.85E-01	2.33E-11	1.10E-05	Island	19	16653629	TSS1500	CHERP			
cg26300597	-4.37E-01	2.33E-11	1.10E-05	S_Shore	3	128840676	TSS200	RAB43			
cg12229912	4.65E-01	2.34E-11	1.11E-05	Island	17	45266302	Body	CDC27			
cg12130907	4.74E-01	2.35E-11	1.11E-05	S_Shore	1	24127669	TSS1500	GALE			
cg10489353	4.84E-01	2.36E-11	1.12E-05	Island	1	153895885	TSS1500	GATAD2B			
cg20986608	4.61E-01	2.36E-11	1.12E-05		11	65733627	Body	SART1			
cg07100957	4.45E-01	2.38E-11	1.12E-05	Island	19	58982330	Body	ZNF324			
cg16613143	4.66E-01	2.38E-11	1.13E-05	Island	17	2415359	TSS200	METT10D			
cg03840908	4.69E-01	2.39E-11	1.13E-05		17	79905152	TSS200	MYADML2			
cg26256010	4.64E-01	2.39E-11	1.13E-05	Island	1	183440704	TSS1500	SMG7			
cg05617744	4.70E-01	2.39E-11	1.13E-05	N_Shore	6	20401944	TSS200	E2F3			
cg08918431	4.75E-01	2.40E-11	1.13E-05	Island	5	139781174	TSS1500	ANKHD1			
cg19929029	4.64E-01	2.40E-11	1.14E-05	Island	8	77912673	TSS200	PXMP3			
cg23021855	4.94E-01	2.40E-11	1.14E-05	Island	2	68695071	Body	APLF			
cg08433673	4.67E-01	2.41E-11	1.14E-05	Island	8	21966491	Body	NUDT18			
cg01540571	4.74E-01	2.42E-11	1.14E-05	Island	1	15911089	Body	AGMAT			
cg00763094	4.77E-01	2.42E-11	1.14E-05	Island	1	171455187	5'UTR	BAT2L2			
cg01010781	4.71E-01	2.43E-11	1.15E-05	Island	7	44622047	TSS1500	TMED4			
cg27133230	4.58E-01	2.43E-11	1.15E-05	S_Shore	20	43941404	Body	RBPJL			
cg04332235	-4.80E-01	2.43E-11	1.15E-05	Island	6	74363879	TSS200	SLC17A5			
cg18009825	5.04E-01	2.44E-11	1.15E-05	Island	17	62503196	1stExon	CCDC45			
cg07186585	4.77E-01	2.44E-11	1.15E-05		7	135418255	3'UTR	FAM180A			
cg25089332	4.82E-01	2.45E-11	1.16E-05	Island	3	14220171	Body	XPC			
cg17983571	4.24E-01	2.45E-11	1.16E-05		10	65186953	Body	JMJD1C			
cg03359731	4.84E-01	2.47E-11	1.17E-05	Island	4	48833388	5'UTR	OCIAD1			
cg14916288	-4.63E-01	2.47E-11	1.17E-05		17	34345136	TSS200	CCL23			
cg02466933	-4.33E-01	2.48E-11	1.17E-05	Island	2	9770529	Body	YWHAQ			
cg21931103	4.57E-01	2.48E-11	1.17E-05	Island	2	99771423	5'UTR	LIPT1			
cg00060762	4.77E-01	2.48E-11	1.17E-05	Island	15	52264133	TSS200	LEO1			
cg17239651	4.66E-01	2.48E-11	1.17E-05	Island	11	64889930	TSS1500	FAU			
cg20488820	4.45E-01	2.49E-11	1.18E-05	Island	3	42922860					
cg02956320	4.54E-01	2.49E-11	1.18E-05		2	169643050	5'UTR	NOSTRIN			
cg21394081	-4.59E-01	2.49E-11	1.18E-05	Island	7	99775043	TSS1500	STAG3			
cg08913815	5.08E-01	2.51E-11	1.19E-05	Island	1	193028592	TSS200	TROVE2			
cg02505749	-4.84E-01	2.51E-11	1.19E-05	Island	8	140715735	TSS1500	KCNK9			
cg16909402	-4.99E-01	2.53E-11	1.19E-05		1	160682641	TSS1500	CD48			
cg21943418	4.44E-01	2.53E-11	1.20E-05	Island	22	41460240					
cg27287840	4.64E-01	2.53E-11	1.20E-05	Island	7	8008357	TSS200	GLCCI1			
cg19410845	4.90E-01	2.54E-11	1.20E-05	S_Shore	2	84686791	TSS1500	SUCLG1			
cg19240052	4.44E-01	2.54E-11	1.20E-05	Island	22	42475693	TSS200	C22orf32			
cg12747487	4.99E-01	2.54E-11	1.20E-05	Island	11	88071039	TSS200	CTSC			
cg01273679	4.49E-01	2.54E-11	1.20E-05	Island	18	35146393	TSS1500	BRUNOL4			
cg02322048	4.53E-01	2.55E-11	1.21E-05	N_Shore	19	3646574	Body	PIP5K1C			
cg26758863	4.77E-01	2.56E-11	1.21E-05	Island	19	57752111	1stExon	ZNF805			
cg06606511	4.65E-01	2.56E-11	1.21E-05	Island	5	261389					
cg24446923	4.79E-01	2.58E-11	1.22E-05	Island	1	24829097	TSS1500	RCAN3			
cg25976772	4.74E-01	2.58E-11	1.22E-05	Island	19	8373301	TSS200	CD320			
cg22935262	4.35E-01	2.58E-11	1.22E-05	Island	5	177099373	TSS200	LOC202181			
cg13075363	4.61E-01	2.60E-11	1.23E-05	N_Shore	3	122233197	Body	KPNA1			
cg10105244	4.86E-01	2.61E-11	1.23E-05	N_Shore	21	15051848					
cg05256172	-4.56E-01	2.61E-11	1.24E-05		2	26139506					
cg07334912	4.50E-01	2.62E-11	1.24E-05	S_Shore	20	18569196	Body	DTD1			
cg08900106	4.55E-01	2.62E-11	1.24E-05	Island	2	173099800					
cg20111340	4.94E-01	2.62E-11	1.24E-05	Island	19	39935944	TSS1500	SUPT5H			
cg01400712	-4.41E-01	2.62E-11	1.24E-05	N_Shelf	2	25352206	Body	EFR3B			
cg17122244	4.54E-01	2.64E-11	1.25E-05	Island	22	50781194	TSS1500	SAPS2			
cg08502759	-4.64E-01	2.64E-11	1.25E-05	Island	11	10562853	TSS200	RNF141			
cg09369124	5.04E-01	2.64E-11	1.25E-05	Island	16	89650950	Body	CPNE7			
cg03115547	4.75E-01	2.64E-11	1.25E-05	Island	19	32836416	TSS200	ZNF507			
cg23143233	4.78E-01	2.65E-11	1.25E-05	Island	20	57465864	3'UTR	GNAS			
cg10106091	4.65E-01	2.66E-11	1.26E-05	Island	12	117176294	TSS1500	C12orf49			
cg27562717	4.62E-01	2.66E-11	1.26E-05	Island	20	30193180	1stExon	ID1			
cg10573190	4.79E-01	2.67E-11	1.26E-05	N_Shore	2	85843190	TSS200	USP39			
cg05762700	4.69E-01	2.69E-11	1.27E-05	Island	4	18023779	TSS1500	LCORL			
cg08770523	5.00E-01	2.69E-11	1.27E-05	Island	4	103266227	1stExon	SLC39A8			
cg26650987	4.81E-01	2.69E-11	1.27E-05	Island	5	60458349	TSS200	C5orf43			
cg24256384	4.49E-01	2.70E-11	1.28E-05	S_Shelf	10	134793913					
cg20064231	4.65E-01	2.71E-11	1.28E-05	S_Shore	18	74608296	Body	ZNF236			
cg08872579	4.96E-01	2.71E-11	1.28E-05	N_Shore	1	55265830	Body	TTC22			
cg23088430	4.84E-01	2.72E-11	1.29E-05	N_Shore	8	144679052	5'UTR	EEF1D			
cg16119421	5.24E-01	2.73E-11	1.29E-05	Island	20	3212013	Body	SLC4A11			
cg07140158	5.00E-01	2.73E-11	1.29E-05	Island	6	26204796	TSS200	HIST1H4E			
cg00081347	4.53E-01	2.75E-11	1.30E-05	Island	17	78188837	Body	SGSH			
cg14321424	-4.61E-01	2.75E-11	1.30E-05	Island	11	46403087	TSS200	MDK			
cg20196543	4.49E-01	2.76E-11	1.30E-05	Island	3	45730624	TSS200	SACM1L			
cg04151839	4.73E-01	2.76E-11	1.31E-05	Island	8	146126807	5'UTR	ZNF250			
cg02182114	4.71E-01	2.79E-11	1.32E-05	Island	7	139876578	TSS1500	LOC100134229			
cg18496653	4.87E-01	2.79E-11	1.32E-05	Island	21	38593042					
cg24808412	4.92E-01	2.80E-11	1.32E-05	Island	1	144931862	1stExon	PDE4DIP			
cg01419679	5.06E-01	2.80E-11	1.32E-05	Island	21	46294237	TSS1500	PTTG1IP			
cg21916655	4.78E-01	2.81E-11	1.33E-05	Island	1	244624521	TSS200	C1orf101			
cg18022279	4.68E-01	2.81E-11	1.33E-05	Island	1	231473268	TSS1500	C1orf124			
cg13616963	4.61E-01	2.82E-11	1.33E-05	Island	3	57583610	TSS1500	ARF4			
cg21407906	-4.43E-01	2.82E-11	1.33E-05	Island	20	61427925	1stExon	C20orf20			
cg27437944	5.31E-01	2.82E-11	1.33E-05	Island	3	180630533	Body	FXR1			
cg15606745	4.49E-01	2.83E-11	1.34E-05		22	37005514	Body	CACNG2			
cg02948718	4.84E-01	2.83E-11	1.34E-05	Island	3	151986799	1stExon	MBNL1			
cg10990665	4.95E-01	2.84E-11	1.34E-05		14	102522832					
cg16784092	4.78E-01	2.84E-11	1.34E-05	Island	12	53400507	Body	EIF4B			
cg07796062	4.70E-01	2.85E-11	1.35E-05	Island	20	60758377	5'UTR	GTPBP5			
cg08037327	4.25E-01	2.86E-11	1.35E-05		7	150211061	TSS1500	GIMAP7			
cg25629442	-4.43E-01	2.87E-11	1.36E-05		17	77070844	TSS200	ENGASE			
cg08121102	4.87E-01	2.87E-11	1.36E-05		1	179805298					
cg00040008	4.76E-01	2.90E-11	1.37E-05	Island	4	166128394	TSS1500	KLHL2			
cg05608626	4.69E-01	2.91E-11	1.38E-05	Island	18	72920877	1stExon	ZADH2			
cg03285963	5.13E-01	2.95E-11	1.39E-05	Island	2	187350816	TSS200	ZC3H15			
cg24156658	4.65E-01	2.96E-11	1.40E-05	Island	11	65122092	TSS200	TIGD3			
cg26042514	4.86E-01	2.97E-11	1.40E-05		1	1425726	Body	ATAD3B			
cg10774367	4.65E-01	2.98E-11	1.41E-05		19	54243305	TSS1500	MIR517C			
cg13031171	-4.90E-01	2.98E-11	1.41E-05	Island	13	29106870					
cg07868273	4.57E-01	3.00E-11	1.42E-05	N_Shore	2	87035758	TSS1500	CD8A			
cg04975376	4.62E-01	3.01E-11	1.42E-05	Island	6	16762578	TSS1500	ATXN1			
cg06046629	4.36E-01	3.01E-11	1.42E-05		3	53698952	Body	CACNA1D			
cg03083562	4.47E-01	3.02E-11	1.43E-05	N_Shelf	8	126007153					
cg22162404	4.61E-01	3.02E-11	1.43E-05	Island	19	8273842	TSS1500	LASS4			
cg19191357	-4.69E-01	3.02E-11	1.43E-05	Island	22	42196520	TSS200	CCDC134			
cg03130180	-4.49E-01	3.03E-11	1.43E-05	Island	6	30312857	TSS200	RPP21			
cg04910183	4.43E-01	3.05E-11	1.44E-05	Island	1	193090988	TSS200	CDC73			
cg14849431	4.77E-01	3.07E-11	1.45E-05	Island	6	30457724	Body	HLA-E			
cg01066274	4.60E-01	3.07E-11	1.45E-05	Island	16	75019182	TSS200	WDR59			
cg12619536	4.66E-01	3.07E-11	1.45E-05	S_Shore	1	108508067	TSS1500	VAV3			
cg10940651	4.60E-01	3.07E-11	1.45E-05	Island	2	43823357	TSS1500	THADA			
cg04616401	4.82E-01	3.08E-11	1.45E-05	Island	5	137801110	TSS200	EGR1			
cg24717964	4.69E-01	3.08E-11	1.45E-05		20	61477008	1stExon	DPH3B			
cg08561325	4.67E-01	3.08E-11	1.45E-05	Island	11	8932965	5'UTR	C11orf17			
cg12851570	4.89E-01	3.09E-11	1.46E-05	N_Shore	17	28087898	Body	SSH2			
cg09186578	5.05E-01	3.09E-11	1.46E-05	Island	2	17935571	5'UTR	GEN1			
cg10043709	4.51E-01	3.09E-11	1.46E-05		6	32293411	Body	C6orf10			
cg22156267	4.71E-01	3.10E-11	1.47E-05	Island	12	110152166	TSS200	C12orf34			
cg21998505	4.69E-01	3.10E-11	1.47E-05	S_Shore	2	85133728	3'UTR	TMSB10			
cg27005246	4.88E-01	3.11E-11	1.47E-05	Island	16	31044731	TSS200	STX4			
cg23959009	4.27E-01	3.11E-11	1.47E-05	Island	4	83352458	Body	ENOPH1			
cg11475510	4.80E-01	3.12E-11	1.48E-05	Island	22	30752584	Body	SF3A1			
cg08890338	4.75E-01	3.12E-11	1.48E-05	N_Shore	13	113700818	Body	MCF2L			
cg16085611	4.96E-01	3.14E-11	1.48E-05	Island	12	110841331	1stExon	ANAPC7			
cg07391436	4.34E-01	3.14E-11	1.48E-05	Island	5	145214979	TSS200	PRELID2			
cg13515674	4.92E-01	3.14E-11	1.48E-05	Island	4	174255654	TSS1500	HMGB2			
cg02132003	4.70E-01	3.14E-11	1.49E-05	Island	17	79849678	1stExon	ANAPC11			
cg21273125	4.54E-01	3.14E-11	1.49E-05	Island	15	89631790	1stExon	ABHD2			
cg11270233	4.58E-01	3.14E-11	1.49E-05	Island	8	146277426	TSS1500	C8orf33			
cg11036279	4.56E-01	3.16E-11	1.50E-05	N_Shore	2	242785270					
cg04133652	4.37E-01	3.17E-11	1.50E-05	Island	17	36860971	TSS1500	MLLT6			
cg04671329	4.82E-01	3.18E-11	1.50E-05	Island	10	105614985	1stExon	SH3PXD2A			
cg24870774	4.67E-01	3.19E-11	1.51E-05	Island	11	61583342	TSS1500	MIR1908			
cg00950856	4.80E-01	3.20E-11	1.51E-05		17	9631505	Body	USP43			
cg15945209	4.71E-01	3.21E-11	1.52E-05		2	133039143					
cg14466961	5.00E-01	3.21E-11	1.52E-05	Island	4	493368	5'UTR	ZNF721			
cg09949152	4.72E-01	3.22E-11	1.52E-05	Island	12	118573731	TSS200	PEBP1			
cg07355262	4.46E-01	3.23E-11	1.53E-05	Island	7	5347698	3'UTR	TNRC18			
cg18630855	4.66E-01	3.24E-11	1.53E-05	Island	2	37459194	TSS1500	CEBPZ			
cg03414644	4.75E-01	3.24E-11	1.53E-05		15	31122537					
cg17245337	4.48E-01	3.24E-11	1.53E-05	Island	1	25558596	Body	SYF2			
cg18022570	4.99E-01	3.25E-11	1.54E-05	Island	8	27950479	TSS200	ELP3			
cg01153872	4.89E-01	3.25E-11	1.54E-05	Island	2	240323819	TSS1500	HDAC4			
cg21285133	4.45E-01	3.26E-11	1.54E-05	S_Shore	1	150209464	TSS1500	ANP32E			
cg04875789	4.73E-01	3.26E-11	1.54E-05	Island	7	131240514	Body	PODXL			
cg27465263	4.95E-01	3.27E-11	1.54E-05		8	142350533	TSS200	LOC731779			
cg08920773	-4.71E-01	3.27E-11	1.55E-05	Island	3	38207524	Body	OXSR1			
cg13303534	-4.77E-01	3.28E-11	1.55E-05		3	171261809					
cg02553537	4.43E-01	3.28E-11	1.55E-05	N_Shore	5	140682911	1stExon	SLC25A2			
cg03008165	4.31E-01	3.29E-11	1.55E-05		11	77024667					
cg11224423	-4.51E-01	3.31E-11	1.56E-05	Island	12	56136943	TSS200	GDF11			
cg18188079	4.40E-01	3.31E-11	1.56E-05		6	31380488	Body	MICA			
cg13311832	4.55E-01	3.31E-11	1.57E-05		6	29549147	TSS1500	SNORD32B			
cg12643366	4.74E-01	3.32E-11	1.57E-05	Island	6	31783377	1stExon	HSPA1A			
cg05470203	4.76E-01	3.32E-11	1.57E-05	Island	2	74710109	TSS200	TTC31			
cg13506510	4.62E-01	3.32E-11	1.57E-05	S_Shore	9	115142785	Body	HSDL2			
cg16214573	-5.07E-01	3.33E-11	1.58E-05	Island	11	120081755	1stExon	OAF			
cg16978367	4.60E-01	3.33E-11	1.58E-05	N_Shore	8	37593814	TSS1500	ERLIN2			
cg14766148	4.60E-01	3.36E-11	1.59E-05	Island	2	128786246	TSS1500	SAP130			
cg05056325	4.69E-01	3.38E-11	1.60E-05	Island	17	17399667	5'UTR	RASD1			
cg19505032	4.41E-01	3.39E-11	1.60E-05		19	20187307	TSS1500	ZNF90			
cg12747860	4.59E-01	3.40E-11	1.61E-05	Island	6	3229027	TSS1500	TUBB2B			
cg09784081	4.82E-01	3.41E-11	1.61E-05	Island	7	130792059	TSS1500	FLJ43663			
cg25428156	4.62E-01	3.42E-11	1.62E-05		4	119556601					
cg00893538	4.59E-01	3.42E-11	1.62E-05	Island	1	169455088	5'UTR	SLC19A2			
cg02818775	4.68E-01	3.42E-11	1.62E-05	Island	10	105362057	Body	SH3PXD2A			
cg09610133	4.60E-01	3.42E-11	1.62E-05	Island	19	42772831					
cg07032473	4.81E-01	3.43E-11	1.62E-05	Island	8	95274411	5'UTR	GEM			
cg00659421	-4.53E-01	3.43E-11	1.62E-05	Island	7	86781760	5'UTR	DMTF1			
cg21961512	4.60E-01	3.43E-11	1.62E-05	Island	4	8692854					
cg17241550	4.71E-01	3.44E-11	1.62E-05	Island	18	2571290	TSS1500	NDC80			
cg22677723	4.45E-01	3.44E-11	1.63E-05	Island	22	20229013	3'UTR	RTN4R			
cg27037990	-4.94E-01	3.46E-11	1.63E-05	Island	4	184427250	Body	ING2			
cg27253580	4.91E-01	3.46E-11	1.64E-05	Island	4	175205025	1stExon	FBXO8			
cg27168606	4.60E-01	3.47E-11	1.64E-05	N_Shelf	19	11906538					
cg15687659	5.04E-01	3.47E-11	1.64E-05	Island	3	128445120	1stExon	RAB7A			
cg08029996	-4.60E-01	3.47E-11	1.64E-05	Island	6	153451869	5'UTR	RGS17			
cg20167126	4.58E-01	3.47E-11	1.64E-05	S_Shore	11	19735798	Body	NAV2			
cg06784845	4.63E-01	3.48E-11	1.64E-05	Island	3	133614993	TSS1500	RAB6B			
cg11344668	4.65E-01	3.48E-11	1.65E-05	Island	7	75677322	TSS200	STYXL1			
cg09650414	4.57E-01	3.49E-11	1.65E-05	Island	2	153574329	TSS200	ARL6IP6			
cg22683035	4.75E-01	3.49E-11	1.65E-05	Island	19	3035674	Body	TLE2			
cg14995785	4.59E-01	3.50E-11	1.66E-05	Island	5	176778924	TSS200	LMAN2			
cg03322129	4.72E-01	3.51E-11	1.66E-05	Island	1	1209673	TSS1500	UBE2J2			
cg23929674	4.45E-01	3.52E-11	1.66E-05	Island	14	94255493	TSS1500	PRIMA1			
cg26423539	4.98E-01	3.52E-11	1.66E-05	Island	22	41864790	TSS200	PHF5A			
cg01165442	4.35E-01	3.53E-11	1.67E-05		4	74465188	Body	RASSF6			
cg00334370	4.80E-01	3.53E-11	1.67E-05	Island	15	72668350	1stExon	HEXA			
cg15254632	4.74E-01	3.54E-11	1.67E-05	Island	17	4843418	5'UTR	SLC25A11			
cg26627511	4.57E-01	3.54E-11	1.67E-05	Island	2	46525649	Body	EPAS1			
cg13909342	4.65E-01	3.54E-11	1.67E-05	Island	9	71736854	5'UTR	TJP2			
cg11385684	4.71E-01	3.55E-11	1.68E-05	Island	2	12858604	1stExon	TRIB2			
cg11677260	-4.51E-01	3.56E-11	1.68E-05	Island	10	43361618					
cg18854735	4.30E-01	3.56E-11	1.68E-05	Island	1	1822972	TSS1500	GNB1			
cg25475289	4.60E-01	3.57E-11	1.69E-05	Island	2	70780384	Body	TGFA			
cg26725552	-5.25E-01	3.59E-11	1.70E-05		10	126314758	Body	FAM53B			
cg09932345	4.51E-01	3.60E-11	1.70E-05	Island	1	1710561	TSS1500	NADK			
cg07886142	4.72E-01	3.60E-11	1.70E-05		5	126793022	3'UTR	MEGF10			
cg23281369	4.62E-01	3.60E-11	1.70E-05	Island	9	91933285	TSS200	SECISBP2			
cg19497939	4.68E-01	3.60E-11	1.70E-05	S_Shore	13	98829666	5'UTR	FARP1			
cg07409674	4.51E-01	3.60E-11	1.70E-05	Island	19	18682889	5'UTR	UBA52			
cg19707448	4.33E-01	3.60E-11	1.70E-05	N_Shelf	17	25779279					
cg24274354	4.59E-01	3.62E-11	1.71E-05		1	13034580	TSS1500	PRAMEF22			
cg10824802	4.58E-01	3.62E-11	1.71E-05	Island	8	70747252	5'UTR	SLCO5A1			
cg14427382	4.62E-01	3.63E-11	1.72E-05	N_Shore	6	32847112	Body	PPP1R2P1			
cg12815987	4.56E-01	3.63E-11	1.72E-05	Island	14	91719608	5'UTR	GPR68			
ch.1.4812384F	4.79E-01	3.64E-11	1.72E-05		1	242018546	Body	EXO1			
cg24076399	-5.06E-01	3.64E-11	1.72E-05	Island	20	23618348	1stExon	CST3			
cg11815991	4.95E-01	3.64E-11	1.72E-05	Island	20	30193098	1stExon	ID1			
cg26599002	4.88E-01	3.64E-11	1.72E-05		8	134629890					
cg23474794	4.83E-01	3.65E-11	1.72E-05	Island	1	182584178					
cg17871537	5.03E-01	3.65E-11	1.73E-05	Island	5	118788128	TSS200	HSD17B4			
cg00557021	4.36E-01	3.65E-11	1.73E-05	N_Shelf	19	1203149					
cg09639547	4.82E-01	3.65E-11	1.73E-05	Island	5	93954075	5'UTR	C5orf36			
cg03337393	-4.94E-01	3.66E-11	1.73E-05	Island	10	105253567	TSS200	NEURL			
cg19036219	4.81E-01	3.66E-11	1.73E-05	Island	19	40502760	TSS200	ZNF546			
cg02311432	4.60E-01	3.67E-11	1.73E-05	Island	11	115530304					
cg21153758	4.89E-01	3.67E-11	1.73E-05	Island	5	52083992	TSS200	ITGA1			
cg07423155	5.09E-01	3.68E-11	1.74E-05	Island	1	110527259	TSS200	AHCYL1			
cg13100764	4.63E-01	3.69E-11	1.75E-05	Island	11	61583588	TSS1500	MIR1908			
cg00109274	4.45E-01	3.70E-11	1.75E-05	Island	13	42623032	1stExon	DGKH			
cg26014952	4.69E-01	3.71E-11	1.76E-05	S_Shore	3	196366994	5'UTR	LRRC33			
cg18818993	4.40E-01	3.72E-11	1.76E-05	S_Shore	14	91087882	Body	TTC7B			
cg19832172	4.68E-01	3.72E-11	1.76E-05	Island	22	39916374	TSS200	ATF4			
ch.13.100003653F	4.59E-01	3.73E-11	1.76E-05		13	101205652					
cg01200087	4.63E-01	3.74E-11	1.77E-05	N_Shore	17	47865949	TSS200	MYST2			
cg19204631	-4.98E-01	3.75E-11	1.77E-05	Island	10	60027765	TSS200	IPMK			
cg23783768	4.64E-01	3.75E-11	1.77E-05	Island	10	45454944	TSS1500	RASSF4			
cg13593323	4.75E-01	3.75E-11	1.77E-05	N_Shore	9	132647349					
cg25649261	-4.95E-01	3.75E-11	1.77E-05	Island	6	138725556	5'UTR	HEBP2			
cg06499637	4.72E-01	3.76E-11	1.78E-05	Island	10	105881701	TSS1500	C10orf78			
cg13846507	4.62E-01	3.76E-11	1.78E-05	Island	9	130679184	5'UTR	ST6GALNAC4			
cg02567756	4.63E-01	3.77E-11	1.78E-05	Island	3	137906401	1stExon	ARMC8			
cg06065141	-4.96E-01	3.78E-11	1.79E-05	Island	17	1957161	TSS1500	HIC1			
cg19282068	4.56E-01	3.79E-11	1.79E-05		4	3899446					
cg07061975	4.78E-01	3.80E-11	1.80E-05	S_Shelf	14	62588058	Body	FLJ43390			
cg15959262	4.28E-01	3.84E-11	1.81E-05		8	102381107	TSS200	NACAP1			
cg16326998	-4.44E-01	3.85E-11	1.82E-05	Island	7	5553266	Body	FBXL18			
cg20321331	4.81E-01	3.88E-11	1.83E-05	Island	11	14913757	TSS200	CYP2R1			
cg21329628	4.66E-01	3.89E-11	1.84E-05	Island	19	8373296	TSS200	CD320			
cg26511337	-4.83E-01	3.90E-11	1.85E-05	S_Shore	19	12807673	TSS1500	FBXW9			
cg05000824	4.70E-01	3.91E-11	1.85E-05	Island	6	107812094	Body	SOBP			
cg26838995	4.66E-01	3.93E-11	1.86E-05	Island	19	57874810	TSS200	ZNF547			
cg07504864	4.59E-01	3.94E-11	1.86E-05	Island	6	88412167	TSS1500	NCRNA00120			
cg05844625	4.42E-01	3.95E-11	1.87E-05	S_Shore	6	29976071	Body	HLA-J			
cg08398554	4.49E-01	3.96E-11	1.87E-05	Island	9	71736409	5'UTR	TJP2			
cg19764048	4.39E-01	3.96E-11	1.87E-05	N_Shore	4	5053152	TSS1500	STK32B			
cg06346696	4.65E-01	3.97E-11	1.88E-05	Island	3	50365798	TSS200	TUSC2			
cg12407844	4.72E-01	4.01E-11	1.89E-05	Island	14	60558421	TSS1500	C14orf135			
cg22304507	4.42E-01	4.02E-11	1.90E-05	Island	3	136537863	1stExon	TMEM22			
cg23792383	4.47E-01	4.05E-11	1.91E-05	Island	13	73633288	5'UTR	KLF5			
cg09792881	-5.20E-01	4.05E-11	1.92E-05	Island	1	50884544	Body	DMRTA2			
cg21216828	-4.53E-01	4.07E-11	1.93E-05	N_Shelf	19	15560076	TSS1500	MIR1470			
cg03176386	4.90E-01	4.09E-11	1.93E-05		7	38370664					
cg25753024	-4.87E-01	4.09E-11	1.94E-05	Island	11	67070913	TSS200	SSH3			
cg04607442	-4.39E-01	4.10E-11	1.94E-05	Island	13	21872219					
cg08471800	4.51E-01	4.10E-11	1.94E-05	Island	1	110626868					
cg01773951	4.96E-01	4.13E-11	1.95E-05	N_Shore	1	247094386	Body	AHCTF1			
cg11213199	-4.54E-01	4.15E-11	1.96E-05	Island	7	43909298	TSS200	MRPS24			
cg13767494	-4.89E-01	4.17E-11	1.97E-05		2	220355154	Body	SPEG			
cg01515765	4.78E-01	4.18E-11	1.98E-05	Island	14	23476426	5'UTR	C14orf93			
cg23786077	-4.65E-01	4.18E-11	1.98E-05	S_Shore	5	171881609	TSS200	SH3PXD2B			
cg27425193	4.67E-01	4.21E-11	1.99E-05	Island	7	75931932	5'UTR	HSPB1			
cg16371860	-4.45E-01	4.22E-11	1.99E-05	Island	21	42880448	TSS1500	TMPRSS2			
cg24720442	4.81E-01	4.22E-11	1.99E-05	Island	19	56154855	TSS200	ZNF581			
cg00914033	4.40E-01	4.22E-11	2.00E-05	Island	10	81664698					
cg25356164	-4.74E-01	4.23E-11	2.00E-05	Island	18	12911138					
cg18373279	4.90E-01	4.24E-11	2.00E-05	Island	13	48668852	Body	MED4			
cg14650244	4.73E-01	4.25E-11	2.01E-05		10	112232755					
cg16456728	-4.46E-01	4.25E-11	2.01E-05	S_Shore	7	65580328	Body	CRCP			
cg25808386	4.83E-01	4.26E-11	2.01E-05	Island	2	198318002	TSS1500	COQ10B			
cg25142100	4.56E-01	4.28E-11	2.02E-05		6	151547095					
cg00260114	4.77E-01	4.32E-11	2.04E-05	Island	5	95998495	Body	CAST			
cg06832042	5.26E-01	4.32E-11	2.04E-05	N_Shore	1	87380128	TSS1500	HS2ST1			
cg12359279	5.27E-01	4.32E-11	2.04E-05	N_Shore	21	42797953	TSS200	MX1			
cg18162528	4.56E-01	4.33E-11	2.05E-05	Island	11	133826660	1stExon	IGSF9B			
cg11453546	4.74E-01	4.34E-11	2.05E-05	Island	21	43990049	Body	SLC37A1			
cg00176896	4.72E-01	4.35E-11	2.06E-05	Island	8	1185355					
cg01289140	-4.48E-01	4.35E-11	2.06E-05	N_Shore	6	41862737	5'UTR	USP49			
cg13063405	4.58E-01	4.35E-11	2.06E-05	Island	3	184279336	TSS1500	EPHB3			
ch.19.50335620F	4.85E-01	4.36E-11	2.06E-05		19	45643780					
cg11532971	4.31E-01	4.36E-11	2.06E-05		6	106676381	Body	ATG5			
cg12224834	4.62E-01	4.36E-11	2.06E-05	N_Shelf	1	9708125					
cg08918274	4.85E-01	4.37E-11	2.07E-05	N_Shore	10	17270300	5'UTR	VIM			
cg06494227	-4.97E-01	4.37E-11	2.07E-05	Island	22	30752758	1stExon	CCDC157			
cg14470647	4.55E-01	4.38E-11	2.07E-05	Island	9	107690075	5'UTR	ABCA1			
cg16144447	-4.37E-01	4.38E-11	2.07E-05	Island	1	36184773	1stExon	C1orf216			
cg14086659	4.69E-01	4.39E-11	2.07E-05	Island	2	95787933	TSS200	MRPS5			
cg04740477	4.73E-01	4.39E-11	2.08E-05	S_Shelf	7	55519521					
cg07229027	4.56E-01	4.39E-11	2.08E-05	Island	8	124408743	TSS200	ATAD2			
cg16929354	5.11E-01	4.41E-11	2.08E-05	Island	21	34915386	1stExon	SON			
cg25509782	4.59E-01	4.41E-11	2.08E-05	Island	9	108210743	Body	FSD1L			
cg20954975	4.39E-01	4.42E-11	2.09E-05	Island	12	49739477					
cg23747104	4.61E-01	4.43E-11	2.10E-05	Island	1	156738012	1stExon	PRCC			
cg02921624	-4.45E-01	4.43E-11	2.10E-05	Island	19	35068788	TSS200	LOC643719			
cg26417604	4.86E-01	4.44E-11	2.10E-05	Island	5	79703737	TSS200	ZFYVE16			
cg00555695	4.52E-01	4.45E-11	2.10E-05		8	129101542	Body	PVT1			
cg24487784	4.70E-01	4.45E-11	2.10E-05	Island	11	696252	Body	TMEM80			
cg08501735	4.48E-01	4.47E-11	2.11E-05		3	172992719					
cg13342109	5.06E-01	4.47E-11	2.11E-05	Island	17	46178931	TSS200	CBX1			
cg00453193	4.67E-01	4.47E-11	2.12E-05	S_Shore	7	115851050	Body	TES			
cg01723464	4.74E-01	4.48E-11	2.12E-05	N_Shore	4	6642120	TSS1500	MRFAP1			
cg01772563	-4.51E-01	4.48E-11	2.12E-05	Island	7	95064399	TSS200	PON2			
cg20728639	4.50E-01	4.51E-11	2.13E-05	Island	11	34379053	TSS1500	ABTB2			
cg08929548	4.39E-01	4.52E-11	2.14E-05	Island	4	113436625	Body	NEUROG2			
cg25060243	4.41E-01	4.52E-11	2.14E-05		2	234626464	Body	UGT1A10			
cg00014203	-4.78E-01	4.52E-11	2.14E-05	N_Shore	17	7757969	3'UTR	KDM6B			
cg07636117	-4.67E-01	4.55E-11	2.15E-05	Island	2	237072957					
cg07810106	4.44E-01	4.56E-11	2.15E-05	Island	5	131630122	TSS200	SLC22A4			
cg00026375	4.49E-01	4.60E-11	2.17E-05	Island	6	30227813	Body	HLA-L			
cg02083189	5.27E-01	4.60E-11	2.17E-05	Island	1	100503813	1stExon	HIAT1			
cg04373117	4.27E-01	4.60E-11	2.18E-05		17	8464598	Body	MYH10			
cg25039902	4.73E-01	4.62E-11	2.18E-05	S_Shelf	14	103063148	Body	RCOR1			
cg02562122	4.73E-01	4.65E-11	2.20E-05	Island	7	150755221	TSS200	CDK5			
cg05742286	4.36E-01	4.65E-11	2.20E-05	Island	12	94533865					
cg12091642	4.32E-01	4.65E-11	2.20E-05	Island	14	61104566					
cg05175020	4.64E-01	4.66E-11	2.21E-05	Island	7	100075402	Body	TSC22D4			
cg08367275	4.57E-01	4.67E-11	2.21E-05	Island	12	59989652					
cg21712663	4.98E-01	4.68E-11	2.21E-05	Island	1	45265703	TSS1500	PLK3			
cg13191935	4.97E-01	4.69E-11	2.22E-05	Island	9	115141855	TSS1500	HSDL2			
cg24088775	-4.88E-01	4.70E-11	2.22E-05	Island	19	12595630	5'UTR	ZNF709			
cg17255878	4.39E-01	4.70E-11	2.22E-05	Island	17	4699455	TSS200	PSMB6			
cg07123227	4.43E-01	4.71E-11	2.23E-05		8	30891112	1stExon	WRN			
cg15338778	5.00E-01	4.71E-11	2.23E-05	N_Shore	6	116574713	1stExon	TSPYL4			
cg02378189	4.51E-01	4.71E-11	2.23E-05	Island	11	75946962					
cg16431610	4.67E-01	4.72E-11	2.23E-05	Island	7	77428819	5'UTR	PHTF2			
cg24021652	4.84E-01	4.75E-11	2.25E-05	N_Shore	19	16296192	TSS200	FAM32A			
cg06569176	4.53E-01	4.75E-11	2.25E-05	Island	6	143857744					
cg12309653	-4.69E-01	4.75E-11	2.25E-05	N_Shelf	15	37170454	Body	LOC145845			
cg21233878	4.88E-01	4.76E-11	2.25E-05	S_Shore	9	2844394	TSS1500	KIAA0020			
cg25454755	4.69E-01	4.77E-11	2.26E-05	Island	9	102584145	5'UTR	NR4A3			
cg13173722	4.69E-01	4.78E-11	2.26E-05	Island	20	60553138	Body	TAF4			
cg20966828	4.88E-01	4.79E-11	2.27E-05	Island	9	74384075	TSS1500	TMEM2			
cg15638207	4.51E-01	4.79E-11	2.27E-05	Island	6	5261560	TSS1500	LYRM4			
cg20675840	4.77E-01	4.81E-11	2.28E-05	N_Shore	20	2487561	5'UTR	ZNF343			
cg02676148	4.72E-01	4.83E-11	2.28E-05	Island	14	100659097					
cg11776809	5.26E-01	4.83E-11	2.28E-05	Island	4	68411397	TSS200	CENPC1			
cg19255053	4.45E-01	4.83E-11	2.29E-05	S_Shore	1	184944109	TSS1500	FAM129A			
cg02287362	-4.61E-01	4.84E-11	2.29E-05	Island	17	66287480	5'UTR	ARSG			
cg14378593	4.65E-01	4.87E-11	2.30E-05	N_Shore	12	52345261	TSS1500	ACVR1B			
cg21554501	4.54E-01	4.89E-11	2.31E-05	Island	17	38474539	1stExon	RARA			
cg25273507	4.63E-01	4.90E-11	2.32E-05	Island	2	198364931	1stExon	HSPE1			
cg03017195	4.54E-01	4.91E-11	2.32E-05	Island	1	1590941	Body	CDK11B			
cg26068292	4.17E-01	4.91E-11	2.32E-05	N_Shelf	18	57360307	Body	CCBE1			
cg23069444	4.76E-01	4.92E-11	2.33E-05	S_Shore	2	85839322	TSS200	C2orf68			
cg07718349	4.49E-01	4.92E-11	2.33E-05		7	22145821					
cg07668285	5.04E-01	4.94E-11	2.34E-05	Island	3	113775476	TSS200	KIAA1407			
cg13713283	4.75E-01	4.95E-11	2.34E-05	Island	7	131240531	Body	PODXL			
cg19254558	4.88E-01	4.95E-11	2.34E-05	N_Shore	3	183602222	Body	PARL			
cg25020699	4.37E-01	4.95E-11	2.34E-05		4	25247397	Body	PI4K2B			
cg13077699	4.80E-01	4.95E-11	2.34E-05	Island	8	37593835	TSS1500	ERLIN2			
cg21655280	4.93E-01	4.96E-11	2.35E-05	Island	3	13521164	TSS1500	HDAC11			
cg09843573	4.69E-01	4.97E-11	2.35E-05	N_Shelf	11	133797846	Body	IGSF9B			
cg10736063	4.52E-01	4.97E-11	2.35E-05	Island	6	27280139	TSS200	POM121L2			
cg23493751	4.47E-01	4.98E-11	2.36E-05		3	46204787					
cg25892639	4.90E-01	4.99E-11	2.36E-05	Island	4	1139656					
cg23459010	4.54E-01	5.01E-11	2.37E-05	Island	5	147763303	TSS1500	FBXO38			
cg22951727	4.38E-01	5.02E-11	2.37E-05	Island	7	127292125	TSS200	SND1			
cg02215960	4.68E-01	5.02E-11	2.37E-05	S_Shore	3	50607131	5'UTR	HEMK1			
cg12289001	4.67E-01	5.03E-11	2.38E-05		5	54909505					
cg21429780	4.82E-01	5.04E-11	2.39E-05	N_Shore	4	140779949	Body	MAML3			
cg18380974	4.82E-01	5.05E-11	2.39E-05	S_Shore	3	178789848	TSS1500	ZMAT3			
cg09097668	4.52E-01	5.06E-11	2.39E-05	Island	3	49448871	5'UTR	RHOA			
cg17353079	4.43E-01	5.07E-11	2.40E-05	N_Shelf	6	31779020	Body	HSPA1L			
cg04063589	-4.57E-01	5.07E-11	2.40E-05	Island	5	134871973	TSS1500	NEUROG1			
cg07158701	5.13E-01	5.08E-11	2.40E-05	Island	17	40540601	TSS200	STAT3			
cg18813650	4.48E-01	5.09E-11	2.40E-05	Island	19	39010100	Body	RYR1			
cg11249934	4.70E-01	5.09E-11	2.41E-05		11	2782519	Body	KCNQ1			
cg04652957	-5.05E-01	5.10E-11	2.41E-05	Island	2	54785375	TSS200	SPTBN1			
cg01638829	4.66E-01	5.11E-11	2.42E-05		3	125440211					
cg24029430	-4.51E-01	5.12E-11	2.42E-05	Island	10	60028721	TSS200	CISD1			
cg19752602	4.68E-01	5.13E-11	2.43E-05		5	153039227	Body	GRIA1			
cg23927769	4.53E-01	5.14E-11	2.43E-05	S_Shore	6	41755626	Body	TOMM6			
cg23378992	4.89E-01	5.15E-11	2.43E-05	N_Shore	12	111051514	TSS1500	TCTN1			
cg26116045	4.57E-01	5.15E-11	2.44E-05	Island	3	43663699	TSS200	ANO10			
cg01250175	4.93E-01	5.16E-11	2.44E-05	Island	18	60382541	TSS200	PHLPP1			
cg01172785	4.31E-01	5.17E-11	2.44E-05		16	50092553					
cg00805320	4.61E-01	5.18E-11	2.45E-05	Island	16	68057225	1stExon	DUS2L			
cg24451422	-4.72E-01	5.18E-11	2.45E-05	Island	1	23751210	1stExon	TCEA3			
cg06895436	4.36E-01	5.22E-11	2.47E-05	Island	8	82434543					
cg00471645	4.84E-01	5.24E-11	2.48E-05		2	11270192					
cg16573386	4.50E-01	5.27E-11	2.49E-05	Island	1	1334508	1stExon	CCNL2			
cg21082122	4.62E-01	5.29E-11	2.50E-05		2	3307517	Body	TSSC1			
cg10318313	4.38E-01	5.30E-11	2.51E-05	S_Shore	11	3014937	TSS1500	NAP1L4			
cg26558420	4.58E-01	5.30E-11	2.51E-05	S_Shelf	20	30331315	5'UTR	TPX2			
cg04258457	4.96E-01	5.31E-11	2.51E-05	Island	17	62207789	TSS1500	ERN1			
cg10516683	4.43E-01	5.37E-11	2.54E-05	Island	14	50102006	TSS200	C14orf104			
cg06012730	4.52E-01	5.37E-11	2.54E-05	N_Shore	15	75315579	TSS1500	PPCDC			
cg15231902	-4.97E-01	5.37E-11	2.54E-05	Island	12	56618064	TSS200	OBFC2B			
cg09115837	4.19E-01	5.39E-11	2.55E-05		10	79541592					
cg10622307	4.66E-01	5.41E-11	2.56E-05	Island	19	18433643	Body	LSM4			
cg00042874	4.76E-01	5.42E-11	2.56E-05	N_Shore	17	40830166	TSS1500	PLEKHH3			
cg21171314	-4.87E-01	5.42E-11	2.56E-05	Island	11	16628640					
cg08951907	4.64E-01	5.42E-11	2.56E-05	Island	17	18218556	TSS1500	TOP3A			
cg20515787	4.69E-01	5.42E-11	2.56E-05		11	65728726	TSS1500	SART1			
cg26821539	-4.94E-01	5.45E-11	2.58E-05	Island	1	160370294	TSS200	VANGL2			
cg00528056	4.47E-01	5.45E-11	2.58E-05		5	4581155					
cg22234842	4.66E-01	5.45E-11	2.58E-05	Island	7	148726150	TSS1500	PDIA4			
cg14817211	4.32E-01	5.46E-11	2.58E-05		11	71239055	1stExon	KRTAP5-7			
cg09254001	4.66E-01	5.48E-11	2.59E-05	N_Shore	12	99038219	Body	IKBIP			
cg07918634	4.42E-01	5.48E-11	2.59E-05	Island	5	60139420	5'UTR	ELOVL7			
cg24475744	4.57E-01	5.50E-11	2.60E-05	S_Shore	19	10829423	Body	DNM2			
cg05264510	4.51E-01	5.50E-11	2.60E-05	Island	19	54023915	TSS1500	ZNF331			
cg14608318	4.66E-01	5.50E-11	2.60E-05	Island	19	17392429	TSS200	ANKLE1			
cg14159522	5.05E-01	5.52E-11	2.61E-05	N_Shore	1	210501936	TSS1500	HHAT			
cg13629563	4.82E-01	5.54E-11	2.62E-05	Island	1	25256949	Body	RUNX3			
cg08083335	4.48E-01	5.57E-11	2.63E-05	Island	16	75657100	5'UTR	ADAT1			
cg19850545	4.83E-01	5.58E-11	2.64E-05	Island	22	41347463	1stExon	RBX1			
ch.8.2842146R	4.81E-01	5.59E-11	2.64E-05		8	142203859	Body	DENND3			
cg10535847	4.70E-01	5.59E-11	2.64E-05	Island	1	54665846	1stExon	MRPL37			
cg18530512	4.45E-01	5.59E-11	2.64E-05	S_Shore	19	14186152					
cg09019477	4.81E-01	5.59E-11	2.64E-05	Island	1	156426747					
cg18748686	4.78E-01	5.59E-11	2.64E-05	S_Shore	19	8009095	TSS1500	TIMM44			
cg08738430	4.71E-01	5.60E-11	2.65E-05	Island	2	43452561	Body	ZFP36L2			
cg14592933	4.56E-01	5.60E-11	2.65E-05	Island	7	26416122					
cg16001977	4.67E-01	5.61E-11	2.65E-05	Island	22	32340332	TSS200	YWHAH			
cg16468949	4.47E-01	5.61E-11	2.65E-05	Island	3	47018294	TSS200	CCDC12			
cg11109266	4.63E-01	5.63E-11	2.66E-05	Island	2	85581647	5'UTR	RETSAT			
cg13838578	-4.67E-01	5.66E-11	2.68E-05		6	16217063					
cg05129295	4.84E-01	5.66E-11	2.68E-05		8	1316294					
cg20488757	4.46E-01	5.67E-11	2.68E-05	Island	11	16760048	TSS200	C11orf58			
cg20168412	-4.65E-01	5.69E-11	2.69E-05	Island	3	13324132					
cg18688599	4.79E-01	5.70E-11	2.69E-05	Island	5	10353401	TSS1500	6-Mar			
cg17959324	4.70E-01	5.74E-11	2.72E-05	Island	19	42747065	TSS1500	GSK3A			
cg26258631	4.82E-01	5.75E-11	2.72E-05	Island	2	190648605	TSS1500	PMS1			
cg25652534	4.73E-01	5.76E-11	2.72E-05		15	94443973					
cg06361278	-4.35E-01	5.76E-11	2.73E-05	Island	17	25783929					
cg17376957	4.96E-01	5.77E-11	2.73E-05	Island	17	16284707	5'UTR	UBB			
cg23565980	-5.10E-01	5.78E-11	2.73E-05	Island	22	39795701	TSS200	MAP3K7IP1			
cg17046855	4.38E-01	5.80E-11	2.74E-05	S_Shelf	7	6749638					
cg02675083	4.47E-01	5.80E-11	2.74E-05	N_Shore	1	16972917	Body	MST1P2			
cg22247188	4.28E-01	5.80E-11	2.74E-05	Island	10	71813603	5'UTR	H2AFY2			
cg04833050	4.78E-01	5.82E-11	2.75E-05	Island	5	77806051	5'UTR	LHFPL2			
cg12285381	4.89E-01	5.82E-11	2.75E-05	N_Shore	19	521213					
ch.22.16108507R	4.74E-01	5.82E-11	2.75E-05		22	17728507					
cg18824840	5.05E-01	5.84E-11	2.76E-05		14	63742947	Body	RHOJ			
cg22454603	4.87E-01	5.88E-11	2.78E-05	N_Shore	21	34602027	TSS1500	IFNAR2			
cg09211938	4.44E-01	5.91E-11	2.79E-05	Island	19	36870265					
cg11151820	4.73E-01	5.92E-11	2.80E-05	Island	5	10250162	TSS200	CCT5			
cg25251249	4.73E-01	5.93E-11	2.80E-05	N_Shore	17	18684472	TSS200	FAM18B			
cg25890582	4.66E-01	5.94E-11	2.81E-05	Island	10	43951436	Body	ZNF487			
cg00993543	4.78E-01	5.94E-11	2.81E-05	Island	2	159313345	TSS200	CCDC148			
cg21889078	4.37E-01	5.94E-11	2.81E-05		8	56675203	Body	TMEM68			
cg08197571	4.63E-01	5.98E-11	2.83E-05		5	8841115					
cg06590268	4.77E-01	5.98E-11	2.83E-05	Island	5	1386150					
cg16116663	4.60E-01	5.99E-11	2.83E-05		2	71421775	Body	PAIP2B			
cg08651378	4.70E-01	5.99E-11	2.83E-05	Island	19	1479370	TSS200	C19orf25			
cg03621881	4.37E-01	5.99E-11	2.83E-05	S_Shore	15	72612817	TSS1500	BRUNOL6			
cg13976219	-4.67E-01	5.99E-11	2.83E-05	Island	19	7197166	Body	INSR			
cg27007358	4.78E-01	6.00E-11	2.84E-05	Island	7	21467723	5'UTR	SP4			
cg14246190	4.53E-01	6.01E-11	2.84E-05	N_Shelf	6	31862674	Body	EHMT2			
cg21237268	4.49E-01	6.01E-11	2.84E-05	Island	6	31165833	Body	HCG27			
cg02399570	4.67E-01	6.01E-11	2.84E-05	Island	3	156877196	Body	CCNL1			
cg10415122	4.39E-01	6.01E-11	2.84E-05	Island	15	75981489	Body	CSPG4			
cg10695761	4.86E-01	6.02E-11	2.85E-05	S_Shore	22	21539377					
cg20513721	4.81E-01	6.05E-11	2.86E-05	S_Shore	9	99417733	TSS200	C9orf21			
cg12602291	4.63E-01	6.05E-11	2.86E-05		7	51262762	Body	COBL			
cg16884295	4.34E-01	6.07E-11	2.87E-05	N_Shelf	22	21018314					
cg11974096	4.71E-01	6.08E-11	2.87E-05	Island	2	233470647	TSS200	EFHD1			
cg14094460	4.16E-01	6.08E-11	2.88E-05		4	43900946					
cg08659621	4.85E-01	6.10E-11	2.88E-05	Island	20	48552817	TSS200	RNF114			
cg26015683	4.78E-01	6.10E-11	2.89E-05	Island	6	29720519					
cg19029220	4.87E-01	6.10E-11	2.89E-05	N_Shore	2	64067822	TSS1500	UGP2			
cg12673840	4.44E-01	6.14E-11	2.90E-05		5	133193418					
cg13864319	4.73E-01	6.18E-11	2.92E-05	Island	5	42951935					
cg27210766	4.51E-01	6.26E-11	2.96E-05	N_Shore	2	111435943	TSS1500	BUB1			
cg05370569	4.70E-01	6.27E-11	2.96E-05	S_Shore	16	23464705	TSS1500	COG7			
cg20152152	4.97E-01	6.27E-11	2.96E-05		11	67219241	1stExon	GPR152			
cg22394869	4.47E-01	6.28E-11	2.97E-05	Island	1	762912	TSS200	NCRNA00115			
cg07025343	4.55E-01	6.30E-11	2.98E-05	Island	14	77606922	5'UTR	ZDHHC22			
cg06352483	-4.46E-01	6.32E-11	2.99E-05	Island	1	28052575	1stExon	FAM76A			
cg16176471	4.59E-01	6.33E-11	2.99E-05	Island	3	184016668	TSS1500	PSMD2			
cg23442477	4.52E-01	6.33E-11	2.99E-05	Island	15	85258977	Body	SEC11A			
cg25294185	3.15E-01	6.33E-11	3.00E-05	Island	11	65487814	Body	RNASEH2C			
cg04389366	4.91E-01	6.34E-11	3.00E-05	Island	11	72145635	TSS200	CLPB			
cg05691168	-4.81E-01	6.35E-11	3.00E-05	Island	2	216176809	1stExon	ATIC			
cg16040094	4.66E-01	6.35E-11	3.00E-05		14	52240877					
cg24452005	4.68E-01	6.36E-11	3.01E-05	Island	18	9913478	TSS1500	VAPA			
cg07126792	4.80E-01	6.36E-11	3.01E-05	Island	7	30325640	Body	ZNRF2			
cg11178170	-4.84E-01	6.37E-11	3.01E-05	Island	4	184427252	Body	ING2			
cg22982536	4.73E-01	6.37E-11	3.01E-05	Island	13	24735537	5'UTR	SPATA13			
cg13976370	4.77E-01	6.38E-11	3.01E-05	S_Shore	1	36555315	Body	ADPRHL2			
cg23661578	4.76E-01	6.39E-11	3.02E-05	Island	6	42981936	TSS1500	MEA1			
cg06936108	4.41E-01	6.40E-11	3.02E-05	S_Shore	17	7894917					
cg12183522	4.62E-01	6.40E-11	3.02E-05	Island	12	57039070	Body	ATP5B			
cg13521048	4.69E-01	6.40E-11	3.02E-05	Island	21	46294356	TSS1500	PTTG1IP			
cg06774087	4.25E-01	6.41E-11	3.03E-05		5	79647614	Body	LOC441089			
cg04851675	4.95E-01	6.41E-11	3.03E-05	Island	15	91498080	TSS200	RCCD1			
cg27654482	4.57E-01	6.42E-11	3.03E-05	Island	14	59655078	TSS1500	DAAM1			
cg02517040	4.72E-01	6.42E-11	3.03E-05		11	114486996					
cg11859220	4.66E-01	6.42E-11	3.04E-05	Island	18	72163178	TSS1500	CNDP2			
cg09681202	4.51E-01	6.43E-11	3.04E-05	Island	9	129987938					
cg05377754	4.76E-01	6.45E-11	3.05E-05	N_Shore	8	23259538	5'UTR	LOXL2			
cg19541837	4.59E-01	6.51E-11	3.08E-05	Island	11	71823834	TSS200	C11orf51			
cg16199879	4.66E-01	6.56E-11	3.10E-05	Island	14	58667190	Body	ACTR10			
cg13205784	4.65E-01	6.59E-11	3.11E-05	Island	7	91875234	5'UTR	KRIT1			
cg01249134	4.50E-01	6.59E-11	3.11E-05	N_Shelf	18	577110					
cg15936731	4.35E-01	6.62E-11	3.13E-05		6	28938132					
cg08008299	4.68E-01	6.63E-11	3.14E-05		1	151162703	TSS200	VPS72			
cg02909042	4.50E-01	6.64E-11	3.14E-05	Island	14	55518132	TSS1500	MAPK1IP1L			
cg07000551	4.88E-01	6.66E-11	3.15E-05	Island	15	40401297	TSS1500	BMF			
cg01880913	4.48E-01	6.67E-11	3.15E-05	N_Shore	7	23693527					
cg11694433	4.80E-01	6.67E-11	3.16E-05	Island	15	63796712	TSS200	USP3			
cg20462855	4.38E-01	6.69E-11	3.16E-05	Island	6	126070385	TSS1500	HEY2			
cg17217603	4.89E-01	6.71E-11	3.17E-05	Island	1	150552017	1stExon	MCL1			
cg16851584	4.63E-01	6.71E-11	3.17E-05		7	4230885	Body	SDK1			
cg22906700	-5.06E-01	6.73E-11	3.18E-05	Island	9	126762603					
cg01651593	4.79E-01	6.74E-11	3.19E-05	Island	1	43824241	TSS1500	CDC20			
cg22345896	4.52E-01	6.74E-11	3.19E-05		2	173399001					
cg15064753	4.55E-01	6.79E-11	3.21E-05		3	42959937	3'UTR	ZNF662			
cg26682335	4.66E-01	6.80E-11	3.21E-05		17	945834	Body	ABR			
cg20235510	4.77E-01	6.81E-11	3.22E-05		6	28968251	Body	ZNF311			
cg09535605	-4.73E-01	6.81E-11	3.22E-05	Island	6	17281327	TSS1500	RBM24			
cg11082575	5.13E-01	6.83E-11	3.23E-05	Island	12	31479096	1stExon	FAM60A			
cg20681219	-4.66E-01	6.83E-11	3.23E-05	Island	4	185396108	TSS1500	IRF2			
cg26755539	4.65E-01	6.83E-11	3.23E-05	Island	1	201924899	Body	TIMM17A			
cg06135139	-4.94E-01	6.85E-11	3.24E-05	Island	20	61637856	1stExon	BHLHE23			
cg11608447	-4.64E-01	6.85E-11	3.24E-05	Island	9	38620746	TSS1500	ANKRD18A			
cg18275445	-5.22E-01	6.90E-11	3.26E-05	Island	14	74254023	TSS200	C14orf43			
cg02536045	4.87E-01	6.91E-11	3.27E-05	Island	12	51441972	TSS200	LETMD1			
cg01021423	-4.75E-01	6.91E-11	3.27E-05	Island	3	48541507	1stExon	SHISA5			
cg23747525	4.73E-01	6.92E-11	3.27E-05	Island	20	37064089	TSS200	LOC388796			
cg19909895	4.77E-01	6.94E-11	3.28E-05	Island	3	128368930	Body	RPN1			
cg17414733	-4.44E-01	6.94E-11	3.28E-05	Island	19	21688647	Body	ZNF429			
cg06250734	4.64E-01	6.96E-11	3.29E-05	Island	16	46723432	TSS200	ORC6L			
cg01704862	-4.84E-01	6.97E-11	3.30E-05	Island	7	150780657	TSS200	TMUB1			
cg22273042	-4.79E-01	6.99E-11	3.30E-05	Island	8	81083829	5'UTR	TPD52			
cg02657748	4.77E-01	7.00E-11	3.31E-05	Island	11	122526294	TSS200	UBASH3B			
cg22229470	-4.21E-01	7.01E-11	3.31E-05	S_Shore	6	168107104					
cg09326404	4.53E-01	7.01E-11	3.32E-05	Island	1	46956839					
cg14221939	4.43E-01	7.04E-11	3.33E-05		6	29981675	Body	NCRNA00171			
cg10060574	4.66E-01	7.05E-11	3.33E-05	Island	6	30712338	TSS200	IER3			
cg18012350	4.54E-01	7.05E-11	3.33E-05	Island	15	74753669	TSS200	UBL7			
cg24074965	5.06E-01	7.07E-11	3.34E-05	S_Shelf	13	112989200					
cg03826535	4.49E-01	7.08E-11	3.35E-05	Island	12	113659136	TSS200	TPCN1			
cg07002711	-4.90E-01	7.08E-11	3.35E-05	Island	8	63998640	TSS200	TTPA			
cg20225041	4.81E-01	7.08E-11	3.35E-05	Island	19	11545949	TSS1500	PRKCSH			
cg23456826	4.71E-01	7.09E-11	3.35E-05	Island	14	24912049	TSS200	SDR39U1			
cg14628803	4.52E-01	7.09E-11	3.35E-05		12	20935754					
cg05114858	4.78E-01	7.11E-11	3.36E-05		6	29526343	Body	UBD			
cg16974379	4.86E-01	7.14E-11	3.38E-05	Island	10	38146505	TSS200	ZNF248			
cg20161645	4.63E-01	7.15E-11	3.38E-05	Island	2	224822574	Body	MRPL44			
cg07310661	-4.71E-01	7.16E-11	3.39E-05	Island	2	225449833	5'UTR	CUL3			
cg08884624	4.48E-01	7.17E-11	3.39E-05	Island	2	16082022	TSS200	MYCNOS			
cg11466908	4.90E-01	7.18E-11	3.39E-05	N_Shore	9	94123704	Body	AUH			
cg13807985	-4.80E-01	7.21E-11	3.41E-05	Island	12	66583255	Body	IRAK3			
cg24288463	4.74E-01	7.21E-11	3.41E-05	N_Shore	20	20032617	TSS1500	C20orf26			
cg04921619	4.51E-01	7.21E-11	3.41E-05	Island	12	7000534					
cg06993235	4.78E-01	7.23E-11	3.42E-05	N_Shelf	6	7309740	Body	SSR1			
cg03295098	4.72E-01	7.23E-11	3.42E-05	Island	1	46152002	5'UTR	GPBP1L1			
cg23243012	4.60E-01	7.26E-11	3.43E-05	Island	2	68882419	Body	PROKR1			
cg26578072	4.51E-01	7.31E-11	3.46E-05	N_Shore	1	1108521	TSS1500	TTLL10			
cg06646346	-4.51E-01	7.32E-11	3.46E-05	N_Shore	11	6280988	1stExon	CCKBR			
cg08077671	-4.81E-01	7.32E-11	3.46E-05	Island	22	43808196	5'UTR	MPPED1			
cg10882606	4.66E-01	7.33E-11	3.46E-05	Island	6	117996470	TSS200	NUS1			
cg17518778	4.62E-01	7.33E-11	3.47E-05	Island	5	140071088	TSS200	HARS			
cg08894685	4.66E-01	7.36E-11	3.48E-05	Island	12	123718369	1stExon	C12orf65			
cg21166544	4.20E-01	7.36E-11	3.48E-05		14	93604463					
cg27062116	4.69E-01	7.45E-11	3.52E-05		15	25490587	TSS200	SNORD115-41			
cg18538276	4.66E-01	7.47E-11	3.53E-05	N_Shore	14	106185328					
cg24890446	4.75E-01	7.47E-11	3.53E-05	Island	11	3014169	TSS1500	NAP1L4			
cg25599269	4.64E-01	7.48E-11	3.54E-05	N_Shore	19	12075882	1stExon	ZNF763			
cg09499248	4.29E-01	7.48E-11	3.54E-05	Island	16	103531	1stExon	POLR3K			
cg10168850	4.71E-01	7.52E-11	3.55E-05	Island	5	16465928	TSS200	ZNF622			
cg20738664	4.54E-01	7.52E-11	3.56E-05	Island	2	86790485	5'UTR	VPS24			
cg01458961	4.43E-01	7.56E-11	3.57E-05	Island	4	102269425	TSS1500	PPP3CA			
cg21036766	4.27E-01	7.57E-11	3.58E-05	Island	6	112683796					
cg25418309	4.87E-01	7.58E-11	3.58E-05	Island	10	121652004	TSS1500	SEC23IP			
cg15889173	4.68E-01	7.59E-11	3.59E-05	Island	1	8483390	5'UTR	RERE			
cg12586596	4.53E-01	7.59E-11	3.59E-05	Island	12	53645731	1stExon	MFSD5			
cg09572053	4.61E-01	7.59E-11	3.59E-05	Island	6	34360501	TSS200	NUDT3			
cg07791468	4.41E-01	7.60E-11	3.59E-05		2	31492359					
cg18830721	4.52E-01	7.60E-11	3.60E-05	Island	4	83821700	TSS200	THAP9			
cg27310686	4.57E-01	7.61E-11	3.60E-05	S_Shore	6	149888373	Body	C6orf72			
cg15199408	4.65E-01	7.63E-11	3.61E-05	Island	4	76649756	TSS200	USO1			
cg23425280	-4.52E-01	7.63E-11	3.61E-05	S_Shore	12	56401806					
cg13458212	-5.06E-01	7.64E-11	3.61E-05	Island	4	186456397	Body	PDLIM3			
cg17502984	4.72E-01	7.66E-11	3.62E-05	Island	6	80714315	TSS200	TTK			
cg06380449	-4.84E-01	7.67E-11	3.63E-05	N_Shelf	17	73255012	Body	GGA3			
cg16317441	4.65E-01	7.68E-11	3.63E-05	Island	11	93861839	TSS1500	PANX1			
cg10898421	4.47E-01	7.68E-11	3.63E-05		12	80497086					
cg01814452	4.56E-01	7.71E-11	3.64E-05		3	125411796					
cg04976479	4.92E-01	7.76E-11	3.67E-05	Island	4	2964664	TSS1500	GRK4			
cg16690859	4.33E-01	7.77E-11	3.67E-05		7	132332297	5'UTR	PLXNA4			
cg17143565	4.70E-01	7.78E-11	3.68E-05	Island	17	33569990	TSS200	SLFN5			
cg05294250	5.04E-01	7.78E-11	3.68E-05	Island	3	172468745					
cg18590611	4.43E-01	7.80E-11	3.69E-05		1	40745926	Body	ZMPSTE24			
cg05899741	4.28E-01	7.80E-11	3.69E-05		4	43901084					
cg00321931	4.98E-01	7.80E-11	3.69E-05	Island	4	174255552	TSS1500	HMGB2			
cg09912806	4.81E-01	7.83E-11	3.70E-05	N_Shore	4	88343654	TSS200	NUDT9			
cg25912580	-4.55E-01	7.85E-11	3.71E-05		2	38755298					
cg11039808	4.51E-01	7.87E-11	3.72E-05	S_Shore	5	77591002	TSS1500	AP3B1			
cg23369114	4.54E-01	7.90E-11	3.74E-05	S_Shore	19	14198698					
cg12335906	4.90E-01	7.91E-11	3.74E-05	N_Shore	3	155572320	TSS200	SLC33A1			
cg05473287	4.68E-01	7.93E-11	3.75E-05	Island	16	81040616	5'UTR	CENPN			
cg15375704	5.00E-01	7.93E-11	3.75E-05	N_Shelf	14	106134972					
cg21520507	4.78E-01	7.95E-11	3.76E-05	Island	12	101801499	1stExon	ARL1			
cg01632497	4.61E-01	7.96E-11	3.76E-05	Island	11	8986187	TSS200	TMEM9B			
cg03826601	4.44E-01	7.97E-11	3.77E-05	Island	12	9102508	TSS1500	M6PR			
cg07882831	-4.56E-01	7.98E-11	3.77E-05	Island	17	72209802	TSS1500	MGC16275			
cg24496586	5.03E-01	8.00E-11	3.78E-05	Island	6	33290913	TSS200	DAXX			
cg26452244	4.71E-01	8.00E-11	3.78E-05	Island	6	10695099	TSS1500	C6orf52			
cg16147063	4.60E-01	8.01E-11	3.79E-05	Island	14	81687884	TSS1500	GTF2A1			
cg09834162	4.77E-01	8.02E-11	3.79E-05	Island	7	108209967	TSS200	THAP5			
cg23691873	4.57E-01	8.02E-11	3.79E-05		10	115316385	Body	HABP2			
cg06751583	4.65E-01	8.14E-11	3.85E-05	N_Shore	22	40440622	TSS200	TNRC6B			
cg19513374	4.70E-01	8.17E-11	3.86E-05		6	28962971	Body	ZNF311			
cg11614451	4.37E-01	8.18E-11	3.87E-05	Island	3	160167729	TSS200	TRIM59			
cg01123926	4.55E-01	8.18E-11	3.87E-05		3	58626656	Body	FAM3D			
cg04181882	4.64E-01	8.20E-11	3.88E-05		4	9485487					
cg13202415	5.00E-01	8.24E-11	3.90E-05	N_Shelf	6	31780068	5'UTR	HSPA1L			
cg19376794	4.38E-01	8.29E-11	3.92E-05	S_Shore	2	85843782	Body	USP39			
cg00716752	4.81E-01	8.30E-11	3.92E-05	Island	6	31588308	TSS200	BAT2			
cg15347425	4.64E-01	8.30E-11	3.93E-05	Island	3	135969556	Body	PCCB			
cg21595240	4.48E-01	8.32E-11	3.93E-05		5	10901598					
cg08198370	4.78E-01	8.39E-11	3.97E-05	Island	1	36930120	TSS200	MRPS15			
cg23985163	4.60E-01	8.42E-11	3.98E-05	Island	2	71295227	TSS200	NAGK			
cg22605348	4.81E-01	8.42E-11	3.98E-05	Island	13	95248671	TSS200	TGDS			
cg10231500	4.35E-01	8.42E-11	3.98E-05		4	26492870	TSS1500	CCKAR			
cg08314206	5.04E-01	8.44E-11	3.99E-05	S_Shore	14	20929920	TSS1500	TMEM55B			
cg04706004	4.57E-01	8.48E-11	4.01E-05	Island	16	3333257	TSS1500	ZNF263			
cg02054479	4.37E-01	8.49E-11	4.01E-05	Island	16	20911997	TSS200	LYRM1			
cg21161069	-4.52E-01	8.49E-11	4.02E-05	Island	7	32768311	Body	LOC441208			
cg05090972	4.61E-01	8.50E-11	4.02E-05	N_Shore	16	69788427	Body	NOB1			
cg08209549	4.94E-01	8.50E-11	4.02E-05	Island	10	134891011					
cg25706390	4.70E-01	8.53E-11	4.04E-05	N_Shore	19	41769968	TSS200	HNRNPUL1			
cg06921606	4.66E-01	8.54E-11	4.04E-05	Island	6	33359455	5'UTR	KIFC1			
cg03832336	4.89E-01	8.57E-11	4.05E-05	Island	3	160938962	TSS200	NMD3			
cg16232842	4.64E-01	8.60E-11	4.07E-05	N_Shelf	15	74286823	TSS200	PML			
cg23738424	4.36E-01	8.60E-11	4.07E-05	S_Shelf	6	160515210	Body	LOC729603			
cg26627898	4.56E-01	8.65E-11	4.09E-05	Island	16	1832752	TSS200	NUBP2			
cg16233489	4.42E-01	8.67E-11	4.10E-05	Island	5	37379269	TSS200	WDR70			
cg10739344	4.58E-01	8.67E-11	4.10E-05	Island	15	44119276	5'UTR	WDR76			
cg11210881	4.55E-01	8.67E-11	4.10E-05	Island	11	113930500	1stExon	ZBTB16			
cg22437161	4.54E-01	8.69E-11	4.11E-05	Island	7	155605081	TSS200	SHH			
cg02598642	4.42E-01	8.71E-11	4.12E-05	N_Shore	19	39574483	TSS1500	PAPL			
cg03641858	-4.61E-01	8.71E-11	4.12E-05	S_Shore	19	12777774	1stExon	MORG1			
cg26165608	4.61E-01	8.71E-11	4.12E-05	Island	6	5261829	TSS1500	LYRM4			
cg01313497	4.88E-01	8.72E-11	4.12E-05	Island	2	63278100	5'UTR	OTX1			
cg02283485	-4.89E-01	8.74E-11	4.13E-05	Island	10	81003020	Body	ZMIZ1			
cg04383836	4.43E-01	8.74E-11	4.13E-05		17	9559049	Body	USP43			
cg01332181	4.37E-01	8.75E-11	4.14E-05	Island	19	47290716	1stExon	SLC1A5			
cg06187986	4.49E-01	8.76E-11	4.14E-05		7	38332633					
cg06549743	4.58E-01	8.76E-11	4.14E-05	N_Shore	4	9494211					
cg13603062	4.70E-01	8.82E-11	4.17E-05	S_Shore	6	32812518	5'UTR	PSMB8			
cg07221511	-4.40E-01	8.83E-11	4.18E-05		3	164009569					
cg19163194	-4.56E-01	8.85E-11	4.19E-05	N_Shore	17	64960668	TSS1500	CACNG4			
cg05022341	4.85E-01	8.87E-11	4.19E-05	N_Shore	5	176074015	TSS1500	TSPAN17			
cg02656801	-4.70E-01	8.87E-11	4.20E-05	Island	7	993932	Body	ADAP1			
cg12980900	4.47E-01	8.87E-11	4.20E-05	N_Shore	19	19143823	5'UTR	SFRS14			
cg14088589	4.79E-01	8.88E-11	4.20E-05	Island	9	82186418	TSS1500	TLE4			
cg22055815	4.68E-01	8.89E-11	4.20E-05	Island	5	43040621	TSS200	C5orf39			
cg02795624	4.45E-01	8.91E-11	4.21E-05	Island	11	118992260	TSS200	HINFP			
cg04200704	4.22E-01	8.92E-11	4.22E-05		15	25486871	TSS200	SNORD115-39			
cg15617548	-4.60E-01	8.93E-11	4.22E-05	Island	2	171785815	5'UTR	GORASP2			
cg05591758	4.72E-01	8.94E-11	4.23E-05	Island	2	74685531	TSS200	WBP1			
cg05465342	4.44E-01	8.94E-11	4.23E-05	Island	6	32121841	5'UTR	PPT2			
cg04210100	4.22E-01	8.94E-11	4.23E-05	Island	2	9614471	TSS200	IAH1			
cg15532522	-4.57E-01	8.95E-11	4.23E-05	Island	19	23258148					
cg19556208	4.66E-01	8.96E-11	4.24E-05		14	24630405	TSS200	IRF9			
cg04510639	-4.53E-01	8.96E-11	4.24E-05	Island	17	74722764	1stExon	JMJD6			
cg10770742	-4.87E-01	8.98E-11	4.25E-05	Island	7	151107285	TSS200	WDR86			
cg00323631	5.08E-01	8.99E-11	4.25E-05	Island	4	99850368	5'UTR	EIF4E			
cg01271049	4.27E-01	9.00E-11	4.25E-05	N_Shore	6	150388100	Body	ULBP3			
cg07804735	4.44E-01	9.03E-11	4.27E-05	N_Shelf	3	113157476	5'UTR	WDR52			
cg20676350	4.59E-01	9.03E-11	4.27E-05		1	22961885	TSS1500	C1QA			
cg11684611	4.74E-01	9.03E-11	4.27E-05	Island	18	658445	Body	TYMS			
cg00655923	4.31E-01	9.03E-11	4.27E-05		7	64895418					
cg21138752	4.55E-01	9.04E-11	4.27E-05		6	28303932	1stExon	ZNF323			
cg04195855	4.72E-01	9.04E-11	4.28E-05	N_Shore	15	101548413	Body	LRRK1			
cg23654545	4.73E-01	9.05E-11	4.28E-05	Island	6	30525120	5'UTR	PRR3			
cg16688980	-5.08E-01	9.06E-11	4.28E-05	Island	16	87425454	Body	FBXO31			
ch.15.64945366R	4.71E-01	9.08E-11	4.29E-05		15	67158312					
cg05052335	4.75E-01	9.09E-11	4.30E-05	Island	5	130970657	1stExon	RAPGEF6			
cg09797599	5.04E-01	9.10E-11	4.30E-05	Island	1	171711261	TSS200	VAMP4			
cg08683088	4.55E-01	9.11E-11	4.31E-05		6	11007465	Body	ELOVL2			
cg05742993	4.48E-01	9.13E-11	4.32E-05	Island	11	68850450	Body	TPCN2			
cg25037461	4.75E-01	9.14E-11	4.32E-05	Island	22	24181268	TSS200	DERL3			
cg07246578	4.61E-01	9.20E-11	4.35E-05	S_Shelf	18	10134461					
cg13607473	4.89E-01	9.26E-11	4.38E-05	N_Shore	10	70715830	TSS200	DDX21			
cg08298587	4.58E-01	9.27E-11	4.38E-05	N_Shore	6	20401796	TSS1500	E2F3			
cg08795320	-4.66E-01	9.27E-11	4.39E-05	Island	16	66982803					
cg22319470	4.43E-01	9.28E-11	4.39E-05	N_Shore	3	13521370	TSS1500	HDAC11			
cg00031063	4.88E-01	9.32E-11	4.41E-05	N_Shelf	1	17303752	Body	MFAP2			
cg17473382	4.42E-01	9.33E-11	4.41E-05	Island	17	59489098	TSS200	C17orf82			
cg10894441	4.46E-01	9.34E-11	4.41E-05	Island	11	111169905	5'UTR	C11orf92			
cg08380284	4.65E-01	9.36E-11	4.43E-05	Island	14	21852549	TSS200	SUPT16H			
cg03859684	4.70E-01	9.36E-11	4.43E-05	Island	13	111568271	TSS1500	ANKRD10			
cg16752652	4.25E-01	9.39E-11	4.44E-05	Island	5	127420219	1stExon	SLC12A2			
cg08348387	-4.62E-01	9.39E-11	4.44E-05	S_Shore	2	242158123	Body	ANO7			
cg03909849	-4.29E-01	9.40E-11	4.44E-05	N_Shore	17	79477206	3'UTR	ACTG1			
cg18085869	4.48E-01	9.41E-11	4.45E-05		11	118174435	TSS1500	CD3E			
cg26094004	4.14E-01	9.41E-11	4.45E-05	S_Shelf	17	42075116	5'UTR	PYY			
cg09172423	4.58E-01	9.43E-11	4.46E-05	Island	11	62446602	TSS200	UBXN1			
cg26097381	4.08E-01	9.44E-11	4.46E-05	N_Shelf	6	31779598	Body	HSPA1L			
cg16540026	4.57E-01	9.45E-11	4.47E-05	S_Shore	11	58874641	TSS200	FAM111B			
cg06949739	4.65E-01	9.47E-11	4.48E-05	Island	19	10764747	TSS200	ILF3			
cg12181751	4.23E-01	9.47E-11	4.48E-05		3	125474960					
cg00712390	-5.01E-01	9.48E-11	4.48E-05	Island	17	79373624	1stExon	BAHCC1			
cg04163540	4.27E-01	9.48E-11	4.48E-05	Island	7	30174240	TSS1500	C7orf41			
cg02727232	4.51E-01	9.50E-11	4.49E-05	S_Shelf	19	53840480	5'UTR	ZNF845			
cg25987020	4.41E-01	9.51E-11	4.50E-05	N_Shelf	6	28829577					
cg10504480	4.48E-01	9.52E-11	4.50E-05	Island	3	170588157	TSS200	RPL22L1			
cg08942875	4.69E-01	9.54E-11	4.51E-05	S_Shore	4	48908902	TSS200	OCIAD2			
cg24695828	4.69E-01	9.58E-11	4.53E-05	Island	19	36980257	5'UTR	ZNF566			
cg20237920	4.48E-01	9.59E-11	4.53E-05		15	76225808	TSS1500	FBXO22OS			
cg05268203	4.92E-01	9.59E-11	4.53E-05	N_Shore	2	118981748					
cg04883418	4.68E-01	9.65E-11	4.56E-05	Island	3	93781831	TSS200	NSUN3			
cg05030651	4.48E-01	9.65E-11	4.56E-05	Island	17	37607460	5'UTR	MED1			
cg10531263	4.57E-01	9.66E-11	4.57E-05		4	8037325	Body	ABLIM2			
cg08763584	4.35E-01	9.69E-11	4.58E-05		10	44321221					
cg24958366	4.23E-01	9.71E-11	4.59E-05		17	46952555					
cg17372841	4.75E-01	9.76E-11	4.61E-05	N_Shelf	7	99013357	Body	BUD31			
cg00051979	4.41E-01	9.76E-11	4.62E-05	Island	10	95462161	5'UTR	C10orf4			
cg10241347	4.38E-01	9.77E-11	4.62E-05	Island	10	124639260	Body	LOC399815			
cg04921814	4.54E-01	9.79E-11	4.63E-05	Island	1	145575587	TSS1500	PIAS3			
cg06178054	4.46E-01	9.79E-11	4.63E-05	Island	13	41495913	TSS200	SUGT1L1			
cg10470282	4.59E-01	9.79E-11	4.63E-05	Island	12	113622778	Body	DDX54			
cg01555122	4.58E-01	9.80E-11	4.63E-05	N_Shore	2	55276516	Body	RTN4			
cg01345365	4.25E-01	9.81E-11	4.64E-05		2	12163619					
cg04943729	5.01E-01	9.83E-11	4.65E-05	Island	7	12250760	TSS200	TMEM106B			
cg22438376	4.67E-01	9.86E-11	4.66E-05	Island	5	141348885	5'UTR	RNF14			
cg16713947	4.85E-01	9.87E-11	4.67E-05		12	6560689	TSS1500	TAPBPL			
cg08764167	4.43E-01	9.88E-11	4.67E-05	Island	10	103113933	5'UTR	BTRC			
cg17704177	4.58E-01	9.88E-11	4.67E-05	Island	6	36562212	5'UTR	SFRS3			
cg05060704	4.71E-01	9.93E-11	4.69E-05	S_Shore	3	50275694	Body	GNAI2			
cg05712126	-4.74E-01	9.95E-11	4.71E-05	Island	22	29601860	TSS200	EMID1			
cg15605744	4.77E-01	9.97E-11	4.72E-05		13	113797929	Body	F10			
cg18871179	4.38E-01	9.98E-11	4.72E-05	N_Shelf	7	57468369					
cg16635480	-4.90E-01	1.00E-10	4.75E-05	Island	6	150285815	Body	ULBP1			
cg12090654	4.63E-01	1.01E-10	4.75E-05	Island	8	6424636	Body	MCPH1			
cg08285587	5.05E-01	1.01E-10	4.76E-05	Island	7	152161197	TSS200	LOC100128822			
cg03455641	-4.71E-01	1.01E-10	4.76E-05	S_Shore	7	2354203	TSS200	SNX8			
cg00594118	4.77E-01	1.01E-10	4.77E-05	Island	9	140150000	1stExon	COBRA1			
cg21535156	-4.33E-01	1.01E-10	4.78E-05	S_Shore	7	1499152	TSS200	MICALL2			
cg20312581	4.49E-01	1.01E-10	4.79E-05	Island	10	96305480	TSS200	HELLS			
cg08485259	4.37E-01	1.01E-10	4.79E-05	N_Shelf	3	196590644					
cg16736300	4.55E-01	1.01E-10	4.80E-05	Island	19	8579199	TSS200	ZNF414			
cg06839953	4.84E-01	1.02E-10	4.81E-05	Island	1	27648457	TSS200	TMEM222			
cg04785461	4.60E-01	1.02E-10	4.82E-05	Island	10	14996236	TSS200	DCLRE1C			
cg15219262	-4.71E-01	1.02E-10	4.84E-05	Island	22	18111629	TSS200	ATP6V1E1			
cg08079052	-4.93E-01	1.02E-10	4.84E-05	N_Shelf	8	145547895	Body	DGAT1			
cg19966154	4.56E-01	1.02E-10	4.84E-05	Island	12	72056819	TSS1500	THAP2			
cg01883025	4.55E-01	1.02E-10	4.84E-05	Island	16	30441151	Body	DCTPP1			
cg03951153	4.60E-01	1.03E-10	4.85E-05	Island	3	98312680	TSS1500	CPOX			
cg23459174	4.32E-01	1.03E-10	4.86E-05		14	82295989					
cg03284175	4.55E-01	1.03E-10	4.86E-05	Island	1	146643471	Body	PRKAB2			
cg25142308	-4.70E-01	1.03E-10	4.86E-05	S_Shore	22	38851363	TSS200	KCNJ4			
cg23095615	4.46E-01	1.03E-10	4.87E-05	Island	6	146136563	TSS1500	FBXO30			
cg24152845	4.08E-01	1.03E-10	4.88E-05		15	25414763	TSS1500	SNORD115-1			
cg11171004	4.77E-01	1.03E-10	4.89E-05	Island	1	202779957					
cg02251141	4.42E-01	1.04E-10	4.91E-05		9	99487814	TSS1500	LOC441455			
cg07699084	4.18E-01	1.04E-10	4.93E-05	S_Shelf	3	123307740					
cg06616476	4.50E-01	1.05E-10	4.94E-05	Island	19	3821975	Body	ZFR2			
cg05275468	4.90E-01	1.05E-10	4.94E-05	S_Shore	3	20082916	Body	KAT2B			
cg15822387	4.41E-01	1.05E-10	4.95E-05	Island	1	110577200	TSS200	FAM40A			
cg25994470	4.78E-01	1.05E-10	4.95E-05	Island	6	27441061	TSS200	ZNF184			
cg16594296	4.71E-01	1.05E-10	4.97E-05	N_Shore	17	43138209	TSS1500	NMT1			
cg21969566	-4.44E-01	1.05E-10	4.97E-05	N_Shelf	19	11447922	Body	RAB3D			
cg03608342	-4.64E-01	1.05E-10	4.98E-05	Island	7	29724677	Body	LOC646762			
cg27530316	4.71E-01	1.05E-10	4.98E-05	S_Shore	19	49497072	TSS200	RUVBL2			
cg09588360	4.83E-01	1.06E-10	4.99E-05	Island	2	54785795	5'UTR	SPTBN1			
cg20390253	-4.53E-01	1.06E-10	4.99E-05	Island	18	77793812	TSS1500	C18orf22			
cg06557630	-4.57E-01	1.06E-10	5.00E-05	Island	16	49889701					
cg06800444	4.71E-01	1.06E-10	5.01E-05	Island	8	38854217	TSS200	TM2D2			
cg23130076	4.56E-01	1.06E-10	5.02E-05	Island	12	70759920	TSS200	KCNMB4			
cg13303475	4.36E-01	1.06E-10	5.02E-05	Island	12	104234557	Body	NT5DC3			
cg07562100	4.53E-01	1.06E-10	5.02E-05	Island	15	68569975	TSS200	FEM1B			
cg05898754	-4.28E-01	1.06E-10	5.02E-05	N_Shore	1	805102	Body	FAM41C			
cg22174410	4.62E-01	1.06E-10	5.03E-05	N_Shore	3	42641766	TSS1500	NKTR			
cg04275707	4.32E-01	1.06E-10	5.03E-05	Island	20	20033092	Body	CRNKL1			
cg14326460	4.66E-01	1.07E-10	5.05E-05		4	8609594	Body	CPZ			
cg01677386	4.74E-01	1.07E-10	5.07E-05	Island	11	118938358	TSS200	VPS11			
cg25653296	4.43E-01	1.07E-10	5.08E-05	N_Shore	15	35413975					
cg04960243	4.69E-01	1.07E-10	5.08E-05	Island	6	43139870	1stExon	SRF			
cg08149333	4.97E-01	1.08E-10	5.09E-05	Island	1	108742407	Body	SLC25A24			
cg07378091	4.47E-01	1.08E-10	5.11E-05	Island	19	12662277	1stExon	ZNF564			
cg27277632	4.54E-01	1.08E-10	5.12E-05	S_Shore	14	57735728	5'UTR	MUDENG			
cg27011534	4.60E-01	1.08E-10	5.12E-05	Island	2	44223321	TSS200	LRPPRC			
cg09761351	4.63E-01	1.09E-10	5.13E-05	Island	10	70092558	1stExon	PBLD			
cg10948220	-4.67E-01	1.09E-10	5.14E-05		2	75775319	5'UTR	FAM176A			
cg06399148	-4.81E-01	1.09E-10	5.16E-05	Island	8	104153148	1stExon	BAALC			
cg27662169	4.88E-01	1.09E-10	5.17E-05	Island	20	2451562	TSS200	SNRPB			
cg10196802	4.84E-01	1.09E-10	5.17E-05	Island	7	30544469	TSS200	GGCT			
cg01397619	4.64E-01	1.10E-10	5.18E-05		5	146606681					
cg09232269	4.73E-01	1.10E-10	5.19E-05	S_Shelf	1	207846808	Body	CR1L			
cg24375999	4.47E-01	1.10E-10	5.19E-05	S_Shore	2	239141043	Body	LOC643387			
cg25564901	4.63E-01	1.10E-10	5.19E-05	Island	17	17140463	5'UTR	FLCN			
cg04674508	-4.55E-01	1.10E-10	5.20E-05	Island	6	29975239	Body	HLA-J			
ch.13.112874825F	4.66E-01	1.10E-10	5.21E-05		13	113826824					
cg06245997	4.48E-01	1.10E-10	5.21E-05	N_Shore	11	3829615	Body	PGAP2			
cg14851700	-4.86E-01	1.10E-10	5.22E-05	S_Shore	1	182362230	TSS1500	GLUL			
cg01136167	-4.90E-01	1.11E-10	5.25E-05	Island	7	65037704					
cg21911100	4.47E-01	1.11E-10	5.26E-05	Island	19	4361555	3'UTR	SH3GL1			
cg17174493	4.78E-01	1.11E-10	5.27E-05	Island	11	18344237	TSS1500	HPS5			
cg27568321	4.54E-01	1.12E-10	5.28E-05	Island	4	113152709	TSS200	AP1AR			
cg18069309	4.49E-01	1.12E-10	5.31E-05	Island	15	42867567	TSS1500	STARD9			
cg25563616	4.73E-01	1.13E-10	5.32E-05	Island	16	8962190	1stExon	CARHSP1			
cg17503823	4.20E-01	1.13E-10	5.35E-05	S_Shore	11	49917069					
cg07852756	4.61E-01	1.13E-10	5.36E-05	Island	4	152021104	Body	RPS3A			
cg04791421	4.77E-01	1.14E-10	5.37E-05		17	34208758	TSS1500	CCL5			
cg04708340	4.69E-01	1.14E-10	5.37E-05	Island	19	5622366	TSS1500	SAFB			
cg05928219	4.80E-01	1.14E-10	5.37E-05	S_Shore	2	112642027	TSS1500	ANAPC1			
cg07704144	-4.44E-01	1.14E-10	5.37E-05	Island	20	1247415	5'UTR	SNPH			
cg11844769	4.64E-01	1.14E-10	5.39E-05		2	27505593	TSS200	TRIM54			
cg06851936	4.69E-01	1.14E-10	5.40E-05	Island	15	85197663	TSS200	WDR73			
cg13259605	4.47E-01	1.15E-10	5.42E-05	Island	9	130700265	5'UTR	DPM2			
cg24295479	4.82E-01	1.15E-10	5.42E-05	Island	3	169940196	TSS200	PRKCI			
cg14119392	4.41E-01	1.15E-10	5.42E-05	Island	14	95623926	TSS200	FLJ45244			
cg01427769	4.73E-01	1.15E-10	5.42E-05	Island	6	31830600	5'UTR	NEU1			
cg26547236	4.75E-01	1.15E-10	5.43E-05	Island	17	75136326	TSS1500	SEC14L1			
cg19510792	4.25E-01	1.15E-10	5.43E-05	Island	5	16935695	Body	MYO10			
cg02909592	4.28E-01	1.15E-10	5.45E-05		3	149181944					
cg13083004	-4.70E-01	1.15E-10	5.46E-05	Island	1	23809994	Body	ASAP3			
cg13150282	4.63E-01	1.15E-10	5.46E-05	Island	12	109531243	1stExon	ALKBH2			
cg00011994	4.63E-01	1.16E-10	5.46E-05	Island	6	30711904	TSS1500	FLOT1			
cg09706833	-4.61E-01	1.16E-10	5.46E-05	Island	21	46824938	TSS200	COL18A1			
cg05916783	4.64E-01	1.16E-10	5.47E-05	N_Shore	16	81348309	TSS1500	GAN			
cg04873961	4.65E-01	1.16E-10	5.49E-05	Island	2	70418194	TSS200	C2orf42			
cg09571572	4.52E-01	1.16E-10	5.49E-05	Island	17	78010330	TSS200	CCDC40			
cg17932425	4.96E-01	1.16E-10	5.49E-05	N_Shore	19	17622159	TSS1500	PGLS			
cg13077490	4.62E-01	1.16E-10	5.50E-05	Island	1	10459573	Body	PGD			
cg24014805	4.62E-01	1.17E-10	5.51E-05	S_Shelf	21	44261237					
cg21752471	4.23E-01	1.17E-10	5.52E-05	Island	5	133861794	TSS200	PHF15			
cg27192606	4.39E-01	1.17E-10	5.52E-05		3	61728802	Body	PTPRG			
cg08553999	4.42E-01	1.17E-10	5.53E-05	Island	16	79633724	1stExon	MAF			
cg03727662	4.43E-01	1.17E-10	5.53E-05		6	38584720	5'UTR	BTBD9			
cg20741844	4.62E-01	1.17E-10	5.53E-05	Island	5	180670992	TSS200	GNB2L1			
cg00922073	4.72E-01	1.17E-10	5.54E-05	N_Shore	13	111364588	TSS1500	ING1			
cg19860759	4.86E-01	1.17E-10	5.55E-05	Island	17	80961174	Body	B3GNTL1			
cg20741078	4.78E-01	1.17E-10	5.55E-05	Island	6	28891917	TSS200	TRIM27			
cg13097319	4.69E-01	1.17E-10	5.55E-05	Island	16	56553530	Body	BBS2			
cg14223017	-4.27E-01	1.18E-10	5.56E-05	Island	19	2151266	1stExon	AP3D1			
cg01463819	4.86E-01	1.18E-10	5.58E-05	S_Shore	11	66445833	TSS1500	RBM4B			
cg00320645	4.77E-01	1.18E-10	5.58E-05	Island	10	72163720	TSS200	EIF4EBP2			
cg19572362	4.42E-01	1.18E-10	5.58E-05	N_Shore	1	110091012	TSS200	GNAI3			
cg01377696	4.90E-01	1.18E-10	5.59E-05	Island	20	32581542	TSS200	RALY			
cg09089230	4.50E-01	1.18E-10	5.59E-05	Island	17	1588195	TSS200	PRPF8			
cg03669663	4.33E-01	1.18E-10	5.59E-05	Island	13	27844659	1stExon	RASL11A			
cg02974484	4.45E-01	1.18E-10	5.60E-05	Island	1	16825139					
cg19687152	4.57E-01	1.18E-10	5.60E-05		14	102968497	3'UTR	TECPR2			
cg17913068	4.57E-01	1.18E-10	5.60E-05	N_Shore	11	70116114	TSS1500	PPFIA1			
cg12300498	4.32E-01	1.18E-10	5.60E-05	Island	18	43913565	TSS1500	RNF165			
cg04170192	-5.00E-01	1.19E-10	5.61E-05	Island	6	30418941					
cg11576217	4.64E-01	1.19E-10	5.62E-05	Island	1	204381098	TSS200	PPP1R15B			
cg18770186	4.40E-01	1.19E-10	5.63E-05	Island	8	141521259	TSS200	CHRAC1			
cg14999852	4.71E-01	1.20E-10	5.65E-05	Island	3	45883529	1stExon	LZTFL1			
cg05969530	4.68E-01	1.20E-10	5.66E-05	Island	1	169455344	TSS200	SLC19A2			
cg14870861	-5.13E-01	1.20E-10	5.67E-05	Island	19	10628183	TSS200	S1PR5			
cg02859443	4.87E-01	1.20E-10	5.67E-05	Island	16	53737878	TSS200	RPGRIP1L			
cg13947043	4.57E-01	1.20E-10	5.67E-05	S_Shelf	9	88141545					
cg16458507	-4.51E-01	1.20E-10	5.68E-05	Island	12	113376293	1stExon	OAS3			
cg09990790	4.83E-01	1.20E-10	5.69E-05	Island	4	73934953	Body	COX18			
cg14714046	3.98E-01	1.21E-10	5.71E-05	Island	6	41341654					
cg11983363	4.21E-01	1.21E-10	5.71E-05	N_Shelf	2	32578646					
cg05473447	4.53E-01	1.21E-10	5.72E-05	Island	8	96281195	Body	C8orf37			
cg25490276	-4.28E-01	1.21E-10	5.74E-05	S_Shore	19	12992844	TSS1500	DNASE2			
cg21120539	-4.10E-01	1.21E-10	5.74E-05	Island	20	57582241	1stExon	CTSZ			
cg07619799	4.28E-01	1.22E-10	5.75E-05	Island	4	185747409	TSS200	ACSL1			
cg08745899	4.55E-01	1.22E-10	5.76E-05	S_Shore	5	77590760	TSS1500	AP3B1			
cg18071006	4.66E-01	1.22E-10	5.77E-05	Island	6	150390253	TSS200	ULBP3			
cg11825926	4.72E-01	1.22E-10	5.79E-05	Island	9	129374641					
cg20211653	4.98E-01	1.23E-10	5.79E-05	N_Shore	9	107688724	5'UTR	ABCA1			
cg05050047	4.50E-01	1.23E-10	5.80E-05	N_Shore	16	19077604	TSS1500	COQ7			
cg14102005	4.44E-01	1.23E-10	5.81E-05		14	56645376	Body	PELI2			
cg22632663	4.54E-01	1.23E-10	5.84E-05	S_Shore	12	56615932	TSS200	RNF41			
cg05978988	-5.05E-01	1.24E-10	5.85E-05	Island	12	49393244	TSS200	DDN			
cg00060880	4.74E-01	1.24E-10	5.87E-05	Island	12	56321627	5'UTR	WIBG			
cg25254573	4.62E-01	1.24E-10	5.87E-05		11	76432963	TSS200	GUCY2E			
cg10400269	4.47E-01	1.26E-10	5.94E-05	Island	17	16945385	TSS1500	MPRIP			
cg21637282	4.74E-01	1.26E-10	5.95E-05	Island	17	45000248	TSS1500	GOSR2			
cg06892152	4.52E-01	1.26E-10	5.98E-05	Island	6	38670967	TSS200	GLO1			
cg14471560	4.56E-01	1.27E-10	6.00E-05	S_Shore	2	99225332	TSS1500	C2orf64			
cg09952701	4.66E-01	1.27E-10	6.01E-05	Island	9	133588239	TSS1500	ABL1			
cg10210959	-4.92E-01	1.28E-10	6.05E-05	Island	5	112257975	5'UTR	REEP5			
cg01659197	4.37E-01	1.28E-10	6.05E-05		14	30440586					
cg20086523	-4.53E-01	1.28E-10	6.06E-05	Island	13	52378287	5'UTR	DHRS12			
cg11564652	4.26E-01	1.28E-10	6.06E-05		19	9761193	3'UTR	ZNF562			
cg09039112	4.51E-01	1.28E-10	6.07E-05	Island	16	29153407					
cg11645821	4.74E-01	1.28E-10	6.07E-05	Island	10	93557994	TSS200	TNKS2			
cg01358551	4.55E-01	1.28E-10	6.07E-05	Island	19	47353761	Body	AP2S1			
cg26873413	-4.31E-01	1.29E-10	6.08E-05	Island	19	56728589					
cg18170491	4.64E-01	1.29E-10	6.09E-05	Island	11	102217640	TSS1500	BIRC2			
cg03317430	4.43E-01	1.29E-10	6.11E-05	N_Shelf	19	23250275					
cg09833174	-4.68E-01	1.29E-10	6.11E-05	Island	7	143059591	TSS1500	FAM131B			
cg24860819	4.65E-01	1.29E-10	6.12E-05	Island	1	154544088	Body	CHRNB2			
cg12050434	4.23E-01	1.30E-10	6.14E-05		12	43030949					
cg01044076	4.50E-01	1.30E-10	6.15E-05	Island	6	5261366	TSS200	LYRM4			
cg06795635	4.59E-01	1.30E-10	6.15E-05	Island	5	49962609	TSS1500	PARP8			
cg23343444	4.55E-01	1.31E-10	6.18E-05	Island	1	149859469	TSS200	HIST2H2AB			
cg10999122	4.39E-01	1.31E-10	6.20E-05		6	98427169					
cg09667001	-4.39E-01	1.31E-10	6.21E-05	Island	17	60215649					
cg01866959	4.48E-01	1.32E-10	6.23E-05	Island	13	113495690	Body	ATP11A			
cg03987890	4.40E-01	1.32E-10	6.23E-05	Island	16	69420050	TSS200	TERF2			
cg18873593	4.61E-01	1.33E-10	6.28E-05	Island	6	111279645	TSS200	GTF3C6			
cg03748310	4.74E-01	1.33E-10	6.29E-05	N_Shore	8	145168450	Body	KIAA1875			
cg23011817	4.76E-01	1.33E-10	6.31E-05	Island	6	33422290	TSS200	ZBTB9			
cg18521047	4.73E-01	1.33E-10	6.31E-05	Island	3	13521253	TSS1500	HDAC11			
cg18379455	4.52E-01	1.34E-10	6.32E-05	Island	17	41446167					
cg03834885	4.45E-01	1.34E-10	6.35E-05	Island	6	130340856	5'UTR	L3MBTL3			
cg19364635	4.56E-01	1.34E-10	6.36E-05	Island	2	38978654	TSS200	SFRS7			
cg06850548	4.59E-01	1.35E-10	6.39E-05		1	151138564	TSS200	LYSMD1			
cg07821496	-4.90E-01	1.35E-10	6.39E-05	Island	1	151762942	5'UTR	TDRKH			
cg01578073	4.70E-01	1.35E-10	6.40E-05	Island	11	78285783	Body	NARS2			
cg08315959	4.70E-01	1.36E-10	6.41E-05	Island	5	98106052	5'UTR	RGMB			
cg24073340	4.90E-01	1.36E-10	6.42E-05	Island	11	208514	TSS200	RIC8A			
cg11124426	4.56E-01	1.36E-10	6.43E-05	Island	2	131149108					
cg10122302	4.50E-01	1.36E-10	6.43E-05	N_Shore	1	6051558	5'UTR	NPHP4			
cg08343754	4.45E-01	1.36E-10	6.43E-05	N_Shore	5	73980834	TSS200	HEXB			
cg14766646	4.28E-01	1.36E-10	6.44E-05		19	20187337	TSS1500	ZNF90			
cg20752795	4.25E-01	1.36E-10	6.44E-05	Island	2	20866407	TSS200	GDF7			
cg16492043	4.69E-01	1.37E-10	6.46E-05	N_Shelf	16	458234	Body	DECR2			
cg13068653	-5.05E-01	1.37E-10	6.47E-05		11	117074303	Body	TAGLN			
cg27268717	4.56E-01	1.37E-10	6.48E-05	Island	7	56032047	TSS1500	GBAS			
cg14390580	4.42E-01	1.37E-10	6.49E-05	Island	17	35873008	3'UTR	DUSP14			
cg07042346	4.73E-01	1.38E-10	6.53E-05	Island	2	111981120					
cg25235159	4.73E-01	1.38E-10	6.55E-05	Island	11	47600280	5'UTR	KBTBD4			
cg11595245	4.49E-01	1.39E-10	6.55E-05	Island	10	96305461	TSS200	HELLS			
cg07222421	4.29E-01	1.39E-10	6.56E-05	S_Shelf	1	155718648	Body	MSTO2P			
cg22859061	-4.88E-01	1.39E-10	6.57E-05	Island	5	180018503	TSS200	SCGB3A1			
cg26179441	4.67E-01	1.39E-10	6.58E-05	Island	22	42084863	5'UTR	NHP2L1			
cg19879539	-4.33E-01	1.40E-10	6.60E-05	N_Shore	7	143533836	TSS200	LOC154761			
cg13743031	4.65E-01	1.40E-10	6.60E-05	Island	4	178231244	1stExon	NEIL3			
cg01936090	4.44E-01	1.40E-10	6.62E-05	Island	1	179923733	TSS200	CEP350			
cg05428781	4.53E-01	1.40E-10	6.62E-05	Island	5	154237537	TSS1500	CNOT8			
cg17213010	4.86E-01	1.41E-10	6.65E-05		2	74329809	3'UTR	TET3			
cg20121513	4.60E-01	1.41E-10	6.66E-05	Island	6	58287825	TSS200	GUSBL2			
cg09378940	4.35E-01	1.41E-10	6.68E-05	Island	8	71581306	1stExon	LACTB2			
cg03027379	-4.39E-01	1.41E-10	6.68E-05	S_Shore	6	31462183					
cg13555543	4.82E-01	1.41E-10	6.68E-05	Island	14	65568995	Body	MAX			
cg02903852	4.50E-01	1.42E-10	6.71E-05		10	30692613					
cg08659293	4.92E-01	1.42E-10	6.72E-05	Island	1	40506702	5'UTR	CAP1			
cg16525260	4.75E-01	1.43E-10	6.74E-05		15	25451941	Body	SNORD115-15			
cg03782202	-4.40E-01	1.43E-10	6.74E-05	Island	2	176971820	TSS1500	HOXD11			
cg08486637	5.02E-01	1.43E-10	6.75E-05	Island	17	73851518	TSS200	WBP2			
cg23446514	-4.21E-01	1.43E-10	6.77E-05		15	66797150	TSS1500	ZWILCH			
cg01922433	4.75E-01	1.43E-10	6.77E-05	Island	1	150529761	Body	ADAMTSL4			
cg09197288	4.28E-01	1.43E-10	6.78E-05	S_Shelf	14	94550812	5'UTR	IFI27L1			
cg14538055	4.71E-01	1.43E-10	6.78E-05	Island	11	66035834	TSS1500	RAB1B			
cg19105961	-4.64E-01	1.44E-10	6.80E-05	Island	17	4046223	TSS1500	CYB5D2			
cg21581312	4.14E-01	1.44E-10	6.82E-05		15	35529473	TSS200	LOC723972			
cg00304288	4.81E-01	1.45E-10	6.85E-05	Island	6	30294170	TSS1500	TRIM39			
cg04784101	-4.62E-01	1.46E-10	6.89E-05	Island	11	66824465	1stExon	RHOD			
cg22199361	-4.30E-01	1.46E-10	6.90E-05		20	5081567	Body	C20orf30			
cg19074970	4.78E-01	1.46E-10	6.91E-05	Island	2	228189846					
cg05514257	4.48E-01	1.46E-10	6.93E-05	Island	4	140097398					
cg06339396	4.47E-01	1.47E-10	6.93E-05		16	57736130	Body	CCDC135			
cg14965353	4.62E-01	1.47E-10	6.94E-05	S_Shore	11	129765734	TSS1500	NFRKB			
cg06901526	4.79E-01	1.47E-10	6.96E-05	Island	2	105654770	Body	MRPS9			
cg07250080	4.47E-01	1.47E-10	6.97E-05	Island	6	32822278	Body	PSMB9			
cg26522244	4.52E-01	1.47E-10	6.97E-05	Island	16	71323122	5'UTR	FTSJD1			
cg04580029	4.37E-01	1.48E-10	6.98E-05	Island	16	3013885	TSS1500	KREMEN2			
cg24122991	4.47E-01	1.48E-10	6.98E-05	S_Shelf	12	6985221					
cg23831155	4.62E-01	1.48E-10	6.99E-05	Island	17	39968362	TSS1500	FKBP10			
cg08238211	4.57E-01	1.48E-10	7.00E-05	Island	20	35402456	TSS1500	DSN1			
cg18060193	4.56E-01	1.49E-10	7.03E-05	Island	11	57425261	1stExon	CLP1			
cg03221778	-4.60E-01	1.49E-10	7.04E-05	Island	16	89284213	1stExon	ZNF778			
cg10536953	4.68E-01	1.50E-10	7.11E-05		5	178899850					
cg26430167	-4.44E-01	1.51E-10	7.13E-05	N_Shore	5	87984943					
cg06598753	4.31E-01	1.51E-10	7.15E-05		16	29139295					
cg20673919	4.44E-01	1.52E-10	7.16E-05		11	125702313	TSS1500	PATE4			
cg00690400	4.39E-01	1.52E-10	7.17E-05	Island	1	174992704	TSS200	MRPS14			
ch.9.2262725R	4.53E-01	1.52E-10	7.18E-05		9	134308523	Body	BAT2L1			
cg22846149	3.77E-01	1.52E-10	7.19E-05		20	56064151	TSS200	HMGB1L1			
cg00121562	4.54E-01	1.52E-10	7.19E-05	N_Shore	3	196014011	5'UTR	PCYT1A			
cg19484299	3.65E-01	1.52E-10	7.21E-05	N_Shore	2	234775274	Body	MSL3L2			
cg26937389	4.34E-01	1.52E-10	7.21E-05	Island	1	12677975	TSS200	DHRS3			
cg01321158	4.56E-01	1.53E-10	7.22E-05	Island	16	31128800	TSS200	MYST1			
cg22637872	4.48E-01	1.53E-10	7.23E-05	Island	16	67875820	TSS1500	THAP11			
cg12815918	-4.21E-01	1.53E-10	7.23E-05	Island	13	28498544	Body	PDX1			
cg11808854	-4.64E-01	1.53E-10	7.25E-05	Island	20	60697627	5'UTR	LSM14B			
cg08834050	4.37E-01	1.53E-10	7.25E-05	S_Shore	6	43022109	TSS1500	CUL7			
cg08409375	4.51E-01	1.53E-10	7.26E-05	Island	11	208403	TSS200	RIC8A			
cg01360773	4.44E-01	1.54E-10	7.27E-05	N_Shelf	4	128979593					
cg02759002	4.50E-01	1.54E-10	7.28E-05		17	80256046					
cg27018005	4.47E-01	1.55E-10	7.31E-05		7	134249247	TSS1500	AKR1B15			
cg16103595	4.74E-01	1.55E-10	7.33E-05	N_Shore	1	19577740	TSS1500	MRTO4			
cg01067849	4.27E-01	1.55E-10	7.33E-05	Island	6	2765587	TSS200	WRNIP1			
cg21518151	4.47E-01	1.55E-10	7.34E-05	S_Shore	13	112631009					
cg03581621	4.76E-01	1.56E-10	7.36E-05	Island	4	83350291	Body	HNRPDL			
cg13636880	4.68E-01	1.56E-10	7.36E-05	Island	19	58280927	TSS200	ZNF586			
cg09110945	4.34E-01	1.56E-10	7.38E-05		2	26523540					
cg22797968	4.56E-01	1.57E-10	7.41E-05	Island	5	138629998	5'UTR	MATR3			
cg01837661	4.34E-01	1.58E-10	7.46E-05		15	52455332	Body	GNB5			
cg16246382	4.67E-01	1.58E-10	7.47E-05	Island	14	36295485	TSS200	BRMS1L			
cg15037661	4.80E-01	1.59E-10	7.50E-05	Island	3	23986935	TSS1500	NR1D2			
cg09435861	4.18E-01	1.59E-10	7.50E-05	S_Shore	6	110968114	Body	CDK19			
cg19727166	4.48E-01	1.59E-10	7.50E-05	Island	6	117804670	Body	DCBLD1			
cg18225536	4.46E-01	1.59E-10	7.50E-05	Island	14	24658182	TSS200	IPO4			
cg16866373	-4.81E-01	1.59E-10	7.51E-05	Island	8	120428692	5'UTR	NOV			
cg16688046	4.74E-01	1.59E-10	7.51E-05	Island	9	136890948	Body	NCRNA00094			
cg05877143	4.84E-01	1.59E-10	7.54E-05	Island	18	60986754	TSS200	BCL2			
cg25581063	4.54E-01	1.60E-10	7.55E-05	Island	3	93781934	5'UTR	NSUN3			
cg26363634	4.72E-01	1.60E-10	7.56E-05	Island	1	110162485	1stExon	AMPD2			
cg04602207	4.52E-01	1.60E-10	7.56E-05	Island	12	104324023	TSS200	LOC253724			
cg22475974	4.84E-01	1.60E-10	7.56E-05	Island	4	3748341					
cg24066601	-4.45E-01	1.60E-10	7.57E-05	Island	6	26271455	1stExon	HIST1H3G			
cg10827434	-4.13E-01	1.60E-10	7.58E-05	Island	1	84944976	1stExon	RPF1			
cg10894102	4.59E-01	1.61E-10	7.61E-05	Island	1	25072583	Body	CLIC4			
cg13393754	-4.67E-01	1.62E-10	7.65E-05	Island	6	114292725	TSS1500	HDAC2			
cg26685352	-4.65E-01	1.62E-10	7.66E-05	N_Shore	4	48485328	TSS200	SLC10A4			
cg05113000	4.67E-01	1.62E-10	7.66E-05	Island	11	65343833	1stExon	EHBP1L1			
cg10703141	4.63E-01	1.63E-10	7.71E-05	S_Shelf	11	124672959					
cg07642705	4.37E-01	1.64E-10	7.73E-05	Island	16	2014817	TSS200	SNHG9			
cg21275663	4.54E-01	1.64E-10	7.73E-05	Island	21	45744644	Body	PFKL			
cg17427198	4.62E-01	1.64E-10	7.74E-05	Island	6	52529191	TSS200	LOC730101			
cg20714059	4.35E-01	1.64E-10	7.75E-05		3	170214166	Body	SLC7A14			
cg13997278	4.40E-01	1.64E-10	7.76E-05	N_Shore	17	40118587	TSS200	CNP			
cg20563971	-4.30E-01	1.65E-10	7.79E-05		8	145901245					
cg25806609	4.60E-01	1.65E-10	7.80E-05	Island	6	110500691	5'UTR	WASF1			
cg21435190	4.57E-01	1.65E-10	7.82E-05	Island	3	128208037	5'UTR	GATA2			
cg24664526	4.68E-01	1.65E-10	7.82E-05	Island	6	33239540	5'UTR	VPS52			
cg00325918	4.71E-01	1.65E-10	7.82E-05		2	111498847	5'UTR	ACOXL			
cg23117530	4.41E-01	1.66E-10	7.86E-05	Island	5	261727					
cg24892602	4.64E-01	1.67E-10	7.89E-05		8	29830179					
cg18978476	4.65E-01	1.67E-10	7.90E-05	Island	6	170862245	1stExon	PSMB1			
cg20181426	4.75E-01	1.67E-10	7.91E-05	N_Shore	8	10469310	Body	RP1L1			
cg12879381	4.74E-01	1.67E-10	7.91E-05	S_Shore	18	12326166	3'UTR	TUBB6			
cg25704749	-4.36E-01	1.67E-10	7.91E-05	Island	2	241526252	1stExon	CAPN10			
cg07062933	4.51E-01	1.68E-10	7.92E-05	Island	8	134309859	TSS1500	NDRG1			
cg01636413	4.40E-01	1.69E-10	7.97E-05	Island	13	25321336					
cg24107674	4.50E-01	1.69E-10	7.97E-05	S_Shelf	7	155177969					
cg20402064	4.51E-01	1.69E-10	7.98E-05	N_Shore	2	73441244	TSS200	SMYD5			
cg06848865	4.72E-01	1.69E-10	7.99E-05	Island	14	82000050	1stExon	SEL1L			
cg16527939	4.42E-01	1.70E-10	8.02E-05	N_Shore	1	1253970	Body	CPSF3L			
cg06862692	4.84E-01	1.70E-10	8.03E-05	Island	16	57023236	TSS200	NLRC5			
cg05969148	4.55E-01	1.70E-10	8.04E-05	Island	19	51307846	1stExon	C19orf48			
cg00739661	4.52E-01	1.70E-10	8.04E-05	Island	19	12721658	TSS200	ZNF490			
cg21589280	4.35E-01	1.70E-10	8.04E-05	Island	1	85930151	Body	DDAH1			
cg23653008	4.74E-01	1.70E-10	8.04E-05	Island	12	133464419	TSS1500	CHFR			
cg12847986	4.47E-01	1.70E-10	8.05E-05		3	169006475	Body	MECOM			
cg12032620	4.20E-01	1.70E-10	8.06E-05	N_Shore	15	43802735	TSS200	TP53BP1			
cg08969094	4.73E-01	1.70E-10	8.06E-05	S_Shore	14	23772226	TSS200	PPP1R3E			
cg26965832	4.87E-01	1.71E-10	8.10E-05	S_Shore	11	17100390	TSS1500	RPS13			
cg07559730	-4.54E-01	1.71E-10	8.10E-05	S_Shore	19	53497048	TSS1500	ZNF702P			
cg02512878	4.59E-01	1.71E-10	8.10E-05	S_Shore	4	79698168	Body	BMP2K			
cg26373942	4.26E-01	1.72E-10	8.11E-05	Island	12	108523463	TSS200	WSCD2			
cg21236864	4.58E-01	1.72E-10	8.14E-05		9	132232468					
cg23969669	4.67E-01	1.72E-10	8.14E-05	Island	3	16306450	5'UTR	DPH3			
cg03579942	4.67E-01	1.72E-10	8.14E-05	Island	10	75012143	Body	MRPS16			
cg23175055	-5.13E-01	1.72E-10	8.15E-05	N_Shelf	6	31704738	TSS1500	CLIC1			
ch.4.138875280R	4.70E-01	1.73E-10	8.17E-05		4	138655830					
cg11289368	4.52E-01	1.73E-10	8.17E-05	Island	10	75118676	TSS200	TTC18			
cg03310453	4.36E-01	1.73E-10	8.19E-05	Island	12	111180513	1stExon	PPP1CC			
cg25430941	4.57E-01	1.73E-10	8.19E-05	N_Shore	2	132793334					
cg19280133	4.64E-01	1.73E-10	8.19E-05	Island	2	95787112	Body	MRPS5			
cg23113715	-4.41E-01	1.73E-10	8.20E-05	Island	22	25800663					
cg06910048	4.66E-01	1.74E-10	8.22E-05	S_Shore	11	111945509	5'UTR	C11orf57			
cg27182555	4.50E-01	1.74E-10	8.22E-05	N_Shore	4	83821584	TSS1500	THAP9			
cg03399927	4.62E-01	1.74E-10	8.22E-05	Island	11	64036876					
cg06400301	4.80E-01	1.74E-10	8.24E-05		1	248438569	TSS1500	OR2T33			
cg04214946	4.75E-01	1.74E-10	8.25E-05	Island	6	36651933	Body	CDKN1A			
cg05603938	4.45E-01	1.75E-10	8.25E-05	N_Shore	12	6960421	TSS1500	USP5			
cg06874758	4.56E-01	1.75E-10	8.27E-05	S_Shore	1	29508727	TSS200	SFRS4			
cg26102748	-5.00E-01	1.75E-10	8.28E-05	Island	18	77160219	Body	NFATC1			
cg03077073	4.89E-01	1.75E-10	8.29E-05	Island	20	44462735	Body	SNX21			
cg11215621	4.61E-01	1.75E-10	8.30E-05	Island	3	56716758	1stExon	C3orf63			
cg09677243	-5.21E-01	1.76E-10	8.30E-05	Island	17	31619231	1stExon	ACCN1			
cg01600621	-4.67E-01	1.77E-10	8.35E-05	Island	19	42681426					
cg05551889	-4.96E-01	1.77E-10	8.35E-05	Island	7	151137192	TSS200	CRYGN			
cg13174522	4.67E-01	1.77E-10	8.35E-05	Island	22	50946035	TSS1500	NCAPH2			
cg14225207	4.71E-01	1.77E-10	8.35E-05	Island	17	56595606	TSS1500	MTMR4			
cg12468273	-4.22E-01	1.77E-10	8.36E-05	Island	17	46620917	Body	HOXB2			
cg09278656	4.61E-01	1.77E-10	8.36E-05	Island	16	56553664	1stExon	BBS2			
cg21858823	-4.61E-01	1.77E-10	8.37E-05	N_Shore	1	15850916	TSS200	CASP9			
cg02466749	4.16E-01	1.77E-10	8.37E-05	Island	9	98054877	5'UTR	FANCC			
cg00659495	4.45E-01	1.77E-10	8.39E-05	Island	12	54520336	Body	LOC400043			
cg25869317	4.19E-01	1.78E-10	8.40E-05	Island	15	101792241	TSS200	CHSY1			
cg21732260	-4.73E-01	1.78E-10	8.40E-05	Island	20	47444571	TSS200	PREX1			
cg01119971	4.91E-01	1.78E-10	8.42E-05	Island	2	118943997					
cg23681110	4.54E-01	1.78E-10	8.42E-05		8	140847721	Body	TRAPPC9			
cg10833826	-4.80E-01	1.78E-10	8.42E-05	Island	17	76837038	TSS200	USP36			
cg02389323	4.82E-01	1.79E-10	8.47E-05	N_Shore	16	88786976	Body	FAM38A			
cg15203096	4.29E-01	1.80E-10	8.49E-05	S_Shelf	10	98351049					
cg05230888	4.71E-01	1.80E-10	8.51E-05	Island	6	15662448	Body	DTNBP1			
cg09745160	4.70E-01	1.80E-10	8.53E-05	Island	17	18086714	TSS200	ALKBH5			
cg00997262	4.28E-01	1.81E-10	8.53E-05	N_Shore	16	19421265	TSS1500	TMC5			
cg11262669	4.96E-01	1.81E-10	8.55E-05	Island	6	75994709	TSS200	TMEM30A			
cg20758492	-4.99E-01	1.81E-10	8.55E-05	S_Shore	17	78520239	Body	RPTOR			
cg18597883	-4.86E-01	1.81E-10	8.57E-05	Island	10	77162143	Body	C10orf41			
cg26451873	4.71E-01	1.81E-10	8.58E-05	Island	13	26829095	Body	CDK8			
cg08369295	4.57E-01	1.82E-10	8.59E-05	S_Shelf	22	25759225	TSS1500	LRP5L			
cg05357320	4.40E-01	1.82E-10	8.59E-05	N_Shore	19	9251080	TSS200	ZNF317			
cg16341592	4.21E-01	1.82E-10	8.60E-05	Island	3	112931182	TSS200	BOC			
cg27611827	-4.25E-01	1.82E-10	8.63E-05	N_Shore	17	41392569					
cg10668512	4.30E-01	1.82E-10	8.63E-05	Island	15	42565522	TSS1500	GANC			
cg09459188	4.43E-01	1.83E-10	8.63E-05	Island	3	158520176	Body	MFSD1			
cg26362488	4.66E-01	1.83E-10	8.63E-05	S_Shore	12	14924051	1stExon	HIST4H4			
cg25777640	4.79E-01	1.83E-10	8.64E-05	S_Shore	19	11670275	TSS1500	ELOF1			
cg17753475	4.37E-01	1.83E-10	8.65E-05		2	180477963	Body	ZNF385B			
cg11639692	4.59E-01	1.83E-10	8.65E-05	Island	3	42543933	TSS200	VIPR1			
cg02201963	4.54E-01	1.83E-10	8.66E-05	Island	18	12702795	TSS1500	PSMG2			
cg09537307	4.62E-01	1.83E-10	8.67E-05	N_Shore	7	64838641	TSS200	ZNF92			
cg07058882	4.62E-01	1.84E-10	8.68E-05	Island	2	97304219	TSS200	KIAA1310			
cg14814876	4.51E-01	1.84E-10	8.69E-05	Island	3	5019877	TSS1500	BHLHE40			
cg06936779	-4.31E-01	1.84E-10	8.72E-05	Island	1	151171405	5'UTR	PIP5K1A			
cg21610516	4.57E-01	1.84E-10	8.72E-05	Island	6	151186758	1stExon	MTHFD1L			
cg26227101	4.41E-01	1.84E-10	8.72E-05	Island	1	14075870	Body	PRDM2			
cg24595957	4.63E-01	1.85E-10	8.72E-05		14	20811627	TSS200	PARP2			
cg04410161	4.41E-01	1.85E-10	8.73E-05	Island	6	116892488	TSS200	RWDD1			
cg15460454	4.63E-01	1.85E-10	8.73E-05	N_Shore	7	1974654	Body	MAD1L1			
cg00913521	4.81E-01	1.85E-10	8.75E-05		12	89893799	Body	WDR51B			
cg23222745	4.32E-01	1.85E-10	8.76E-05	Island	6	27791912	1stExon	HIST1H4J			
cg21585733	4.59E-01	1.86E-10	8.78E-05	Island	11	107799660	Body	RAB39			
cg03218019	4.29E-01	1.86E-10	8.80E-05	Island	1	20987858	1stExon	DDOST			
cg02214188	-4.19E-01	1.86E-10	8.80E-05		4	104020949	1stExon	BDH2			
cg23935361	4.52E-01	1.87E-10	8.82E-05	S_Shelf	12	117180235	Body	RNFT2			
cg22662788	4.48E-01	1.87E-10	8.83E-05	Island	19	7599724	TSS1500	PNPLA6			
cg26717758	5.05E-01	1.87E-10	8.85E-05	S_Shore	11	74304091	Body	POLD3			
cg11906777	4.73E-01	1.87E-10	8.86E-05	Island	4	73935531	TSS200	COX18			
cg24849565	4.60E-01	1.87E-10	8.86E-05	Island	18	56807424	Body	SEC11C			
cg05183229	-4.70E-01	1.88E-10	8.87E-05	Island	10	25012543	1stExon	ARHGAP21			
cg10533538	4.51E-01	1.88E-10	8.88E-05	Island	16	4166864	TSS1500	ADCY9			
cg02661886	4.52E-01	1.89E-10	8.95E-05	Island	12	118573745	TSS200	PEBP1			
cg09576882	4.48E-01	1.89E-10	8.95E-05	S_Shore	5	6714987	5'UTR	POLS			
cg02848039	4.55E-01	1.90E-10	8.96E-05	Island	15	64386027	5'UTR	FAM96A			
cg23983067	4.53E-01	1.90E-10	8.97E-05	Island	10	43277941	TSS200	BMS1			
ch.1.24684R	4.28E-01	1.90E-10	8.98E-05	Island	1	1190026	3'UTR	UBE2J2			
cg01745056	-4.69E-01	1.90E-10	8.99E-05	Island	20	1758016					
cg19503341	4.63E-01	1.90E-10	9.00E-05		1	196485513	Body	KCNT2			
cg05219517	4.79E-01	1.91E-10	9.02E-05	Island	19	1605171	Body	UQCR			
cg08478046	4.51E-01	1.91E-10	9.03E-05		19	42093086	3'UTR	CEACAM21			
cg09601319	4.30E-01	1.92E-10	9.08E-05	N_Shelf	22	31473203					
cg06885750	4.57E-01	1.92E-10	9.08E-05	Island	2	203130593	1stExon	NOP58			
cg19202020	4.42E-01	1.92E-10	9.09E-05	Island	12	56320952	Body	WIBG			
cg27316808	4.42E-01	1.93E-10	9.12E-05	Island	1	6453995	TSS200	ACOT7			
cg05893889	4.18E-01	1.93E-10	9.13E-05		2	65432239					
cg02077165	4.60E-01	1.94E-10	9.16E-05	Island	1	28241257	TSS200	RPA2			
cg26193484	4.61E-01	1.94E-10	9.18E-05	Island	3	186648175	TSS1500	ST6GAL1			
cg07050772	-4.61E-01	1.94E-10	9.18E-05	Island	17	48423262	TSS200	XYLT2			
cg22248011	4.60E-01	1.94E-10	9.19E-05	Island	6	52442381	TSS1500	TRAM2			
cg14162627	4.44E-01	1.94E-10	9.19E-05	S_Shore	9	99963165	TSS1500	ZNF322B			
cg04293891	4.26E-01	1.94E-10	9.20E-05	S_Shore	19	53239200	TSS1500	ZNF611			
cg10441424	4.62E-01	1.95E-10	9.21E-05		5	1316636					
cg01643320	4.65E-01	1.95E-10	9.23E-05	Island	7	43909368	TSS1500	MRPS24			
cg01473415	4.59E-01	1.96E-10	9.27E-05	Island	12	104350510	Body	C12orf73			
cg13704629	4.26E-01	1.96E-10	9.27E-05	S_Shelf	14	73396469	5'UTR	DCAF4			
cg05693814	4.68E-01	1.96E-10	9.28E-05		2	237489532	Body	CXCR7			
cg25012919	-4.77E-01	1.96E-10	9.29E-05	Island	13	36705606	TSS200	DCLK1			
cg03926968	4.68E-01	1.97E-10	9.32E-05	N_Shelf	3	142440284					
cg18440889	4.15E-01	1.97E-10	9.33E-05		11	70708216	Body	SHANK2			
cg11550971	-4.47E-01	1.97E-10	9.33E-05	Island	18	11981317	TSS200	IMPA2			
cg21249729	-4.48E-01	1.97E-10	9.34E-05	Island	9	138392748	TSS1500	C9orf116			
cg03949755	4.60E-01	1.98E-10	9.36E-05	Island	7	26437999					
cg24639335	4.48E-01	1.98E-10	9.38E-05	Island	11	696374	Body	TMEM80			
cg14887662	4.56E-01	2.00E-10	9.44E-05	Island	5	60457841	5'UTR	C5orf43			
cg16987101	-4.54E-01	2.00E-10	9.46E-05	Island	1	226297828					
ch.14.1755952R	4.70E-01	2.01E-10	9.48E-05	S_Shore	14	102483986	Body	DYNC1H1			
cg22852134	4.23E-01	2.01E-10	9.49E-05		11	71618618	Body	LOC100133315			
cg17214383	4.42E-01	2.02E-10	9.54E-05		2	107001359	TSS1500	PLGLA			
cg07347663	4.51E-01	2.02E-10	9.54E-05		15	98647776					
cg18384990	4.47E-01	2.02E-10	9.55E-05	Island	6	31165802	Body	HCG27			
cg00848394	4.42E-01	2.02E-10	9.56E-05	Island	3	52188768	TSS200	WDR51A			
cg06465151	-4.55E-01	2.02E-10	9.56E-05	Island	16	1543288	TSS200	TELO2			
cg07335619	4.34E-01	2.03E-10	9.58E-05		17	8814822	5'UTR	PIK3R5			
cg11742068	4.54E-01	2.03E-10	9.58E-05	Island	19	1885142	5'UTR	FAM108A1			
cg03258272	4.40E-01	2.03E-10	9.58E-05		12	10570179	Body	KLRC3			
ch.21.788740F	4.44E-01	2.03E-10	9.59E-05	S_Shore	21	46964226					
cg25409040	4.51E-01	2.03E-10	9.62E-05	S_Shore	11	33183343	TSS1500	CSTF3			
cg07207858	4.71E-01	2.04E-10	9.65E-05	Island	3	134204910	5'UTR	CEP63			
cg26933453	4.57E-01	2.04E-10	9.66E-05	Island	19	17530662	TSS1500	FAM125A			
cg22916593	4.28E-01	2.05E-10	9.68E-05		4	160311297					
cg23097985	4.46E-01	2.05E-10	9.70E-05	Island	8	22552961					
cg10626625	4.90E-01	2.06E-10	9.73E-05		8	139703821	Body	COL22A1			
cg11649068	-4.44E-01	2.06E-10	9.75E-05	Island	17	34136647	Body	TAF15			
cg15423613	4.67E-01	2.06E-10	9.76E-05	Island	7	66093349	TSS1500	KCTD7			
cg21525020	4.57E-01	2.07E-10	9.76E-05	Island	19	54024023	TSS200	ZNF331			
cg17843101	4.42E-01	2.07E-10	9.78E-05	S_Shelf	12	56478329	Body	ERBB3			
cg01685242	4.63E-01	2.08E-10	9.81E-05	N_Shelf	11	65405760	5'UTR	SIPA1			
cg03611536	4.48E-01	2.08E-10	9.83E-05		11	44081473	3'UTR	ACCSL			
cg14930059	4.93E-01	2.08E-10	9.85E-05	Island	3	180319824	TSS200	TTC14			
cg03482029	4.39E-01	2.08E-10	9.85E-05	Island	4	6642442	TSS200	MRFAP1			
cg01288067	4.59E-01	2.09E-10	9.86E-05	N_Shore	9	36572645	TSS1500	MELK			
cg12044295	-4.87E-01	2.10E-10	9.91E-05	Island	8	56686133	TSS1500	TMEM68			
cg18143098	4.55E-01	2.10E-10	9.92E-05		13	100731095					
cg09163958	4.61E-01	2.10E-10	9.93E-05	Island	1	213123886	1stExon	VASH2			
ch.6.3179791F	4.52E-01	2.10E-10	9.93E-05		6	161571839	Body	AGPAT4			
cg20276750	4.52E-01	2.11E-10	9.97E-05	N_Shore	3	52279555	TSS1500	PPM1M			
cg11178754	4.66E-01	2.12E-10	1.00E-04	Island	17	45973469	TSS200	SP2			
cg11021810	4.66E-01	2.12E-10	1.00E-04		14	89720620	Body	FOXN3			
cg08661899	-4.54E-01	2.13E-10	1.00E-04	Island	6	132722664	TSS200	MOXD1			
cg01143309	-4.70E-01	2.13E-10	1.01E-04	Island	17	72889783	TSS200	FADS6			
cg08503002	4.65E-01	2.14E-10	1.01E-04	Island	3	183903768	TSS200	ABCF3			
cg10317098	4.71E-01	2.14E-10	1.01E-04	Island	8	9008406	TSS200	PPP1R3B			
cg27445106	4.44E-01	2.14E-10	1.01E-04	S_Shore	1	38019966	TSS200	SNIP1			
cg23166955	4.52E-01	2.14E-10	1.01E-04	Island	16	30077191	5'UTR	ALDOA			
cg26733224	4.50E-01	2.14E-10	1.01E-04	Island	20	61675505					
cg21403330	4.50E-01	2.15E-10	1.02E-04	Island	7	1178030	TSS200	C7orf50			
cg16344026	4.35E-01	2.15E-10	1.02E-04	Island	5	149109979	1stExon	PPARGC1B			
cg00326259	4.57E-01	2.15E-10	1.02E-04	S_Shore	5	31855477	Body	PDZD2			
cg09152490	4.37E-01	2.15E-10	1.02E-04		1	160098579	Body	ATP1A2			
cg11643245	4.55E-01	2.15E-10	1.02E-04		12	33139395					
cg25721516	-4.68E-01	2.15E-10	1.02E-04	Island	17	42276931	TSS1500	ATXN7L3			
cg15661332	4.70E-01	2.15E-10	1.02E-04	Island	10	90342814	Body	RNLS			
cg03711348	4.84E-01	2.16E-10	1.02E-04	Island	7	22862508	TSS200	TOMM7			
cg12662497	4.77E-01	2.17E-10	1.02E-04	Island	5	98264283					
cg25987923	-5.23E-01	2.17E-10	1.02E-04	Island	10	119302050	1stExon	EMX2			
cg11175310	4.35E-01	2.17E-10	1.03E-04	Island	10	16859107	5'UTR	RSU1			
cg21153937	4.54E-01	2.17E-10	1.03E-04	Island	15	43213195	TSS200	TTBK2			
cg22364503	4.92E-01	2.18E-10	1.03E-04	Island	15	75932692	TSS200	IMP3			
cg20057475	4.51E-01	2.18E-10	1.03E-04	N_Shore	4	1208699	Body	CTBP1			
cg20568408	4.41E-01	2.18E-10	1.03E-04	S_Shelf	14	90425050	5'UTR	TDP1			
cg26663686	-4.50E-01	2.18E-10	1.03E-04	Island	8	144241809	5'UTR	LY6H			
cg05114187	4.64E-01	2.18E-10	1.03E-04	Island	7	8008166	TSS1500	GLCCI1			
cg19385725	-4.38E-01	2.19E-10	1.03E-04	Island	18	21166173	Body	NPC1			
cg06619059	4.42E-01	2.19E-10	1.03E-04	Island	19	1408842	Body	DAZAP1			
cg04180093	4.59E-01	2.19E-10	1.03E-04	N_Shore	7	99686359	TSS1500	COPS6			
cg03793778	4.34E-01	2.19E-10	1.04E-04	S_Shelf	19	39264720	TSS1500	LGALS7			
cg20678233	-4.64E-01	2.20E-10	1.04E-04	Island	7	100815998	Body	C7orf52			
cg15225042	4.38E-01	2.20E-10	1.04E-04	Island	19	13044582	TSS200	FARSA			
cg16226300	-4.26E-01	2.22E-10	1.05E-04	S_Shore	6	133136135	Body	RPS12			
cg24714742	4.46E-01	2.22E-10	1.05E-04	Island	1	91487571	5'UTR	ZNF644			
cg17391518	4.17E-01	2.23E-10	1.05E-04	Island	19	59028285	Body	ZBTB45			
cg19919506	-4.68E-01	2.24E-10	1.06E-04	N_Shore	1	6557352	Body	PLEKHG5			
ch.1.226360333F	4.51E-01	2.24E-10	1.06E-04	N_Shore	1	228293710					
cg08869493	4.22E-01	2.24E-10	1.06E-04	N_Shelf	6	27096841					
cg19631365	4.59E-01	2.25E-10	1.06E-04	N_Shore	4	79471849	TSS1500	ANXA3			
cg02224920	4.58E-01	2.25E-10	1.06E-04	N_Shore	1	1166824	5'UTR	SDF4			
cg21483842	4.44E-01	2.25E-10	1.07E-04	Island	13	49821938	TSS200	CDADC1			
cg24155748	4.57E-01	2.25E-10	1.07E-04	N_Shore	7	44058548	Body	POLR2J4			
cg12653133	4.55E-01	2.26E-10	1.07E-04		5	1584149	Body	SDHAP3			
cg10497918	4.54E-01	2.26E-10	1.07E-04	Island	16	30007873	TSS1500	HIRIP3			
cg24040570	4.67E-01	2.26E-10	1.07E-04	N_Shore	1	154297735	TSS1500	ATP8B2			
cg00047185	4.62E-01	2.26E-10	1.07E-04		19	54196849	TSS1500	MIR526B			
cg18759725	4.74E-01	2.26E-10	1.07E-04	Island	11	64578079	TSS200	MEN1			
cg21648425	4.93E-01	2.26E-10	1.07E-04	S_Shore	2	87019192	5'UTR	CD8A			
cg06168050	4.64E-01	2.27E-10	1.07E-04	Island	17	30677336	1stExon	ZNF207			
cg15492104	4.73E-01	2.27E-10	1.07E-04	Island	14	74417249	Body	COQ6			
cg06226973	-4.99E-01	2.27E-10	1.07E-04	Island	2	179315633	Body	PRKRA			
cg26681875	4.30E-01	2.27E-10	1.07E-04	Island	18	57567697	Body	PMAIP1			
cg18026142	4.42E-01	2.28E-10	1.08E-04	S_Shore	3	11685426	Body	VGLL4			
cg17436327	4.34E-01	2.29E-10	1.08E-04	Island	6	170863443	TSS1500	PSMB1			
cg20291674	4.28E-01	2.29E-10	1.08E-04	Island	6	159240077	5'UTR	EZR			
cg04643524	4.37E-01	2.30E-10	1.09E-04	N_Shelf	16	28609220	TSS1500	SULT1A2			
cg20712263	-4.76E-01	2.30E-10	1.09E-04		12	131438527	5'UTR	GPR133			
cg00664135	4.53E-01	2.31E-10	1.09E-04	Island	6	135819137	Body	C6orf217			
cg26860780	4.78E-01	2.31E-10	1.09E-04	Island	19	4217759	Body	ANKRD24			
cg26364903	4.54E-01	2.31E-10	1.09E-04	Island	2	67624840	Body	ETAA1			
cg05696678	-4.89E-01	2.31E-10	1.09E-04	N_Shelf	6	151183063					
cg00955096	4.19E-01	2.32E-10	1.10E-04	Island	6	125475363	Body	TPD52L1			
cg19569686	4.35E-01	2.33E-10	1.10E-04	Island	19	1555141	3'UTR	MEX3D			
cg10546176	-4.06E-01	2.33E-10	1.10E-04	Island	5	34929404	TSS1500	DNAJC21			
cg25300318	4.32E-01	2.33E-10	1.10E-04	S_Shelf	2	200527297					
cg10824722	4.41E-01	2.33E-10	1.10E-04		1	206506826					
cg10298855	4.60E-01	2.33E-10	1.10E-04	S_Shore	14	35874025	TSS200	NFKBIA			
cg18139254	4.59E-01	2.35E-10	1.11E-04	Island	14	100751903					
cg00313865	4.74E-01	2.35E-10	1.11E-04	Island	21	47824075	Body	PCNT			
cg21285782	-4.57E-01	2.36E-10	1.11E-04	N_Shore	1	154530958	1stExon	UBE2Q1			
cg15836505	-4.36E-01	2.36E-10	1.11E-04		19	20349252					
cg11693007	4.48E-01	2.36E-10	1.12E-04	Island	1	51702423	5'UTR	RNF11			
cg27109030	-4.38E-01	2.36E-10	1.12E-04	Island	19	2702898	TSS200	GNG7			
cg17863217	4.68E-01	2.37E-10	1.12E-04	S_Shore	17	41116704	Body	AARSD1			
cg15796980	-4.61E-01	2.37E-10	1.12E-04		6	13860443					
cg11744777	4.48E-01	2.37E-10	1.12E-04	Island	6	27799370	TSS200	HIST1H4K			
cg11748417	4.43E-01	2.38E-10	1.12E-04	Island	20	18548094	Body	LOC388789			
cg07907534	4.31E-01	2.38E-10	1.13E-04	Island	15	75745703	5'UTR	SIN3A			
cg18827954	4.26E-01	2.39E-10	1.13E-04	Island	4	5053585	1stExon	STK32B			
cg14569639	4.38E-01	2.39E-10	1.13E-04	Island	5	118407235	5'UTR	DMXL1			
cg08838364	4.65E-01	2.39E-10	1.13E-04	S_Shore	16	89884347	TSS1500	FANCA			
cg01717331	4.65E-01	2.40E-10	1.14E-04	Island	1	43855507	TSS200	MED8			
cg16903217	-4.22E-01	2.40E-10	1.14E-04		1	201915950	TSS1500	LMOD1			
cg10308775	4.57E-01	2.41E-10	1.14E-04		4	178478768					
cg01794932	4.60E-01	2.41E-10	1.14E-04	Island	1	1209696	TSS1500	UBE2J2			
cg14183540	-4.84E-01	2.41E-10	1.14E-04		11	3175007	5'UTR	OSBPL5			
cg03878496	5.06E-01	2.42E-10	1.14E-04	Island	6	42016713	TSS200	CCND3			
cg12113932	4.82E-01	2.42E-10	1.14E-04	N_Shore	20	388401	TSS1500	RBCK1			
cg11528572	4.37E-01	2.42E-10	1.14E-04		7	6915508					
cg12923271	4.47E-01	2.42E-10	1.14E-04	Island	2	43823227	TSS200	THADA			
cg16290904	4.70E-01	2.42E-10	1.14E-04	Island	8	77912348	1stExon	PXMP3			
cg18112904	4.54E-01	2.42E-10	1.15E-04	Island	7	102312315	TSS200	POLR2J2			
cg21574316	-4.53E-01	2.43E-10	1.15E-04	Island	11	75062600	Body	ARRB1			
cg11427898	-4.53E-01	2.44E-10	1.15E-04	Island	15	38544983	TSS200	SPRED1			
cg15208247	4.19E-01	2.44E-10	1.15E-04		1	244857838	Body	PPPDE1			
cg26664455	4.53E-01	2.44E-10	1.15E-04	Island	2	73298989	TSS200	SFXN5			
cg00539976	-4.76E-01	2.44E-10	1.16E-04	Island	5	1878508	Body	IRX4			
cg19358664	-4.33E-01	2.45E-10	1.16E-04	Island	12	125348552	TSS200	SCARB1			
cg15813550	4.57E-01	2.46E-10	1.16E-04	Island	20	62221886	Body	GMEB2			
cg15643428	4.76E-01	2.46E-10	1.16E-04	Island	18	77171872	Body	NFATC1			
cg04580334	4.52E-01	2.46E-10	1.16E-04	Island	1	45805972	TSS200	MUTYH			
cg18457685	4.62E-01	2.46E-10	1.17E-04	Island	6	29760659	Body	HCG4			
ch.2.238980020F	4.73E-01	2.47E-10	1.17E-04		2	239315281					
cg23343973	4.64E-01	2.47E-10	1.17E-04	Island	6	30710764	TSS1500	FLOT1			
cg18773260	4.71E-01	2.48E-10	1.17E-04	Island	17	46685292	Body	HOXB7			
cg07233135	4.43E-01	2.48E-10	1.17E-04	Island	10	33623121	Body	NRP1			
cg10285606	4.78E-01	2.49E-10	1.18E-04	Island	14	45367107	5'UTR	C14orf28			
cg16497583	4.83E-01	2.49E-10	1.18E-04	Island	8	146228236	Body	ZNF252			
cg07421429	4.58E-01	2.49E-10	1.18E-04		1	225707049	Body	ENAH			
cg21616542	4.50E-01	2.50E-10	1.18E-04	Island	19	40950553	TSS1500	SERTAD3			
cg25710520	-4.88E-01	2.50E-10	1.18E-04	Island	12	124196907	1stExon	ATP6V0A2			
cg15994085	-4.70E-01	2.51E-10	1.18E-04		17	48961376					
cg15398272	4.34E-01	2.51E-10	1.19E-04		6	14916400					
cg25967419	4.71E-01	2.52E-10	1.19E-04	Island	6	43027303	TSS1500	KLC4			
cg10227077	4.37E-01	2.52E-10	1.19E-04	Island	19	2495139					
cg14860219	4.46E-01	2.53E-10	1.20E-04	N_Shore	1	151042743	TSS1500	GABPB2			
cg10413281	4.70E-01	2.54E-10	1.20E-04	Island	14	21979401	1stExon	METTL3			
cg27048959	4.44E-01	2.55E-10	1.20E-04	Island	17	74554276	TSS1500	SNORD1C			
cg06465021	4.61E-01	2.55E-10	1.21E-04	N_Shore	5	127418547	Body	FLJ33630			
cg11963436	4.03E-01	2.55E-10	1.21E-04		10	93567261	Body	TNKS2			
cg12220178	-4.63E-01	2.56E-10	1.21E-04	Island	1	156721612	Body	HDGF			
cg06160898	4.07E-01	2.57E-10	1.21E-04	Island	3	45187312	Body	CDCP1			
cg23087635	-4.32E-01	2.57E-10	1.21E-04	Island	10	134581856	Body	INPP5A			
cg00852846	-4.61E-01	2.57E-10	1.21E-04	Island	2	85664713					
cg10700275	4.49E-01	2.57E-10	1.22E-04	N_Shore	1	179923619	TSS1500	CEP350			
cg09909671	-4.51E-01	2.58E-10	1.22E-04	Island	11	13689641	TSS1500	FAR1			
cg18325289	4.45E-01	2.59E-10	1.22E-04	Island	1	22109947	TSS1500	USP48			
cg16026299	4.45E-01	2.59E-10	1.23E-04	Island	1	84764375	Body	SAMD13			
cg09688763	4.58E-01	2.59E-10	1.23E-04	Island	10	114206798	1stExon	VTI1A			
cg01708236	-4.40E-01	2.59E-10	1.23E-04	Island	6	44233446	1stExon	NFKBIE			
cg09604414	4.27E-01	2.60E-10	1.23E-04	N_Shelf	6	31862491	Body	EHMT2			
cg12029626	4.46E-01	2.60E-10	1.23E-04	Island	7	65216224	Body	CCT6P1			
cg18360149	4.67E-01	2.61E-10	1.23E-04	Island	9	130186444	TSS1500	ZNF79			
cg21139845	4.60E-01	2.61E-10	1.23E-04	S_Shore	12	7053993	Body	C12orf57			
cg23463205	4.39E-01	2.61E-10	1.23E-04		10	118305444	5'UTR	PNLIP			
cg21752340	4.29E-01	2.61E-10	1.24E-04		12	127220617					
cg08872494	4.31E-01	2.62E-10	1.24E-04	Island	1	114447794	TSS1500	DCLRE1B			
cg11469540	4.56E-01	2.64E-10	1.25E-04	S_Shore	17	21189254	Body	MAP2K3			
cg20789464	4.32E-01	2.64E-10	1.25E-04	Island	11	85565977	TSS200	CCDC83			
cg00931179	-4.64E-01	2.65E-10	1.25E-04		6	163835582	TSS200	QKI			
cg27259271	4.29E-01	2.66E-10	1.26E-04	Island	1	243646395	Body	SDCCAG8			
cg09908764	-4.48E-01	2.66E-10	1.26E-04	N_Shelf	6	28101960					
cg17681255	4.69E-01	2.67E-10	1.26E-04	Island	17	21030813	Body	DHRS7B			
cg04988918	4.32E-01	2.68E-10	1.27E-04	S_Shelf	4	178366394					
cg14233354	-4.63E-01	2.68E-10	1.27E-04	Island	10	99790761	TSS200	CRTAC1			
cg22107710	4.71E-01	2.68E-10	1.27E-04		2	55289198					
cg22653602	4.47E-01	2.69E-10	1.27E-04	Island	6	90529138	Body	MDN1			
cg10648908	4.61E-01	2.69E-10	1.27E-04	Island	22	43253189	1stExon	ARFGAP3			
cg02607779	-4.27E-01	2.70E-10	1.28E-04	N_Shore	2	208030673	TSS200	KLF7			
cg05790002	4.28E-01	2.70E-10	1.28E-04		16	82033681	Body	SDR42E1			
cg13581941	4.62E-01	2.70E-10	1.28E-04		5	137548929	1stExon	CDC23			
cg04592976	4.52E-01	2.70E-10	1.28E-04	N_Shore	16	89984572	5'UTR	MC1R			
cg27169858	-4.54E-01	2.71E-10	1.28E-04	S_Shore	1	202936450	TSS200	CYB5R1			
cg13559046	4.63E-01	2.71E-10	1.28E-04	Island	19	2236343	TSS200	PLEKHJ1			
cg03223185	4.43E-01	2.72E-10	1.28E-04	Island	6	15246159	TSS1500	JARID2			
cg19545258	-4.40E-01	2.73E-10	1.29E-04	Island	7	73703601	TSS1500	CLIP2			
cg18357736	-4.85E-01	2.74E-10	1.29E-04		6	35705549	Body	C6orf81			
cg25941354	-4.55E-01	2.74E-10	1.30E-04		2	218989983	TSS1500	CXCR2			
cg20976174	-4.26E-01	2.74E-10	1.30E-04	Island	3	183415827	5'UTR	YEATS2			
cg12740267	4.43E-01	2.75E-10	1.30E-04	N_Shore	17	80917392	Body	B3GNTL1			
cg18190323	-4.34E-01	2.75E-10	1.30E-04		4	113486291	Body	C4orf21			
cg20228509	-4.66E-01	2.75E-10	1.30E-04	Island	11	68609166	5'UTR	CPT1A			
cg09561417	4.42E-01	2.75E-10	1.30E-04	S_Shelf	17	18223010	Body	SMCR8			
cg07098902	-5.09E-01	2.76E-10	1.30E-04	Island	2	17720407	TSS1500	VSNL1			
cg04084883	4.34E-01	2.76E-10	1.30E-04	Island	7	862518	5'UTR	UNC84A			
cg24683061	4.72E-01	2.76E-10	1.31E-04	Island	5	138677846	5'UTR	PAIP2			
cg20718679	4.34E-01	2.77E-10	1.31E-04	Island	5	115177494	1stExon	ATG12			
cg04575144	-4.55E-01	2.78E-10	1.31E-04	Island	19	4067379	TSS1500	ZBTB7A			
cg07730149	4.57E-01	2.78E-10	1.31E-04	Island	19	18303624	TSS1500	MPV17L2			
cg02562419	4.48E-01	2.78E-10	1.31E-04		6	159049626	Body	TMEM181			
cg04167239	-4.43E-01	2.78E-10	1.32E-04	Island	4	3769468	1stExon	ADRA2C			
cg22827060	-4.70E-01	2.79E-10	1.32E-04	Island	13	30424359	1stExon	UBL3			
cg11856822	-4.93E-01	2.80E-10	1.33E-04	Island	1	247274777	1stExon	C1orf229			
cg16611736	4.52E-01	2.80E-10	1.33E-04	Island	16	25123254	1stExon	LCMT1			
cg21803245	4.30E-01	2.82E-10	1.33E-04	Island	14	105331124	TSS1500	KIAA0284			
cg16485682	4.28E-01	2.82E-10	1.33E-04	Island	18	19749540	5'UTR	GATA6			
cg09161136	4.80E-01	2.83E-10	1.34E-04	Island	17	38137052	TSS200	PSMD3			
cg04129227	4.83E-01	2.83E-10	1.34E-04	Island	2	232379094	TSS200	C2orf52			
cg20525663	4.61E-01	2.84E-10	1.34E-04		4	9482233					
cg13738615	-4.43E-01	2.84E-10	1.34E-04	S_Shore	9	109624741	TSS1500	ZNF462			
cg18614025	4.48E-01	2.84E-10	1.34E-04	Island	7	8008335	TSS200	GLCCI1			
cg27135516	4.62E-01	2.85E-10	1.35E-04	N_Shore	12	112450780	TSS1500	ERP29			
cg03253114	4.43E-01	2.86E-10	1.35E-04	N_Shore	2	219762664					
cg11640378	4.47E-01	2.87E-10	1.36E-04	Island	7	27282233	1stExon	EVX1			
cg15883721	4.52E-01	2.87E-10	1.36E-04	N_Shore	11	826837	TSS1500	EFCAB4A			
cg14645856	4.11E-01	2.88E-10	1.36E-04		6	18368844					
cg15805553	4.57E-01	2.88E-10	1.36E-04	Island	17	58156359	TSS200	HEATR6			
cg27505348	-4.33E-01	2.88E-10	1.36E-04	N_Shore	4	8441964	5'UTR	ACOX3			
cg07828276	-4.95E-01	2.89E-10	1.36E-04	Island	14	105444724	TSS200	AHNAK2			
cg05224998	4.38E-01	2.89E-10	1.36E-04	N_Shore	17	33700801	TSS200	SLFN11			
cg23986671	4.17E-01	2.89E-10	1.36E-04	Island	21	28339262	1stExon	ADAMTS5			
cg15139222	4.51E-01	2.89E-10	1.37E-04	S_Shore	18	34409401	Body	KIAA1328			
cg08811509	-4.42E-01	2.90E-10	1.37E-04		9	95640366	TSS200	ZNF484			
cg12223562	4.56E-01	2.90E-10	1.37E-04		2	95614531					
cg12344600	4.03E-01	2.90E-10	1.37E-04		6	89769123					
cg25863503	4.31E-01	2.90E-10	1.37E-04	Island	6	27799295	1stExon	HIST1H4K			
cg10483333	4.37E-01	2.91E-10	1.38E-04	N_Shelf	2	96065269					
cg25289803	-4.36E-01	2.91E-10	1.38E-04		7	44143774	TSS200	AEBP1			
cg23929381	4.78E-01	2.92E-10	1.38E-04	Island	1	93645855	1stExon	TMED5			
cg18874953	4.70E-01	2.93E-10	1.38E-04	S_Shore	1	45988479	TSS1500	PRDX1			
cg12958093	4.48E-01	2.94E-10	1.39E-04		4	629037	Body	PDE6B			
cg01011918	4.16E-01	2.95E-10	1.39E-04		1	153013573	1stExon	SPRR2D			
cg07550554	-5.11E-01	2.95E-10	1.39E-04	S_Shelf	14	73395778	5'UTR	DCAF4			
cg25744017	4.12E-01	2.95E-10	1.39E-04	N_Shore	15	52819324	Body	MYO5A			
cg21899743	4.81E-01	2.95E-10	1.40E-04		8	2020507	Body	MYOM2			
cg14348828	4.68E-01	2.96E-10	1.40E-04	Island	7	142985245	TSS200	CASP2			
cg07707031	4.44E-01	2.96E-10	1.40E-04	Island	17	79504142	3'UTR	FSCN2			
cg23809679	4.54E-01	2.98E-10	1.41E-04	Island	4	71554125	TSS200	UTP3			
cg22129276	-4.74E-01	2.98E-10	1.41E-04		2	169926103	5'UTR	DHRS9			
cg08466385	4.23E-01	2.98E-10	1.41E-04		6	18368294					
cg08224208	-4.59E-01	3.00E-10	1.42E-04	Island	19	15218165	TSS200	SYDE1			
cg27285761	4.31E-01	3.00E-10	1.42E-04	S_Shore	7	4815811	Body	KIAA0415			
cg05576451	4.40E-01	3.00E-10	1.42E-04	Island	11	125757753	5'UTR	HYLS1			
cg04324509	4.12E-01	3.00E-10	1.42E-04	S_Shelf	3	101295624	Body	PCNP			
cg21134501	4.26E-01	3.01E-10	1.42E-04		7	138089253					
cg26687746	4.51E-01	3.01E-10	1.42E-04		7	4353644					
cg26480228	4.40E-01	3.01E-10	1.42E-04	Island	12	48921775	Body	OR8S1			
cg09607178	4.22E-01	3.01E-10	1.43E-04	S_Shelf	6	29978432	Body	NCRNA00171			
cg01962018	4.62E-01	3.02E-10	1.43E-04	Island	3	39424819	1stExon	SLC25A38			
cg17674090	4.46E-01	3.02E-10	1.43E-04	N_Shore	5	52083609	TSS1500	ITGA1			
cg08119584	4.46E-01	3.02E-10	1.43E-04	N_Shore	17	7589976	5'UTR	TP53			
cg15471702	4.49E-01	3.03E-10	1.43E-04	Island	14	21979464	TSS200	METTL3			
cg01320780	-4.53E-01	3.03E-10	1.43E-04	Island	8	22298453	TSS200	PPP3CC			
cg27181650	-4.42E-01	3.05E-10	1.44E-04	N_Shore	4	6717807	TSS200	CNO			
cg04993414	4.62E-01	3.05E-10	1.44E-04	Island	3	152880916	1stExon	RAP2B			
cg23794200	4.33E-01	3.06E-10	1.45E-04		6	102617822					
cg20396707	4.76E-01	3.07E-10	1.45E-04	Island	5	143550288	TSS200	YIPF5			
cg21230425	-5.15E-01	3.07E-10	1.45E-04	N_Shore	7	64533826					
cg20627546	4.16E-01	3.09E-10	1.46E-04	N_Shore	1	1451383	5'UTR	ATAD3A			
cg13974790	4.60E-01	3.11E-10	1.47E-04		20	23666505	3'UTR	CST4			
cg18492647	-4.84E-01	3.11E-10	1.47E-04	Island	11	64512188	TSS1500	RASGRP2			
cg25845597	4.40E-01	3.11E-10	1.47E-04	Island	6	27841122	1stExon	HIST1H4L			
cg08158331	4.30E-01	3.12E-10	1.47E-04	Island	2	85645548					
cg14852486	4.51E-01	3.12E-10	1.47E-04	Island	1	41445206	1stExon	CTPS			
cg11480797	4.75E-01	3.12E-10	1.48E-04	Island	11	288943	TSS200	ATHL1			
cg11204444	4.68E-01	3.13E-10	1.48E-04	Island	7	138818597	5'UTR	TTC26			
cg09738906	-4.29E-01	3.14E-10	1.48E-04	Island	15	96875703	TSS200	NR2F2			
cg04435241	4.48E-01	3.14E-10	1.48E-04		20	2442475	Body	SNRPB			
cg12411846	4.55E-01	3.15E-10	1.49E-04	Island	5	176449687	TSS200	ZNF346			
cg09888721	4.60E-01	3.15E-10	1.49E-04	Island	21	40178652	5'UTR	ETS2			
cg02661437	-4.26E-01	3.16E-10	1.49E-04	S_Shore	10	15210818	TSS200	NMT2			
cg20571543	4.85E-01	3.16E-10	1.49E-04	S_Shore	11	27384914	TSS200	CCDC34			
cg11948456	4.88E-01	3.16E-10	1.49E-04	Island	2	179278332	Body	MIR548N			
cg09694280	4.48E-01	3.16E-10	1.49E-04		13	29613532	Body	MTUS2			
cg03388431	4.35E-01	3.16E-10	1.49E-04	S_Shelf	1	1583010	Body	CDK11B			
cg05521474	4.21E-01	3.17E-10	1.50E-04		5	135082196					
cg16327647	4.41E-01	3.17E-10	1.50E-04	Island	1	214776436	TSS200	CENPF			
cg05560725	4.36E-01	3.17E-10	1.50E-04	Island	1	24194989	TSS200	FUCA1			
cg07263825	4.74E-01	3.18E-10	1.50E-04	Island	10	89622884	TSS1500	PTEN			
cg05157492	4.14E-01	3.18E-10	1.50E-04	S_Shore	6	31698734	Body	CLIC1			
cg11663975	-4.53E-01	3.18E-10	1.50E-04	S_Shore	1	202936448	TSS200	CYB5R1			
cg11561191	4.73E-01	3.18E-10	1.50E-04	Island	6	31939744	5'UTR	DOM3Z			
cg26712763	4.87E-01	3.18E-10	1.51E-04	Island	17	21030248	TSS200	DHRS7B			
cg15563237	-4.41E-01	3.19E-10	1.51E-04	Island	1	47799827	Body	CMPK1			
cg04406910	4.67E-01	3.20E-10	1.51E-04	Island	6	31926623	1stExon	SKIV2L			
cg19723459	4.60E-01	3.21E-10	1.52E-04	N_Shore	12	113658936	TSS200	IQCD			
cg08117436	4.38E-01	3.23E-10	1.53E-04	N_Shelf	1	93293756					
cg00854591	4.34E-01	3.23E-10	1.53E-04	Island	2	503097					
cg16668150	4.62E-01	3.24E-10	1.53E-04	Island	8	90915339	5'UTR	OSGIN2			
cg25154363	4.58E-01	3.24E-10	1.53E-04		5	179886241					
cg24016056	4.70E-01	3.24E-10	1.53E-04	Island	11	64014598	TSS200	PPP1R14B			
cg18562689	4.45E-01	3.25E-10	1.53E-04	Island	12	65672459	TSS200	MSRB3			
cg08305778	4.41E-01	3.25E-10	1.54E-04	S_Shore	2	118771984	TSS1500	CCDC93			
cg23526474	4.54E-01	3.26E-10	1.54E-04	Island	19	18111623	TSS1500	ARRDC2			
cg14541950	4.62E-01	3.26E-10	1.54E-04	Island	1	228645704	TSS200	HIST3H2A			
cg22281505	4.58E-01	3.27E-10	1.54E-04		17	41158783	1stExon	IFI35			
cg11449935	4.56E-01	3.27E-10	1.55E-04	Island	20	35202477	5'UTR	TGIF2			
cg25004737	4.57E-01	3.28E-10	1.55E-04		2	204209718	Body	ABI2			
cg06286308	4.53E-01	3.29E-10	1.56E-04	S_Shore	12	93836329	TSS1500	UBE2N			
cg09353354	4.50E-01	3.29E-10	1.56E-04	Island	19	7460276	5'UTR	ARHGEF18			
cg01152936	4.43E-01	3.30E-10	1.56E-04	Island	22	19157086					
cg09434670	-4.74E-01	3.30E-10	1.56E-04	Island	3	47620543	TSS200	CSPG5			
cg04385305	4.46E-01	3.30E-10	1.56E-04	Island	3	160117394	TSS200	IFT80			
cg22264946	4.65E-01	3.31E-10	1.56E-04	Island	6	84937441	TSS200	KIAA1009			
cg15983357	4.61E-01	3.31E-10	1.57E-04	Island	2	220110487	Body	STK16			
cg23021237	4.60E-01	3.31E-10	1.57E-04	S_Shelf	1	40141888					
cg03029616	4.29E-01	3.33E-10	1.57E-04		21	31986034	1stExon	KRTAP6-1			
cg27622633	4.51E-01	3.33E-10	1.57E-04	Island	4	120133607	TSS200	USP53			
cg22396980	4.73E-01	3.33E-10	1.57E-04	Island	8	146228348	TSS200	ZNF252			
cg04655596	4.51E-01	3.33E-10	1.57E-04	Island	16	15248905					
cg15758147	-4.48E-01	3.33E-10	1.58E-04		11	67211080	TSS200	CORO1B			
cg05513661	4.30E-01	3.34E-10	1.58E-04		17	58310096	TSS1500	SCARNA20			
cg02197392	4.65E-01	3.34E-10	1.58E-04	Island	19	13049544	1stExon	CALR			
cg07598082	4.63E-01	3.34E-10	1.58E-04		1	110738233	Body	SLC6A17			
cg10975873	4.36E-01	3.35E-10	1.58E-04	Island	1	149783778	1stExon	HIST2H2BF			
cg11638071	4.29E-01	3.35E-10	1.58E-04	S_Shelf	17	56405967	1stExon	BZRAP1			
cg13446153	-4.62E-01	3.36E-10	1.59E-04	Island	8	41435704	TSS200	AGPAT6			
cg05860886	4.52E-01	3.36E-10	1.59E-04	Island	17	20059029	Body	CYTSB			
cg21663539	4.48E-01	3.36E-10	1.59E-04	Island	18	12991062	TSS1500	CEP192			
cg04305725	4.38E-01	3.38E-10	1.60E-04	N_Shore	1	160339684	5'UTR	NHLH1			
cg08133912	4.08E-01	3.39E-10	1.60E-04	Island	19	47747483					
cg00657202	4.52E-01	3.39E-10	1.60E-04		10	131309164	Body	MGMT			
cg23707912	4.43E-01	3.40E-10	1.61E-04	S_Shore	10	70663306	Body	DDX50			
cg08384658	4.52E-01	3.40E-10	1.61E-04	S_Shelf	16	8718297	5'UTR	C16orf68			
cg11517045	4.58E-01	3.41E-10	1.61E-04	S_Shore	2	74426442	Body	MTHFD2			
cg04081326	4.42E-01	3.41E-10	1.61E-04	N_Shore	4	187065713	TSS1500	FAM149A			
cg15989294	-4.50E-01	3.42E-10	1.62E-04	Island	2	99347422	5'UTR	MGAT4A			
cg27267227	-4.52E-01	3.43E-10	1.62E-04	Island	16	29888023	Body	SEZ6L2			
cg13588572	4.82E-01	3.43E-10	1.62E-04	Island	11	65769523	1stExon	EIF1AD			
cg15088679	4.56E-01	3.45E-10	1.63E-04	Island	1	182573748	TSS1500	RGS16			
cg18496317	4.35E-01	3.45E-10	1.63E-04	Island	20	62205614	TSS200	PRIC285			
cg23499846	4.56E-01	3.45E-10	1.63E-04	S_Shore	17	2608793	5'UTR	KIAA0664			
cg04380669	4.79E-01	3.46E-10	1.63E-04	Island	17	49230692	TSS1500	NME1			
cg09605254	-4.08E-01	3.46E-10	1.64E-04	Island	8	124780730	TSS200	FAM91A1			
cg14139008	4.83E-01	3.47E-10	1.64E-04	S_Shelf	9	131016224	3'UTR	DNM1			
cg21021052	4.65E-01	3.47E-10	1.64E-04	N_Shelf	8	43055930	3'UTR	HGSNAT			
cg27640908	4.41E-01	3.47E-10	1.64E-04	Island	19	49990752	TSS200	RPL13AP5			
cg13284070	4.00E-01	3.48E-10	1.64E-04	Island	3	128483832	5'UTR	RAB7A			
cg15218456	4.40E-01	3.49E-10	1.65E-04	Island	17	25289681					
cg06260874	4.42E-01	3.49E-10	1.65E-04		8	6010288					
cg16732626	4.66E-01	3.49E-10	1.65E-04	S_Shore	19	10306794	TSS1500	DNMT1			
cg09023840	4.44E-01	3.50E-10	1.65E-04	Island	19	54705194	Body	RPS9			
cg10413342	4.62E-01	3.51E-10	1.66E-04	Island	11	68671697	TSS1500	MRPL21			
cg00999988	-5.13E-01	3.51E-10	1.66E-04	Island	2	166649910	5'UTR	GALNT3			
cg23839792	4.53E-01	3.52E-10	1.66E-04	Island	6	139094905	1stExon	CCDC28A			
cg17978727	4.40E-01	3.52E-10	1.66E-04		20	4991028	TSS200	SLC23A2			
cg06157777	4.80E-01	3.53E-10	1.67E-04	Island	9	134248884					
cg08913530	4.25E-01	3.53E-10	1.67E-04		10	96988478	Body	C10orf129			
cg19691797	4.75E-01	3.54E-10	1.67E-04	N_Shore	8	29939998	Body	TMEM66			
cg07553213	4.43E-01	3.54E-10	1.68E-04		11	79210331					
cg21182454	5.09E-01	3.57E-10	1.69E-04	Island	2	112656262	1stExon	MERTK			
cg19578398	4.60E-01	3.58E-10	1.69E-04	Island	10	102747015	TSS1500	C10orf2			
cg26733685	4.57E-01	3.59E-10	1.70E-04	Island	20	37590969	TSS200	DHX35			
cg07503392	4.70E-01	3.60E-10	1.70E-04	Island	1	59762523	TSS200	FGGY			
cg01440407	4.18E-01	3.61E-10	1.71E-04	Island	8	97274019	TSS1500	MTERFD1			
cg01400058	4.33E-01	3.62E-10	1.71E-04	Island	9	15553069	TSS200	C9orf93			
cg18764107	4.26E-01	3.62E-10	1.71E-04	Island	1	225615669	1stExon	LBR			
cg03099482	4.37E-01	3.63E-10	1.72E-04	Island	7	113725376					
cg13733314	-4.48E-01	3.64E-10	1.72E-04	Island	7	20830816					
cg13545212	-4.40E-01	3.66E-10	1.73E-04	Island	17	6617192	TSS1500	SLC13A5			
cg09012784	-4.25E-01	3.66E-10	1.73E-04	Island	1	109584868	TSS200	WDR47			
cg03524445	4.45E-01	3.66E-10	1.73E-04	Island	19	58873524	5'UTR	ZNF497			
cg26210946	4.96E-01	3.67E-10	1.74E-04	S_Shore	10	75012649	TSS200	MRPS16			
cg10929024	4.47E-01	3.68E-10	1.74E-04	S_Shore	22	38713608	5'UTR	CSNK1E			
cg24875440	-4.59E-01	3.68E-10	1.74E-04	Island	1	27986375					
cg18506020	4.38E-01	3.68E-10	1.74E-04		14	71758942					
cg09641486	4.55E-01	3.69E-10	1.74E-04	N_Shore	7	150755542	TSS1500	CDK5			
cg15604507	4.40E-01	3.69E-10	1.75E-04	Island	11	19263433	TSS1500	E2F8			
cg23727520	-4.26E-01	3.69E-10	1.75E-04		3	121741145	TSS200	ILDR1			
cg21534942	4.53E-01	3.70E-10	1.75E-04		6	32293578	Body	C6orf10			
cg11786255	4.50E-01	3.71E-10	1.75E-04	Island	5	126565417					
cg17025620	4.38E-01	3.71E-10	1.75E-04	S_Shore	3	193587939					
cg00323359	4.52E-01	3.71E-10	1.75E-04	Island	17	43025178	TSS200	KIF18B			
cg13790427	-4.67E-01	3.71E-10	1.75E-04	Island	2	95527312					
cg11089071	4.46E-01	3.71E-10	1.76E-04	Island	1	36397261	5'UTR	EIF2C3			
cg10308812	4.93E-01	3.72E-10	1.76E-04		6	11232770	1stExon	NEDD9			
cg14060441	4.51E-01	3.73E-10	1.76E-04	Island	2	64371806	TSS1500	PELI1			
cg06024289	4.52E-01	3.73E-10	1.76E-04	N_Shore	12	53342595	TSS200	KRT18			
cg26249331	4.47E-01	3.74E-10	1.77E-04	Island	2	88990970	TSS1500	RPIA			
cg00954230	4.41E-01	3.76E-10	1.78E-04		12	10306288					
cg17328806	4.46E-01	3.76E-10	1.78E-04	Island	17	53046342	TSS1500	COX11			
cg05185519	4.47E-01	3.77E-10	1.78E-04		16	2972941	5'UTR	FLYWCH1			
cg00673286	4.24E-01	3.77E-10	1.78E-04	Island	15	83349613	Body	AP3B2			
cg01458801	5.00E-01	3.78E-10	1.79E-04		13	110408127	3'UTR	IRS2			
cg10186232	4.52E-01	3.78E-10	1.79E-04	S_Shore	5	64920368	TSS200	C5orf44			
cg20733124	4.50E-01	3.79E-10	1.79E-04		12	45980407					
cg02684562	4.60E-01	3.79E-10	1.79E-04		10	26064950					
cg05343106	4.45E-01	3.80E-10	1.80E-04		11	73661229	TSS200	DNAJB13			
cg00417835	4.68E-01	3.81E-10	1.80E-04	S_Shore	6	33422816	5'UTR	ZBTB9			
cg09757620	4.76E-01	3.82E-10	1.81E-04	Island	6	56954917	5'UTR	ZNF451			
cg26627486	4.63E-01	3.82E-10	1.81E-04	S_Shore	7	2595589	TSS1500	C7orf27			
cg02620015	-4.83E-01	3.83E-10	1.81E-04		3	127341229	3'UTR	MCM2			
cg24788636	4.40E-01	3.83E-10	1.81E-04	Island	1	40562667	Body	PPT1			
cg02525939	5.09E-01	3.84E-10	1.81E-04		6	170441337					
cg16202484	4.42E-01	3.84E-10	1.81E-04	Island	13	26796023	5'UTR	RNF6			
cg19167854	4.27E-01	3.84E-10	1.82E-04		6	33137336	Body	COL11A2			
cg26061001	4.75E-01	3.85E-10	1.82E-04	Island	11	61560000	Body	C11orf10			
cg12198254	4.47E-01	3.85E-10	1.82E-04		3	11521788	Body	ATG7			
cg21161070	4.73E-01	3.86E-10	1.82E-04	Island	12	50419399	TSS200	RACGAP1			
cg26971783	-4.61E-01	3.86E-10	1.82E-04		15	77857997					
cg10295126	4.42E-01	3.86E-10	1.82E-04		6	31022598	Body	HCG22			
cg09285683	4.31E-01	3.86E-10	1.83E-04		2	216691985					
cg06981386	4.66E-01	3.87E-10	1.83E-04	Island	6	116892374	TSS1500	RWDD1			
cg02951766	4.25E-01	3.87E-10	1.83E-04		14	69354819	Body	ACTN1			
cg03274739	4.06E-01	3.87E-10	1.83E-04		11	98437942					
cg04611493	4.40E-01	3.88E-10	1.83E-04		2	100863359					
cg12522039	4.96E-01	3.89E-10	1.84E-04	Island	18	66382559	TSS1500	TMX3			
cg20774646	4.16E-01	3.90E-10	1.84E-04	Island	1	149858164	1stExon	HIST2H2BE			
cg13168638	4.45E-01	3.91E-10	1.85E-04	S_Shelf	11	118905083					
cg26931475	-4.42E-01	3.91E-10	1.85E-04		12	46743214					
cg16217242	4.64E-01	3.91E-10	1.85E-04	Island	17	42201542	TSS1500	HDAC5			
cg09238598	3.94E-01	3.92E-10	1.85E-04	N_Shore	5	14871908	TSS200	ANKH			
cg00226143	4.44E-01	3.93E-10	1.86E-04	Island	3	15643039	1stExon	HACL1			
cg09133953	-4.24E-01	3.93E-10	1.86E-04	Island	17	37824468	TSS200	PNMT			
cg25512188	4.42E-01	3.93E-10	1.86E-04		6	167093321	Body	RPS6KA2			
cg25556464	-4.67E-01	3.95E-10	1.87E-04		15	74267069					
cg07673866	4.67E-01	3.95E-10	1.87E-04	Island	10	94351376	TSS1500	KIF11			
cg08948528	4.14E-01	3.95E-10	1.87E-04	N_Shore	22	50175980	Body	BRD1			
cg01193690	4.58E-01	3.96E-10	1.87E-04	Island	13	28491615					
cg07160001	-4.74E-01	3.96E-10	1.87E-04		12	8601421					
cg23811837	4.52E-01	3.97E-10	1.88E-04	Island	6	10694962	Body	C6orf52			
cg21187462	4.33E-01	3.97E-10	1.88E-04	N_Shore	9	16870091	Body	BNC2			
cg04388075	4.68E-01	3.97E-10	1.88E-04	S_Shore	19	39800628	Body	LRFN1			
cg18772361	4.61E-01	3.98E-10	1.88E-04	Island	1	184723253	Body	EDEM3			
cg15775872	4.75E-01	3.98E-10	1.88E-04	Island	20	50179192	TSS200	NFATC2			
cg00449899	4.32E-01	3.99E-10	1.88E-04	Island	8	53626436	5'UTR	RB1CC1			
cg22721186	4.81E-01	4.00E-10	1.89E-04	Island	8	124408918	TSS1500	ATAD2			
cg05385128	4.34E-01	4.02E-10	1.90E-04		2	207275555					
cg04063194	4.42E-01	4.02E-10	1.90E-04	Island	19	45596745					
cg16130600	4.57E-01	4.03E-10	1.90E-04	Island	7	120590585	TSS1500	ING3			
cg23920423	4.42E-01	4.03E-10	1.91E-04		4	187680351					
cg27363310	4.76E-01	4.03E-10	1.91E-04	Island	12	133613924	1stExon	ZNF84			
cg11232793	-4.61E-01	4.04E-10	1.91E-04	Island	19	18264096	1stExon	PIK3R2			
cg09360912	4.53E-01	4.04E-10	1.91E-04	Island	12	7000722					
cg14102272	4.21E-01	4.05E-10	1.91E-04	Island	2	201729414	5'UTR	CLK1			
cg13600953	4.49E-01	4.06E-10	1.92E-04	Island	11	46867866	TSS200	CKAP5			
cg18482175	4.32E-01	4.07E-10	1.92E-04	N_Shore	6	10747728	TSS1500	TMEM14B			
cg19918758	4.58E-01	4.07E-10	1.93E-04	S_Shore	1	108508113	TSS1500	VAV3			
cg23489497	4.41E-01	4.08E-10	1.93E-04	Island	1	27216793	1stExon	GPN2			
cg18797229	4.44E-01	4.08E-10	1.93E-04	Island	6	33267523	3'UTR	TAPBP			
cg00390191	-4.58E-01	4.09E-10	1.93E-04	N_Shore	6	29908976	TSS1500	HLA-A			
cg17809414	4.52E-01	4.10E-10	1.94E-04	Island	2	206547231	5'UTR	NRP2			
cg02699408	4.61E-01	4.10E-10	1.94E-04	S_Shore	19	12662526	TSS200	ZNF564			
cg02005336	4.64E-01	4.10E-10	1.94E-04	Island	11	61560123	TSS200	MIR611			
cg02416013	-4.53E-01	4.10E-10	1.94E-04	Island	16	11891051					
cg25547937	4.43E-01	4.10E-10	1.94E-04	Island	5	178801647					
cg08411833	4.72E-01	4.11E-10	1.94E-04	Island	5	180876320					
cg01801182	-4.37E-01	4.12E-10	1.95E-04	Island	1	46998715					
cg21100807	4.82E-01	4.13E-10	1.95E-04	Island	7	4815219	TSS200	KIAA0415			
cg07912181	-4.37E-01	4.14E-10	1.96E-04	Island	11	43702277	5'UTR	HSD17B12			
cg00719668	-4.85E-01	4.15E-10	1.96E-04	N_Shore	20	34541013					
cg16139011	4.45E-01	4.15E-10	1.96E-04	Island	11	9596224	TSS200	WEE1			
cg10612060	4.46E-01	4.16E-10	1.97E-04	S_Shelf	15	78836162	Body	PSMA4			
cg04330628	4.53E-01	4.16E-10	1.97E-04	Island	15	44116879	1stExon	MFAP1			
cg10959773	4.75E-01	4.17E-10	1.97E-04	Island	22	24951920	TSS1500	C22orf13			
cg04127903	4.50E-01	4.18E-10	1.97E-04		3	186335125	Body	AHSG			
cg20349695	4.46E-01	4.20E-10	1.98E-04	Island	8	33330484	5'UTR	FUT10			
cg25895284	4.33E-01	4.20E-10	1.99E-04		17	66048803					
cg02093647	4.50E-01	4.21E-10	1.99E-04	Island	2	148602395	TSS200	ACVR2A			
cg22605342	4.55E-01	4.21E-10	1.99E-04	N_Shore	16	11944985	Body	RSL1D1			
cg19471376	4.70E-01	4.22E-10	1.99E-04	Island	17	900228	TSS200	TIMM22			
cg25733599	4.82E-01	4.22E-10	1.99E-04		1	209600938	TSS1500	LOC642587			
cg14307443	4.20E-01	4.22E-10	1.99E-04	Island	4	172734507	TSS200	GALNTL6			
cg19529645	4.58E-01	4.23E-10	2.00E-04	Island	17	79196743	1stExon	AZI1			
cg26685590	-4.60E-01	4.23E-10	2.00E-04	Island	10	133795623	TSS200	BNIP3			
cg22531172	4.35E-01	4.24E-10	2.01E-04		2	11725043	Body	GREB1			
cg21870776	-4.37E-01	4.25E-10	2.01E-04	Island	12	49731125	TSS200	C1QL4			
cg03156443	4.37E-01	4.26E-10	2.01E-04	Island	6	32862184					
cg00152768	4.60E-01	4.26E-10	2.01E-04	Island	3	50397174	TSS1500	TMEM115			
cg00472528	4.83E-01	4.26E-10	2.02E-04	S_Shelf	12	124801636					
cg21201285	4.59E-01	4.26E-10	2.02E-04	Island	19	1847690	Body	REXO1			
cg24365042	4.39E-01	4.28E-10	2.02E-04	Island	1	212780517	TSS1500	ATF3			
cg00906147	4.43E-01	4.28E-10	2.02E-04	Island	4	39979791	TSS1500	PDS5A			
cg16344195	4.34E-01	4.28E-10	2.03E-04	Island	2	87304015	TSS1500	LOC285074			
cg10698424	4.47E-01	4.29E-10	2.03E-04	Island	9	114423570	TSS1500	GNG10			
cg25140501	4.54E-01	4.29E-10	2.03E-04	Island	14	23564641	5'UTR	ACIN1			
cg15391499	4.58E-01	4.29E-10	2.03E-04	Island	5	112630623	TSS200	MCC			
cg17909311	4.60E-01	4.29E-10	2.03E-04	S_Shore	19	53607009	TSS1500	ZNF160			
cg20487366	-4.58E-01	4.30E-10	2.03E-04	Island	17	75136973	TSS200	SEC14L1			
cg04487904	4.34E-01	4.30E-10	2.03E-04	Island	5	176693341	Body	NSD1			
cg04574991	4.58E-01	4.30E-10	2.03E-04	Island	1	155904288	TSS200	KIAA0907			
cg06432462	4.63E-01	4.30E-10	2.03E-04	Island	9	80646879	TSS1500	GNAQ			
cg12606857	4.83E-01	4.31E-10	2.04E-04	Island	1	118471938	TSS1500	WDR3			
cg10994819	4.47E-01	4.31E-10	2.04E-04	S_Shelf	6	99399304					
cg24568646	4.35E-01	4.32E-10	2.04E-04	Island	21	30446238	TSS1500	CCT8			
cg15720127	4.82E-01	4.33E-10	2.05E-04	Island	3	23958673	TSS200	NKIRAS1			
cg06396656	4.59E-01	4.34E-10	2.05E-04	Island	11	14666673	Body	PDE3B			
cg16445708	4.42E-01	4.35E-10	2.06E-04	Island	16	1822320	TSS1500	NME3			
cg07455685	4.41E-01	4.35E-10	2.06E-04	Island	19	45150513	Body	PVR			
cg08440550	4.60E-01	4.36E-10	2.06E-04	Island	5	131132801	TSS200	FNIP1			
cg11786283	4.18E-01	4.37E-10	2.07E-04		8	22497817	Body	BIN3			
cg05666423	4.57E-01	4.38E-10	2.07E-04	Island	13	60970705	5'UTR	TDRD3			
cg11742479	4.29E-01	4.38E-10	2.07E-04		1	40026520	3'UTR	PABPC4			
cg05060577	4.39E-01	4.39E-10	2.07E-04		17	39296715					
cg02358456	4.78E-01	4.39E-10	2.08E-04		4	4167048					
cg03610000	-4.59E-01	4.39E-10	2.08E-04	Island	11	128392383	Body	ETS1			
cg19926434	4.48E-01	4.40E-10	2.08E-04	Island	14	66975296	1stExon	GPHN			
cg20686432	4.72E-01	4.41E-10	2.08E-04	Island	4	184365613	TSS200	CDKN2AIP			
cg16562099	4.84E-01	4.42E-10	2.09E-04	Island	17	65714038	TSS200	NOL11			
cg01908909	4.88E-01	4.43E-10	2.09E-04	Island	6	31461916					
cg22978316	4.44E-01	4.43E-10	2.10E-04	Island	11	55641711					
cg22506343	4.41E-01	4.43E-10	2.10E-04	N_Shore	3	127173672					
cg27016262	4.36E-01	4.44E-10	2.10E-04	Island	17	1012835	Body	ABR			
cg09519400	4.59E-01	4.44E-10	2.10E-04	Island	4	15780728	Body	CD38			
cg02028970	4.69E-01	4.48E-10	2.12E-04	Island	19	41770983	Body	HNRNPUL1			
cg05531134	-4.67E-01	4.48E-10	2.12E-04	S_Shore	21	19192027	TSS1500	C21orf91			
cg13831141	4.85E-01	4.49E-10	2.12E-04	S_Shelf	9	127543929	Body	OLFML2A			
cg11101439	4.58E-01	4.49E-10	2.12E-04	N_Shore	11	118795826					
cg23194610	4.43E-01	4.49E-10	2.13E-04	Island	4	7069857	TSS200	GRPEL1			
cg18801245	4.66E-01	4.50E-10	2.13E-04	S_Shore	12	50794975	Body	LARP4			
cg25631352	-4.75E-01	4.50E-10	2.13E-04	S_Shore	2	70995527	TSS200	ADD2			
cg08043571	-4.85E-01	4.51E-10	2.13E-04	Island	20	48100962					
cg03643414	-4.74E-01	4.51E-10	2.13E-04	Island	20	305157	TSS1500	SOX12			
cg10083149	4.47E-01	4.51E-10	2.13E-04	Island	2	3321068	Body	TSSC1			
cg26060971	-4.32E-01	4.51E-10	2.13E-04		3	52407402	Body	DNAH1			
cg04232674	4.48E-01	4.53E-10	2.14E-04	Island	1	150601743	Body	ENSA			
cg25043477	4.43E-01	4.53E-10	2.14E-04	Island	11	77531843	TSS1500	C11orf67			
cg25335616	4.18E-01	4.54E-10	2.15E-04	N_Shore	8	7079037					
cg07657192	4.86E-01	4.54E-10	2.15E-04	Island	6	29894986					
cg11737710	4.39E-01	4.54E-10	2.15E-04	Island	19	37959864	TSS200	ZNF570			
cg23717752	-4.01E-01	4.55E-10	2.15E-04		17	21360435					
cg27258021	4.30E-01	4.56E-10	2.15E-04	Island	19	15529670	Body	AKAP8L			
cg18921183	4.47E-01	4.56E-10	2.15E-04	N_Shore	12	6602631	TSS1500	NCAPD2			
cg27644494	4.44E-01	4.56E-10	2.16E-04	Island	6	82957683	TSS1500	IBTK			
cg20972342	4.63E-01	4.56E-10	2.16E-04		5	235327	Body	SDHA			
cg20036365	4.29E-01	4.57E-10	2.16E-04	N_Shore	8	143915788	TSS1500	GML			
cg06919553	4.59E-01	4.57E-10	2.16E-04	Island	16	84151088	TSS1500	MBTPS1			
cg03791486	4.42E-01	4.57E-10	2.16E-04	Island	16	33573272					
cg23400985	4.14E-01	4.58E-10	2.16E-04	Island	17	18162130	TSS200	FLII			
cg24316515	-4.50E-01	4.58E-10	2.16E-04	Island	8	63160853	TSS1500	NKAIN3			
cg18604876	-3.98E-01	4.58E-10	2.17E-04	Island	3	5164258	1stExon	ARL8B			
cg17372269	4.43E-01	4.59E-10	2.17E-04	Island	3	44802863	TSS1500	KIF15			
cg14886405	4.25E-01	4.60E-10	2.17E-04	N_Shore	19	36759220					
cg19265913	4.22E-01	4.60E-10	2.18E-04		10	81154181	Body	ZCCHC24			
cg25373372	4.28E-01	4.60E-10	2.18E-04	Island	6	82462656	TSS1500	FAM46A			
cg14821842	4.36E-01	4.61E-10	2.18E-04	Island	8	118532860	TSS200	MED30			
cg06257708	-4.64E-01	4.62E-10	2.18E-04	Island	17	72889793	TSS200	FADS6			
cg05468346	4.54E-01	4.63E-10	2.19E-04	Island	11	124823826	TSS200	CCDC15			
cg27649653	-4.27E-01	4.63E-10	2.19E-04	N_Shore	19	58789751	TSS1500	ZNF8			
cg12614442	4.52E-01	4.63E-10	2.19E-04	Island	1	147142665	TSS200	ACP6			
cg08591893	4.52E-01	4.64E-10	2.19E-04	Island	17	73178244	Body	SUMO2			
cg04109923	-4.82E-01	4.64E-10	2.20E-04	Island	13	28495600	Body	PDX1			
cg07300466	4.55E-01	4.65E-10	2.20E-04	Island	7	129074091	TSS200	FAM40B			
cg25699121	4.50E-01	4.66E-10	2.20E-04	Island	15	91537812	TSS200	PRC1			
cg10936323	4.55E-01	4.66E-10	2.20E-04	Island	5	60240838	TSS200	NDUFAF2			
cg26591221	4.56E-01	4.67E-10	2.21E-04	N_Shore	16	88942335	3'UTR	CBFA2T3			
cg01320040	4.50E-01	4.68E-10	2.21E-04	Island	21	43430494	1stExon	ZNF295			
cg26569670	-4.68E-01	4.68E-10	2.21E-04	Island	8	71315609	5'UTR	NCOA2			
cg03621988	4.33E-01	4.70E-10	2.22E-04	Island	3	113251716	5'UTR	SIDT1			
cg06848247	4.08E-01	4.71E-10	2.23E-04	N_Shore	2	6635800					
cg13581475	4.64E-01	4.71E-10	2.23E-04	Island	14	64854533	TSS1500	MTHFD1			
cg21886389	4.51E-01	4.72E-10	2.23E-04		18	22059526	3'UTR	HRH4			
cg27421491	4.49E-01	4.72E-10	2.23E-04		3	152278106					
cg24156949	4.52E-01	4.72E-10	2.23E-04	S_Shelf	1	25874418	Body	LDLRAP1			
cg27594834	4.40E-01	4.74E-10	2.24E-04	N_Shore	19	11708137	TSS200	ZNF627			
cg13896783	-4.20E-01	4.74E-10	2.24E-04	Island	2	159313876	TSS1500	CCDC148			
cg21552867	4.51E-01	4.75E-10	2.24E-04	Island	2	84686507	5'UTR	SUCLG1			
cg17537403	4.82E-01	4.78E-10	2.26E-04	Island	3	169755693	TSS200	GPR160			
cg01911468	-4.47E-01	4.78E-10	2.26E-04	S_Shore	1	236768193	TSS1500	HEATR1			
cg12981595	4.31E-01	4.78E-10	2.26E-04		17	39254427	TSS200	KRTAP4-8			
cg00429618	4.08E-01	4.80E-10	2.27E-04	Island	9	99962350	TSS1500	ZNF322B			
cg15327477	4.56E-01	4.81E-10	2.27E-04	Island	6	29856182	Body	HLA-H			
cg11983506	4.62E-01	4.83E-10	2.28E-04	S_Shore	19	59066700	TSS1500	CHMP2A			
cg23910787	4.48E-01	4.83E-10	2.29E-04	Island	5	179234439	5'UTR	SQSTM1			
cg15768568	4.54E-01	4.84E-10	2.29E-04		11	57298301	TSS200	TIMM10			
cg05102190	-4.39E-01	4.84E-10	2.29E-04	Island	7	143078242	TSS200	ZYX			
cg08802513	4.43E-01	4.84E-10	2.29E-04	Island	13	29352956					
cg05900347	4.46E-01	4.84E-10	2.29E-04	Island	2	105461392					
cg08213792	4.20E-01	4.84E-10	2.29E-04		16	77747559					
cg02294991	4.21E-01	4.85E-10	2.29E-04		11	47927148					
cg08215925	4.37E-01	4.85E-10	2.30E-04	Island	3	71633214	TSS200	FOXP1			
cg03860400	-4.19E-01	4.86E-10	2.30E-04	Island	11	13485289	TSS1500	BTBD10			
cg16263627	4.28E-01	4.86E-10	2.30E-04	N_Shore	15	100339283	Body	C15orf51			
cg03433655	4.43E-01	4.87E-10	2.30E-04	N_Shore	4	108745771	5'UTR	SGMS2			
cg16395679	4.11E-01	4.89E-10	2.31E-04	Island	1	43353980					
cg16337542	-4.80E-01	4.89E-10	2.31E-04	Island	6	160390319	1stExon	IGF2R			
cg02610550	4.35E-01	4.90E-10	2.32E-04	Island	13	74708579	TSS1500	KLF12			
cg03974286	-4.42E-01	4.90E-10	2.32E-04	N_Shore	2	201980638	TSS1500	CFLAR			
cg16510040	-4.37E-01	4.90E-10	2.32E-04	Island	1	40042432	5'UTR	PABPC4			
cg14033946	4.28E-01	4.91E-10	2.32E-04	S_Shelf	9	36490299					
cg03348901	4.47E-01	4.91E-10	2.32E-04	Island	8	41436158	5'UTR	AGPAT6			
cg22865582	4.43E-01	4.91E-10	2.32E-04	N_Shore	19	19843456	Body	ZNF14			
cg20575848	4.28E-01	4.92E-10	2.32E-04	Island	8	11141922	TSS200	MTMR9			
cg13780054	5.00E-01	4.92E-10	2.33E-04	Island	17	79849660	1stExon	ANAPC11			
cg23648015	4.54E-01	4.92E-10	2.33E-04	N_Shore	19	49519116	3'UTR	RUVBL2			
cg15365536	4.46E-01	4.94E-10	2.34E-04		6	16266181	Body	GMPR			
cg19912883	4.24E-01	4.94E-10	2.34E-04	Island	2	87140809	TSS200	RGPD2			
cg00860640	4.36E-01	4.96E-10	2.35E-04	S_Shore	1	145516730	Body	PEX11B			
cg09491948	4.36E-01	4.97E-10	2.35E-04	Island	11	62446595	TSS200	UBXN1			
cg19700341	4.38E-01	4.98E-10	2.35E-04	Island	17	72857076	TSS1500	GRIN2C			
cg00727630	-4.44E-01	4.99E-10	2.36E-04	Island	20	50721366	Body	ZFP64			
cg00894289	4.22E-01	4.99E-10	2.36E-04	Island	11	33890917	Body	LMO2			
cg24547046	4.49E-01	5.00E-10	2.36E-04	Island	1	38156054	1stExon	C1orf109			
cg17311725	4.56E-01	5.00E-10	2.36E-04	Island	2	242089888	TSS200	PPP1R7			
cg24250234	4.64E-01	5.01E-10	2.37E-04	S_Shore	1	33593972					
cg19792403	4.58E-01	5.02E-10	2.37E-04	Island	13	26796018	5'UTR	RNF6			
cg06726262	4.53E-01	5.02E-10	2.37E-04	Island	17	15602873	TSS200	ZNF286A			
cg24703468	4.72E-01	5.02E-10	2.37E-04		21	43135126	Body	C21orf129			
cg17461271	4.05E-01	5.02E-10	2.38E-04		1	172717683					
cg06758329	4.45E-01	5.04E-10	2.38E-04	Island	18	499760	Body	COLEC12			
cg13325529	4.51E-01	5.04E-10	2.38E-04	Island	17	8079954	TSS1500	TMEM107			
cg22860534	4.40E-01	5.05E-10	2.39E-04	N_Shelf	11	68813585					
cg27405697	-4.65E-01	5.06E-10	2.39E-04	S_Shore	16	1464826	TSS200	UNKL			
cg14752965	-5.06E-01	5.07E-10	2.40E-04		17	17579346					
cg18072802	-4.34E-01	5.07E-10	2.40E-04	Island	4	54966247	5'UTR	GSX2			
cg19839956	4.49E-01	5.07E-10	2.40E-04	Island	8	1444021					
cg04368716	4.44E-01	5.07E-10	2.40E-04	Island	14	104028314	5'UTR	BAG5			
cg08290850	-4.40E-01	5.08E-10	2.40E-04	Island	6	44238228	TSS1500	TMEM151B			
cg12924588	4.56E-01	5.09E-10	2.41E-04	Island	2	68694517	TSS200	APLF			
cg02315111	4.60E-01	5.09E-10	2.41E-04	N_Shore	12	133193959	TSS1500	P2RX2			
cg23244997	4.55E-01	5.10E-10	2.41E-04	Island	1	169763992	1stExon	C1orf156			
cg23022344	4.86E-01	5.10E-10	2.41E-04	Island	1	24969466	TSS200	SRRM1			
cg00311921	4.17E-01	5.10E-10	2.41E-04	Island	22	19119464	1stExon	TSSK2			
cg14335894	-4.41E-01	5.10E-10	2.41E-04	Island	17	47075281	1stExon	IGF2BP1			
cg09473759	-4.55E-01	5.10E-10	2.41E-04	Island	16	9057885	TSS1500	USP7			
cg10312875	4.43E-01	5.10E-10	2.41E-04		2	188378844	5'UTR	TFPI			
cg16595246	-4.45E-01	5.11E-10	2.42E-04	Island	2	48009933	TSS1500	MSH6			
cg05162281	4.31E-01	5.11E-10	2.42E-04	S_Shore	5	10652296	3'UTR	ANKRD33B			
cg25659677	4.51E-01	5.11E-10	2.42E-04	Island	19	2785212	TSS1500	THOP1			
cg01290580	4.56E-01	5.12E-10	2.42E-04	Island	14	103851502	TSS200	MARK3			
cg20296461	-4.69E-01	5.13E-10	2.43E-04	Island	10	102810101					
cg00175423	4.26E-01	5.13E-10	2.43E-04	N_Shore	6	29923695					
cg13468898	4.62E-01	5.14E-10	2.43E-04	Island	7	186661					
cg21654058	4.20E-01	5.14E-10	2.43E-04		17	79640096	3'UTR	CCDC137			
cg18127887	4.50E-01	5.15E-10	2.43E-04	Island	17	36981547	5'UTR	CCDC49			
cg06088929	-4.31E-01	5.15E-10	2.44E-04	N_Shore	6	137241530					
cg04034539	4.49E-01	5.17E-10	2.44E-04	Island	11	62439802	TSS1500	C11orf48			
cg15602841	4.36E-01	5.17E-10	2.45E-04	Island	8	96037118	TSS200	C8orf38			
cg22517552	-4.54E-01	5.19E-10	2.45E-04	Island	7	30518520	TSS200	NOD1			
cg26873439	4.17E-01	5.19E-10	2.46E-04	Island	20	49126821	TSS200	PTPN1			
cg07959982	4.28E-01	5.19E-10	2.46E-04	Island	6	153324114	TSS200	MTRF1L			
cg17887537	4.43E-01	5.20E-10	2.46E-04	Island	9	19049789	1stExon	RRAGA			
cg13894852	4.26E-01	5.20E-10	2.46E-04		17	47502298					
cg01638025	4.25E-01	5.21E-10	2.46E-04	N_Shore	8	25041768	TSS1500	DOCK5			
cg02842972	4.51E-01	5.21E-10	2.47E-04	N_Shore	3	38206275	TSS1500	OXSR1			
cg14480149	4.46E-01	5.22E-10	2.47E-04	S_Shore	11	2422612	TSS1500	TSSC4			
cg11072498	4.67E-01	5.22E-10	2.47E-04	N_Shore	2	87035609	TSS200	CD8A			
cg02533057	4.23E-01	5.22E-10	2.47E-04		8	12572655					
cg10789808	4.39E-01	5.23E-10	2.47E-04	Island	5	6633262	TSS200	NSUN2			
cg12065343	4.58E-01	5.24E-10	2.48E-04	Island	12	133613776	TSS200	ZNF84			
cg26996656	4.37E-01	5.25E-10	2.48E-04		16	880371					
cg25437947	-4.18E-01	5.26E-10	2.49E-04	Island	8	17941982	TSS200	ASAH1			
cg00236302	-4.66E-01	5.27E-10	2.49E-04	Island	12	69004867	5'UTR	RAP1B			
cg10458187	4.32E-01	5.27E-10	2.49E-04	Island	9	102861323	5'UTR	ERP44			
cg14568353	4.74E-01	5.28E-10	2.50E-04	Island	7	108210050	5'UTR	THAP5			
cg16206511	4.46E-01	5.28E-10	2.50E-04	Island	12	62860399	TSS200	MON2			
cg14885742	-5.04E-01	5.29E-10	2.50E-04	S_Shore	11	320956	TSS200	IFITM3			
cg20639890	4.31E-01	5.31E-10	2.51E-04	Island	15	25683349	5'UTR	UBE3A			
cg17340548	-4.31E-01	5.31E-10	2.51E-04	Island	19	46185070	Body	GIPR			
cg08400246	-4.37E-01	5.32E-10	2.51E-04	S_Shore	5	156570642	TSS1500	MED7			
cg08081524	4.46E-01	5.32E-10	2.51E-04		6	30594543	TSS200	C6orf134			
cg06384413	-4.14E-01	5.34E-10	2.52E-04	Island	17	46671215	Body	LOC404266			
cg19252607	4.65E-01	5.34E-10	2.53E-04	S_Shore	22	50178457	Body	BRD1			
cg14721708	4.21E-01	5.35E-10	2.53E-04	Island	22	43606235	Body	SCUBE1			
cg15315015	4.48E-01	5.36E-10	2.53E-04	Island	3	49131774	TSS1500	QRICH1			
cg06092573	4.81E-01	5.36E-10	2.53E-04		1	226157666					
cg12627695	-4.30E-01	5.37E-10	2.54E-04	Island	7	150865291	TSS1500	GBX1			
cg10238675	4.55E-01	5.37E-10	2.54E-04		12	111511478	Body	CUX2			
cg09303701	4.83E-01	5.37E-10	2.54E-04	Island	2	20190082	TSS200	WDR35			
cg27068539	4.46E-01	5.39E-10	2.55E-04	Island	16	4896607	TSS1500	UBN1			
cg00471664	4.67E-01	5.40E-10	2.55E-04	Island	19	42462946	Body	RABAC1			
cg21156776	4.31E-01	5.40E-10	2.55E-04		6	31439115	Body	HCG26			
cg26543072	4.81E-01	5.41E-10	2.56E-04	Island	11	126225941	TSS200	ST3GAL4			
cg15740790	-4.53E-01	5.42E-10	2.56E-04	Island	8	22225034	TSS200	SLC39A14			
cg05257600	4.42E-01	5.43E-10	2.57E-04	Island	5	87564880	TSS1500	TMEM161B			
cg10051214	4.31E-01	5.44E-10	2.57E-04	S_Shore	1	24195031	TSS200	FUCA1			
cg25271147	4.86E-01	5.45E-10	2.58E-04	Island	1	27216732	1stExon	GPN2			
cg26780404	4.35E-01	5.46E-10	2.58E-04	Island	6	75915840	TSS1500	COL12A1			
cg12976581	4.44E-01	5.46E-10	2.58E-04	Island	6	29975032	Body	HLA-J			
cg22690046	4.56E-01	5.47E-10	2.59E-04	S_Shore	1	36863663	TSS200	LSM10			
cg10940914	4.22E-01	5.48E-10	2.59E-04	N_Shelf	2	236290930					
cg19728055	4.78E-01	5.48E-10	2.59E-04	Island	3	38206610	TSS1500	OXSR1			
cg13484946	-4.32E-01	5.49E-10	2.60E-04	Island	2	61293354	5'UTR	KIAA1841			
cg15768138	-4.76E-01	5.50E-10	2.60E-04		2	219030752	5'UTR	CXCR1			
cg23115136	4.57E-01	5.51E-10	2.60E-04	N_Shelf	7	100281759	Body	GIGYF1			
cg18333807	4.70E-01	5.53E-10	2.61E-04	Island	19	42747018	TSS1500	GSK3A			
cg22209616	4.54E-01	5.53E-10	2.61E-04	N_Shore	15	68569728	TSS1500	FEM1B			
cg18268492	-4.22E-01	5.53E-10	2.62E-04	Island	10	99185986	TSS200	PGAM1			
cg19592921	-4.72E-01	5.54E-10	2.62E-04	Island	20	55841544	1stExon	BMP7			
cg03553604	-4.58E-01	5.56E-10	2.63E-04	Island	18	67956589	5'UTR	SOCS6			
cg14301165	-4.20E-01	5.58E-10	2.64E-04		19	53324198	5'UTR	ZNF28			
cg11520985	4.31E-01	5.59E-10	2.64E-04	Island	6	7313314	1stExon	SSR1			
cg22873110	4.58E-01	5.59E-10	2.64E-04	Island	20	56754981					
cg01031907	4.39E-01	5.59E-10	2.64E-04		19	46623524	3'UTR	IGFL3			
cg24325204	4.69E-01	5.60E-10	2.65E-04	Island	19	1446349					
cg14756207	4.67E-01	5.60E-10	2.65E-04	N_Shelf	10	15135218					
cg17597787	4.51E-01	5.62E-10	2.66E-04	Island	2	171785529	TSS200	GORASP2			
cg25586305	4.59E-01	5.62E-10	2.66E-04		2	234281690	Body	DGKD			
cg06904548	4.38E-01	5.63E-10	2.66E-04		6	40101909					
cg01346915	-4.59E-01	5.65E-10	2.67E-04	S_Shore	16	1370586	Body	UBE2I			
cg23870762	4.49E-01	5.65E-10	2.67E-04	Island	7	148762880					
cg27401989	-4.56E-01	5.65E-10	2.67E-04	Island	12	53774447	5'UTR	SP1			
cg24536114	4.32E-01	5.65E-10	2.67E-04		1	89448405	Body	RBMXL1			
cg17318645	4.37E-01	5.67E-10	2.68E-04	Island	14	77787612	Body	GSTZ1			
cg24614398	4.47E-01	5.68E-10	2.69E-04	Island	4	106629962	1stExon	GSTCD			
cg27193795	4.19E-01	5.69E-10	2.69E-04	Island	17	79518817	Body	C17orf70			
cg04319218	-4.39E-01	5.70E-10	2.69E-04	Island	19	11307663	5'UTR	KANK2			
cg17814958	4.53E-01	5.71E-10	2.70E-04	N_Shore	12	106976448	TSS1500	RFX4			
cg23389215	4.73E-01	5.71E-10	2.70E-04	Island	11	64375765	Body	NRXN2			
cg09324654	-4.95E-01	5.74E-10	2.71E-04	Island	17	65373386	TSS1500	PITPNC1			
cg23294208	4.53E-01	5.74E-10	2.71E-04	N_Shelf	19	19332074	Body	NCAN			
cg03670115	4.54E-01	5.74E-10	2.71E-04	Island	2	172544069	5'UTR	DYNC1I2			
cg26561196	4.50E-01	5.74E-10	2.72E-04	Island	16	68344680	1stExon	SLC7A6OS			
cg06733329	4.49E-01	5.75E-10	2.72E-04	S_Shore	5	176740039	TSS1500	MXD3			
cg26174533	4.51E-01	5.76E-10	2.72E-04	S_Shore	4	2011724	TSS1500	WHSC2			
cg10106804	-4.83E-01	5.77E-10	2.73E-04	Island	1	35258594	TSS200	GJA4			
cg22764700	-4.86E-01	5.78E-10	2.73E-04		17	75798605					
cg04909508	4.52E-01	5.79E-10	2.74E-04	N_Shore	2	27592653	Body	EIF2B4			
cg18281743	4.36E-01	5.79E-10	2.74E-04	Island	5	172755856	5'UTR	STC2			
cg13003329	4.37E-01	5.79E-10	2.74E-04		5	126245160	Body	3-Mar			
cg27324993	4.71E-01	5.80E-10	2.74E-04	Island	15	41523362	TSS200	CHP			
cg07636362	4.29E-01	5.81E-10	2.75E-04	Island	8	79717261	5'UTR	IL7			
cg08606655	4.47E-01	5.83E-10	2.76E-04	Island	6	35995365	TSS200	MAPK14			
cg24297800	-4.38E-01	5.83E-10	2.76E-04	N_Shore	1	247274370	1stExon	C1orf229			
cg08320164	-4.57E-01	5.84E-10	2.76E-04	Island	19	18228740	Body	MAST3			
cg02620307	-4.35E-01	5.84E-10	2.76E-04	Island	1	161283965	TSS200	SDHC			
cg23503796	4.51E-01	5.84E-10	2.76E-04	N_Shore	19	8385921	Body	NDUFA7			
cg04129905	4.47E-01	5.85E-10	2.77E-04	Island	1	109642671	TSS200	SCARNA2			
cg02083412	-4.44E-01	5.85E-10	2.77E-04	Island	8	1649758	3'UTR	DLGAP2			
cg13117822	4.04E-01	5.86E-10	2.77E-04	N_Shore	6	28829756					
cg08342675	4.75E-01	5.87E-10	2.77E-04	Island	2	201676391	TSS1500	BZW1			
cg18877200	4.49E-01	5.88E-10	2.78E-04	Island	6	29720927					
cg02212000	4.38E-01	5.88E-10	2.78E-04	Island	8	63951669	TSS200	GGH			
cg13057770	4.40E-01	5.88E-10	2.78E-04	Island	13	30881766	TSS200	KATNAL1			
cg15741083	4.49E-01	5.88E-10	2.78E-04	N_Shore	13	21099541	Body	CRYL1			
cg06971253	4.76E-01	5.89E-10	2.78E-04	Island	14	23451742	1stExon	JUB			
cg07780777	-4.63E-01	5.92E-10	2.80E-04	Island	8	59323842	1stExon	UBXN2B			
cg09357831	4.53E-01	5.92E-10	2.80E-04	N_Shelf	7	100214622					
cg08894790	4.15E-01	5.92E-10	2.80E-04	Island	4	177241590	Body	SPCS3			
cg25591036	4.67E-01	5.95E-10	2.81E-04	Island	9	139694867	Body	KIAA1984			
cg06230462	4.46E-01	5.97E-10	2.82E-04	Island	11	77790851	5'UTR	NDUFC2			
cg19153883	4.10E-01	5.98E-10	2.83E-04		7	26283934					
cg03761815	4.74E-01	5.99E-10	2.83E-04	S_Shore	16	28613584					
cg04686994	4.46E-01	5.99E-10	2.83E-04	S_Shore	5	61700164	TSS1500	DIMT1L			
cg00944181	4.51E-01	6.00E-10	2.84E-04	S_Shelf	14	23062298					
cg16252717	4.70E-01	6.00E-10	2.84E-04	Island	19	39390344	5'UTR	SIRT2			
cg03087507	-4.96E-01	6.01E-10	2.84E-04	Island	19	12076234	Body	ZNF763			
cg13928520	4.07E-01	6.01E-10	2.84E-04	Island	1	146522365					
cg04285418	-4.56E-01	6.02E-10	2.85E-04	Island	2	145089952	5'UTR	GTDC1			
cg20759222	4.57E-01	6.03E-10	2.85E-04	Island	12	111834955					
cg10987126	4.59E-01	6.04E-10	2.85E-04		8	139703701	Body	COL22A1			
cg14864852	4.30E-01	6.05E-10	2.86E-04	Island	22	39102110	1stExon	GTPBP1			
cg24008544	4.63E-01	6.06E-10	2.87E-04	Island	17	41363899	5'UTR	TMEM106A			
cg01604480	4.54E-01	6.06E-10	2.87E-04		17	75877899	Body	FLJ45079			
cg08609238	4.17E-01	6.06E-10	2.87E-04	Island	9	98113543					
cg01302331	4.83E-01	6.07E-10	2.87E-04		3	32981275					
cg07172256	4.31E-01	6.07E-10	2.87E-04	Island	5	65220910	TSS1500	ERBB2IP			
cg13060607	4.21E-01	6.08E-10	2.88E-04		4	161495488					
cg16041798	4.88E-01	6.08E-10	2.88E-04		14	64905375	Body	MTHFD1			
cg19671247	-4.22E-01	6.09E-10	2.88E-04		14	65126004					
cg24497897	4.53E-01	6.09E-10	2.88E-04	Island	11	65658826	1stExon	CCDC85B			
cg15771579	-4.71E-01	6.09E-10	2.88E-04		17	41529068					
cg11402503	4.51E-01	6.12E-10	2.89E-04	Island	1	24514013	TSS1500	IL28RA			
cg11393614	4.53E-01	6.12E-10	2.90E-04	S_Shore	10	88282152	TSS1500	WAPAL			
cg24279419	4.52E-01	6.13E-10	2.90E-04	Island	6	29617791					
cg13856647	4.46E-01	6.13E-10	2.90E-04	Island	1	94344809	TSS200	DNTTIP2			
cg12934466	-4.46E-01	6.15E-10	2.91E-04	Island	18	32820979	TSS200	ZNF397			
cg02072589	4.22E-01	6.17E-10	2.91E-04		14	104917314					
cg11402396	4.13E-01	6.17E-10	2.92E-04		10	13364856	Body	SEPHS1			
cg21861644	4.88E-01	6.18E-10	2.92E-04	Island	18	13726504	5'UTR	C18orf19			
cg21360685	4.55E-01	6.18E-10	2.92E-04	S_Shore	12	76742363	TSS200	BBS10			
cg25001845	4.15E-01	6.18E-10	2.92E-04		14	75201709	3'UTR	FCF1			
cg01818588	4.36E-01	6.23E-10	2.94E-04	Island	2	232646113	TSS200	PDE6D			
cg13351698	4.57E-01	6.23E-10	2.94E-04	Island	7	26240574	TSS1500	CBX3			
cg05964622	4.56E-01	6.23E-10	2.95E-04	Island	7	1609908	TSS1500	PSMG3			
cg03605117	4.50E-01	6.25E-10	2.96E-04		3	176922199					
cg09388215	-4.26E-01	6.26E-10	2.96E-04	Island	17	64188148	TSS200	CCDC46			
cg24742444	4.40E-01	6.27E-10	2.96E-04	Island	12	49524560	Body	TUBA1B			
cg17818184	4.43E-01	6.27E-10	2.97E-04	Island	3	100053449	TSS200	NIT2			
cg08443345	-4.61E-01	6.28E-10	2.97E-04	Island	3	52232454	5'UTR	ALAS1			
cg00822591	-4.30E-01	6.28E-10	2.97E-04	Island	3	16306489	5'UTR	DPH3			
cg08026791	4.56E-01	6.29E-10	2.97E-04		16	5134964	3'UTR	FAM86A			
cg05253577	4.40E-01	6.30E-10	2.98E-04	Island	5	167719262	1stExon	WWC1			
cg19767131	4.47E-01	6.32E-10	2.99E-04	N_Shore	14	92979698	TSS1500	RIN3			
cg02184338	-4.25E-01	6.32E-10	2.99E-04	Island	7	101331866					
cg09165678	4.75E-01	6.33E-10	2.99E-04	S_Shore	2	219536837	1stExon	STK36			
cg06198335	4.47E-01	6.35E-10	3.00E-04	Island	9	137001969	5'UTR	WDR5			
cg01485266	4.40E-01	6.36E-10	3.01E-04	Island	19	2476132	TSS200	GADD45B			
cg26518898	4.34E-01	6.36E-10	3.01E-04	N_Shore	20	23617145	Body	CST3			
cg02613713	4.48E-01	6.40E-10	3.02E-04	Island	5	149677228	Body	ARSI			
cg24723331	4.44E-01	6.41E-10	3.03E-04	Island	12	22487219	5'UTR	ST8SIA1			
cg13956692	4.50E-01	6.42E-10	3.04E-04	Island	9	137029201					
cg17482273	4.23E-01	6.42E-10	3.04E-04		4	76201532					
cg10148231	4.40E-01	6.43E-10	3.04E-04	N_Shelf	7	849153					
cg03363633	-4.33E-01	6.43E-10	3.04E-04		19	36400317	TSS1500	TYROBP			
cg16354296	4.97E-01	6.43E-10	3.04E-04	Island	10	112257617	TSS200	DUSP5			
cg09527301	4.59E-01	6.44E-10	3.05E-04		5	40854992	3'UTR	CARD6			
cg14696820	4.72E-01	6.46E-10	3.05E-04		1	152800168	1stExon	LCE1A			
cg11204983	4.65E-01	6.47E-10	3.06E-04	Island	6	82957301	5'UTR	IBTK			
cg06018203	4.56E-01	6.48E-10	3.06E-04	N_Shore	3	179040370	TSS1500	ZNF639			
cg25098401	4.24E-01	6.48E-10	3.06E-04		1	152658407	TSS200	LCE2B			
cg03318121	4.42E-01	6.49E-10	3.07E-04	Island	3	15643136	TSS200	HACL1			
cg17858663	4.35E-01	6.49E-10	3.07E-04	N_Shore	16	81039969	TSS200	CENPN			
cg26919378	-4.59E-01	6.51E-10	3.08E-04	Island	22	20791300	Body	SCARF2			
cg25767985	4.34E-01	6.54E-10	3.09E-04	Island	11	43965591					
cg08187779	-4.40E-01	6.55E-10	3.09E-04	Island	8	102217898	TSS200	ZNF706			
cg22712703	4.58E-01	6.56E-10	3.10E-04	Island	1	38061501	5'UTR	GNL2			
cg18738814	-4.48E-01	6.58E-10	3.11E-04	Island	5	92385					
cg24091570	4.55E-01	6.59E-10	3.11E-04	Island	5	110428036	1stExon	WDR36			
cg19496328	4.38E-01	6.59E-10	3.11E-04	N_Shore	14	74416831	1stExon	FAM161B			
cg20407713	4.30E-01	6.60E-10	3.12E-04		11	85195205	Body	DLG2			
cg14209372	4.24E-01	6.60E-10	3.12E-04	S_Shore	1	110883535	1stExon	RBM15			
cg27217878	4.48E-01	6.61E-10	3.12E-04	Island	11	76155921	TSS200	C11orf30			
cg19223274	-4.56E-01	6.63E-10	3.13E-04	S_Shore	6	143381998	TSS200	AIG1			
cg17340655	4.53E-01	6.63E-10	3.13E-04	Island	8	38088874	TSS200	DDHD2			
cg11336323	-4.40E-01	6.64E-10	3.14E-04	S_Shore	19	41946040	TSS200	ATP5SL			
cg07911865	4.46E-01	6.64E-10	3.14E-04	Island	4	71859713	Body	DCK			
cg10228293	4.74E-01	6.67E-10	3.15E-04	Island	4	39183935	TSS200	WDR19			
cg25609649	4.34E-01	6.67E-10	3.15E-04	Island	2	19547730					
cg05170445	4.82E-01	6.67E-10	3.15E-04	S_Shore	12	1641924					
cg25157325	4.03E-01	6.69E-10	3.16E-04	Island	6	72294778					
cg12629250	4.39E-01	6.69E-10	3.16E-04	Island	15	20149347					
cg16090392	4.53E-01	6.71E-10	3.17E-04	Island	4	87928170	Body	AFF1			
cg25809215	4.55E-01	6.72E-10	3.18E-04	Island	3	16306823	1stExon	OXNAD1			
cg21558409	-4.66E-01	6.72E-10	3.18E-04	Island	17	40932572	TSS200	WNK4			
cg10844279	4.16E-01	6.73E-10	3.18E-04		2	209004513					
cg10375456	4.71E-01	6.74E-10	3.19E-04	Island	19	10380576	TSS1500	ICAM1			
cg08664665	4.61E-01	6.75E-10	3.19E-04	N_Shore	1	32573653	1stExon	KPNA6			
cg05722148	4.33E-01	6.75E-10	3.19E-04		11	65729077	TSS200	SART1			
cg01082862	4.41E-01	6.76E-10	3.20E-04	Island	13	20437106	5'UTR	ZMYM5			
cg27640988	4.57E-01	6.77E-10	3.20E-04	Island	2	86850406	5'UTR	RNF103			
cg08424876	4.31E-01	6.78E-10	3.21E-04	Island	3	196669195	Body	NCBP2			
cg06616488	4.50E-01	6.79E-10	3.21E-04	N_Shore	2	87035502	5'UTR	CD8A			
cg23936681	4.27E-01	6.80E-10	3.21E-04	N_Shelf	17	36449217					
cg26087678	4.33E-01	6.80E-10	3.22E-04	Island	15	60884119	Body	RORA			
cg12879423	4.54E-01	6.82E-10	3.22E-04	Island	12	50136042	5'UTR	TMBIM6			
cg11591516	-4.28E-01	6.82E-10	3.22E-04	Island	10	85954316	TSS200	PCDH21			
cg02445395	4.32E-01	6.84E-10	3.23E-04	Island	7	157659455	Body	PTPRN2			
cg13255190	4.11E-01	6.84E-10	3.23E-04		12	4829286	TSS1500	GALNT8			
cg02429674	4.51E-01	6.85E-10	3.24E-04	Island	17	63053338	TSS1500	GNA13			
cg11855759	-3.98E-01	6.87E-10	3.25E-04	Island	17	9548802	TSS200	USP43			
cg03002479	-4.28E-01	6.88E-10	3.25E-04		7	143106004	TSS200	EPHA1			
cg04818307	-4.44E-01	6.90E-10	3.26E-04	S_Shore	17	76778447	TSS200	CYTH1			
cg13580201	4.21E-01	6.92E-10	3.27E-04		1	173779604	Body	CENPL			
cg02599068	4.56E-01	6.92E-10	3.27E-04	Island	2	25195213	TSS1500	DNAJC27			
cg00873974	4.21E-01	6.92E-10	3.27E-04		12	133526195	5'UTR	ZNF605			
cg10690677	4.02E-01	6.94E-10	3.28E-04	Island	1	87019175	Body	CLCA4			
cg24609752	4.71E-01	6.95E-10	3.29E-04	Island	11	118992257	TSS200	HINFP			
cg06298120	4.37E-01	6.96E-10	3.29E-04	Island	6	84569264	TSS200	CYB5R4			
cg08989818	4.65E-01	6.97E-10	3.29E-04	Island	6	33129317					
cg19422253	4.29E-01	6.97E-10	3.29E-04		3	149212391	Body	TM4SF4			
cg00952292	5.06E-01	6.97E-10	3.30E-04	S_Shore	7	23696496					
cg02069181	4.29E-01	6.98E-10	3.30E-04	Island	18	14998212					
cg14259520	4.75E-01	6.99E-10	3.30E-04	Island	10	89577736	5'UTR	ATAD1			
cg27489681	4.39E-01	6.99E-10	3.31E-04		10	85991526	3'UTR	LRIT1			
cg11070069	-4.22E-01	7.03E-10	3.33E-04	Island	6	105389370					
cg17811167	-4.59E-01	7.05E-10	3.33E-04	Island	17	36861499	TSS1500	MLLT6			
cg20632863	4.33E-01	7.06E-10	3.34E-04	Island	12	99038768	TSS1500	APAF1			
cg14209957	4.47E-01	7.06E-10	3.34E-04		9	67031619					
cg04910041	-4.63E-01	7.07E-10	3.34E-04		8	22877791	3'UTR	TNFRSF10B			
cg03737984	4.63E-01	7.08E-10	3.35E-04	Island	11	33280157	5'UTR	HIPK3			
cg09825418	4.54E-01	7.09E-10	3.35E-04	Island	1	231377181	1stExon	GNPAT			
cg16879596	4.28E-01	7.10E-10	3.36E-04		7	99277978	TSS1500	CYP3A5			
cg02937802	4.43E-01	7.11E-10	3.36E-04		2	218999173	5'UTR	CXCR2			
cg11412070	4.21E-01	7.11E-10	3.36E-04	Island	7	64197109					
cg05475543	4.34E-01	7.11E-10	3.36E-04	Island	12	31477216	5'UTR	FAM60A			
cg15657206	4.83E-01	7.12E-10	3.37E-04	Island	11	10772781	TSS200	CTR9			
cg04841121	4.26E-01	7.12E-10	3.37E-04	N_Shelf	21	47529764	5'UTR	COL6A2			
cg09046255	-4.33E-01	7.13E-10	3.37E-04	Island	16	30662126	TSS200	PRR14			
cg00090619	-4.31E-01	7.13E-10	3.37E-04	N_Shore	6	33160286	TSS200	COL11A2			
cg18392943	4.23E-01	7.14E-10	3.38E-04		6	81684077					
cg23374814	4.08E-01	7.14E-10	3.38E-04		5	72292757	Body	FCHO2			
cg07880135	4.37E-01	7.16E-10	3.38E-04	Island	5	43557602	TSS1500	PAIP1			
cg11414540	4.60E-01	7.16E-10	3.39E-04	N_Shore	19	19313888	5'UTR	NR2C2AP			
cg01043250	4.39E-01	7.16E-10	3.39E-04	N_Shore	9	135582139					
cg07429108	4.47E-01	7.16E-10	3.39E-04	N_Shelf	16	88818846	Body	FAM38A			
cg27315170	4.32E-01	7.17E-10	3.39E-04	Island	6	31830937	TSS1500	NEU1			
cg19235494	4.47E-01	7.17E-10	3.39E-04	Island	3	101443851	Body	CEP97			
cg27656070	4.21E-01	7.19E-10	3.40E-04	S_Shore	12	66138190					
cg09388137	4.65E-01	7.20E-10	3.40E-04	Island	3	48956213	1stExon	C3orf71			
cg17026162	4.35E-01	7.20E-10	3.41E-04	Island	21	45553022	TSS1500	C21orf33			
cg16185365	4.62E-01	7.22E-10	3.41E-04	Island	3	196230308	5'UTR	RNF168			
cg11092441	4.16E-01	7.22E-10	3.41E-04	S_Shore	16	3551334	Body	CLUAP1			
cg24916116	4.16E-01	7.27E-10	3.44E-04	Island	12	76424973	1stExon	PHLDA1			
cg15102777	4.22E-01	7.29E-10	3.45E-04	Island	10	127511674	TSS1500	BCCIP			
cg12567282	4.47E-01	7.34E-10	3.47E-04	S_Shelf	8	124413003					
cg10891259	4.18E-01	7.35E-10	3.47E-04		1	116943802	Body	C1orf203			
cg20682991	4.10E-01	7.37E-10	3.48E-04	Island	2	74981952					
cg23082773	4.31E-01	7.37E-10	3.49E-04	N_Shore	11	77445972	Body	RSF1			
cg18438442	4.62E-01	7.38E-10	3.49E-04	S_Shore	14	64855121	1stExon	MTHFD1			
cg16442859	4.62E-01	7.39E-10	3.49E-04	S_Shore	2	44589694	TSS1500	PREPL			
cg08817644	-4.67E-01	7.41E-10	3.50E-04	S_Shore	19	20150334	TSS1500	ZNF682			
cg00940809	4.45E-01	7.42E-10	3.51E-04	Island	21	44312947	TSS1500	NDUFV3			
cg22514595	4.41E-01	7.42E-10	3.51E-04	Island	15	85197683	TSS200	WDR73			
cg07986413	4.25E-01	7.43E-10	3.51E-04		6	36492993	Body	STK38			
cg23899168	4.81E-01	7.44E-10	3.52E-04	N_Shore	10	125803837	Body	CHST15			
cg14673393	4.20E-01	7.45E-10	3.52E-04		2	98357398					
cg13096242	4.57E-01	7.46E-10	3.52E-04	S_Shore	6	32941034	Body	BRD2			
cg20829379	4.80E-01	7.48E-10	3.53E-04	Island	3	45838083	TSS200	SLC6A20			
cg09429529	4.50E-01	7.48E-10	3.53E-04	Island	1	3556964	Body	WDR8			
cg10955958	-4.75E-01	7.48E-10	3.54E-04	Island	3	46925081	Body	PTH1R			
cg01072217	4.37E-01	7.50E-10	3.55E-04	Island	7	1275483	Body	UNCX			
cg06437256	4.27E-01	7.51E-10	3.55E-04	Island	8	81178033					
cg05585551	4.18E-01	7.52E-10	3.55E-04	Island	6	167314745					
cg22416703	4.70E-01	7.53E-10	3.56E-04	N_Shore	5	36151358	TSS1500	SKP2			
cg23860436	4.16E-01	7.54E-10	3.57E-04		12	58378763					
cg01088070	-4.86E-01	7.56E-10	3.57E-04	Island	6	71665395	Body	B3GAT2			
cg13231117	4.33E-01	7.59E-10	3.59E-04	S_Shore	2	96193797					
cg18029778	-4.21E-01	7.61E-10	3.60E-04	Island	7	104654746	1stExon	MLL5			
cg00374078	4.39E-01	7.61E-10	3.60E-04	Island	16	87351569					
cg05422897	4.43E-01	7.61E-10	3.60E-04	Island	2	113403145	TSS1500	SLC20A1			
cg10493270	4.25E-01	7.61E-10	3.60E-04		11	120251845	Body	ARHGEF12			
cg08096946	4.11E-01	7.62E-10	3.60E-04	Island	3	122514224	1stExon	DIRC2			
cg20499033	4.54E-01	7.64E-10	3.61E-04	Island	10	12085115	TSS200	UPF2			
cg25033138	4.43E-01	7.65E-10	3.62E-04	Island	1	9970789	TSS1500	CTNNBIP1			
cg19732831	4.49E-01	7.65E-10	3.62E-04	S_Shelf	19	1889287					
cg06177407	4.27E-01	7.66E-10	3.62E-04	N_Shore	11	65382100	TSS1500	MAP3K11			
cg22871529	4.39E-01	7.70E-10	3.64E-04	Island	13	49550815	5'UTR	FNDC3A			
cg19719120	4.56E-01	7.72E-10	3.65E-04	Island	19	12780479	TSS200	MORG1			
cg04613791	4.60E-01	7.73E-10	3.66E-04	Island	20	1373260	Body	FKBP1A			
cg25265805	4.24E-01	7.74E-10	3.66E-04		15	25428676	TSS1500	SNORD115-8			
cg10360805	4.42E-01	7.75E-10	3.66E-04		2	64506975					
cg13505469	4.51E-01	7.77E-10	3.68E-04	Island	10	81839053	TSS200	LOC219347			
cg05721281	4.30E-01	7.79E-10	3.68E-04	Island	3	197477555	Body	FYTTD1			
cg03324464	4.35E-01	7.79E-10	3.69E-04		1	116022091					
cg11961231	4.57E-01	7.80E-10	3.69E-04	S_Shelf	22	43256603					
cg25604326	4.30E-01	7.81E-10	3.69E-04		5	141061747	1stExon	ARAP3			
cg11527367	4.04E-01	7.81E-10	3.69E-04		1	144612646	Body	C1orf152			
cg18193247	4.46E-01	7.82E-10	3.70E-04	N_Shore	4	147443002	1stExon	SLC10A7			
cg20033210	4.41E-01	7.82E-10	3.70E-04	N_Shore	7	102937788	TSS200	PMPCB			
cg20702295	-4.36E-01	7.83E-10	3.70E-04	Island	22	20307583	1stExon	DGCR6L			
cg11676342	4.42E-01	7.85E-10	3.71E-04	N_Shore	10	13516135	Body	BEND7			
cg00753548	-5.02E-01	7.87E-10	3.72E-04		12	45703832	Body	ANO6			
cg04398060	-4.39E-01	7.92E-10	3.74E-04		6	31555671	Body	LST1			
cg11051407	4.36E-01	7.92E-10	3.74E-04	Island	14	70193739					
cg06433694	-4.39E-01	7.92E-10	3.75E-04		19	44905788	TSS200	ZNF285A			
cg16706631	4.50E-01	7.92E-10	3.75E-04	Island	6	26204823	TSS200	HIST1H4E			
cg27105478	4.80E-01	7.93E-10	3.75E-04	Island	5	60628018	TSS200	ZSWIM6			
cg22512536	4.40E-01	7.93E-10	3.75E-04	Island	5	154134507	Body	LARP1			
cg16805150	4.35E-01	7.94E-10	3.75E-04	Island	7	6570684	Body	GRID2IP			
cg19306948	4.46E-01	7.94E-10	3.76E-04	S_Shore	1	17308206	TSS1500	MFAP2			
cg03721808	4.64E-01	7.95E-10	3.76E-04	N_Shore	2	4154664					
cg00198994	4.64E-01	7.97E-10	3.77E-04		10	131309402	Body	MGMT			
cg08546300	4.51E-01	7.97E-10	3.77E-04		3	125390426					
cg18930100	4.36E-01	7.98E-10	3.77E-04	N_Shore	6	33280478	Body	TAPBP			
cg24376286	3.95E-01	7.98E-10	3.77E-04		2	198245629					
cg09644109	4.36E-01	8.00E-10	3.78E-04	N_Shore	7	97601190	Body	MGC72080			
cg20374928	-4.20E-01	8.01E-10	3.79E-04	S_Shore	20	42087910	Body	SFRS6			
cg15129777	4.57E-01	8.04E-10	3.80E-04	N_Shore	11	8008818	TSS200	EIF3F			
cg02328113	4.66E-01	8.04E-10	3.80E-04	N_Shore	7	150755601	TSS1500	CDK5			
cg02964182	4.35E-01	8.06E-10	3.81E-04		2	183473236					
cg10240587	4.55E-01	8.06E-10	3.81E-04		1	13516426	5'UTR	PRAMEF20			
cg04081651	4.48E-01	8.08E-10	3.82E-04	Island	10	30722660	TSS1500	MAP3K8			
cg18727788	4.40E-01	8.09E-10	3.82E-04	N_Shore	12	31944556	1stExon	H3F3C			
cg06949728	4.22E-01	8.11E-10	3.83E-04	S_Shelf	1	13884275					
cg00098451	4.28E-01	8.11E-10	3.83E-04		1	16370634	5'UTR	CLCNKB			
cg17824939	4.75E-01	8.12E-10	3.84E-04		12	88421705	5'UTR	C12orf50			
cg19626500	-4.77E-01	8.12E-10	3.84E-04	Island	19	17445531	5'UTR	ANO8			
cg22812697	4.41E-01	8.13E-10	3.84E-04	Island	15	40401205	TSS200	BMF			
cg17537252	4.30E-01	8.14E-10	3.85E-04	Island	3	56836203	Body	ARHGEF3			
cg05250874	-4.92E-01	8.15E-10	3.85E-04	S_Shore	17	36861947	1stExon	MLLT6			
cg20235337	-4.62E-01	8.15E-10	3.86E-04	Island	6	42981612	1stExon	MEA1			
cg12692187	4.53E-01	8.16E-10	3.86E-04	Island	10	94353140	1stExon	KIF11			
cg11888151	4.25E-01	8.16E-10	3.86E-04	Island	22	21272339	1stExon	CRKL			
cg25270498	-4.14E-01	8.17E-10	3.86E-04	Island	17	81037414	TSS200	METRNL			
cg03077730	4.29E-01	8.19E-10	3.87E-04		12	10330740	TSS1500	C12orf59			
cg00826610	4.48E-01	8.21E-10	3.88E-04	Island	9	37800654	TSS200	DCAF10			
cg11623932	4.48E-01	8.22E-10	3.89E-04	S_Shore	6	31511418	TSS1500	BAT1			
cg21342307	4.39E-01	8.23E-10	3.89E-04	Island	10	134941951	Body	GPR123			
cg18045461	-4.32E-01	8.24E-10	3.90E-04	Island	22	29601862	TSS200	EMID1			
cg02835494	4.29E-01	8.26E-10	3.90E-04	Island	1	6320760	5'UTR	GPR153			
cg19587377	4.27E-01	8.27E-10	3.91E-04	Island	19	50432935	TSS200	NUP62			
cg21643860	4.49E-01	8.28E-10	3.92E-04	Island	11	62358814	Body	TUT1			
cg04888030	4.31E-01	8.29E-10	3.92E-04	Island	2	113033033	TSS200	ZC3H6			
cg18091465	4.26E-01	8.30E-10	3.92E-04	N_Shelf	15	82551086	Body	EFTUD1			
cg23062115	4.29E-01	8.30E-10	3.93E-04	Island	5	143550050	1stExon	YIPF5			
cg27496936	4.00E-01	8.30E-10	3.93E-04		7	43116381					
cg06862167	4.62E-01	8.32E-10	3.94E-04	Island	11	537452	TSS200	LRRC56			
cg06223186	-4.34E-01	8.32E-10	3.94E-04	Island	7	1544111	TSS200	INTS1			
cg14924594	4.59E-01	8.33E-10	3.94E-04	S_Shore	11	78286026	TSS200	NARS2			
cg27530058	4.29E-01	8.34E-10	3.94E-04	Island	17	900273	TSS200	TIMM22			
cg10793390	-4.63E-01	8.34E-10	3.94E-04		14	30046617	Body	PRKD1			
cg02486929	-4.41E-01	8.35E-10	3.95E-04	N_Shore	22	50609012	TSS200	PANX2			
cg21949274	4.57E-01	8.36E-10	3.95E-04	S_Shore	5	68665919	5'UTR	RAD17			
cg07929078	4.60E-01	8.36E-10	3.95E-04		2	133039152					
cg11786750	4.69E-01	8.37E-10	3.96E-04	Island	3	32612556	TSS1500	DYNC1LI1			
cg11578385	4.61E-01	8.37E-10	3.96E-04	Island	1	179198400	1stExon	ABL2			
cg11130441	-5.05E-01	8.39E-10	3.97E-04		2	38358147	TSS200	C2orf58			
cg03114255	-4.97E-01	8.41E-10	3.98E-04	Island	6	150358985					
cg18468560	-4.88E-01	8.42E-10	3.98E-04	Island	15	74726143	1stExon	SEMA7A			
cg10217767	4.10E-01	8.42E-10	3.98E-04		12	31256838	3'UTR	DDX11			
cg16912134	4.45E-01	8.43E-10	3.99E-04		10	72129332	Body	LRRC20			
cg01374047	4.29E-01	8.44E-10	3.99E-04	Island	16	3074170	5'UTR	HCFC1R1			
cg25299201	-4.46E-01	8.44E-10	3.99E-04	Island	13	22178312	TSS200	EFHA1			
cg10000246	-4.29E-01	8.45E-10	3.99E-04	S_Shore	22	44894145	TSS200	LDOC1L			
cg21377396	4.38E-01	8.47E-10	4.00E-04		17	39254879	TSS1500	KRTAP4-8			
cg20807852	-4.79E-01	8.48E-10	4.01E-04	S_Shore	17	48786231	TSS1500	ANKRD40			
cg25861340	-4.65E-01	8.48E-10	4.01E-04	Island	5	524683	TSS200	SLC9A3			
cg00472393	-4.17E-01	8.48E-10	4.01E-04	Island	6	97730957	5'UTR	C6orf167			
cg06422693	4.41E-01	8.49E-10	4.01E-04	S_Shore	4	48833587	Body	OCIAD1			
cg09377915	4.40E-01	8.49E-10	4.02E-04	N_Shore	6	56295593					
cg10969205	4.58E-01	8.50E-10	4.02E-04	Island	3	45730616	TSS200	SACM1L			
cg26879538	4.28E-01	8.52E-10	4.03E-04		6	30014916	Body	NCRNA00171			
cg02537106	-4.40E-01	8.52E-10	4.03E-04	S_Shore	6	27441298	TSS1500	ZNF184			
cg19358590	4.53E-01	8.53E-10	4.03E-04	S_Shore	6	158654166					
cg27182413	4.79E-01	8.56E-10	4.05E-04	Island	17	40976323	TSS200	BECN1			
cg04088137	4.79E-01	8.61E-10	4.07E-04	Island	3	194392978	5'UTR	LSG1			
cg25426285	4.42E-01	8.61E-10	4.07E-04	Island	12	65564395	1stExon	LEMD3			
cg24521747	4.44E-01	8.62E-10	4.08E-04	Island	13	45011254	TSS1500	TSC22D1			
cg15804118	4.37E-01	8.65E-10	4.09E-04	N_Shore	1	155112702	1stExon	DPM3			
cg10015829	4.62E-01	8.65E-10	4.09E-04	Island	20	44600909	TSS200	ZNF335			
cg06302118	4.31E-01	8.66E-10	4.10E-04	Island	12	51785656	TSS1500	GALNT6			
cg12282391	4.56E-01	8.68E-10	4.10E-04	N_Shore	12	2162491	5'UTR	CACNA1C			
cg25333395	4.38E-01	8.70E-10	4.11E-04		5	17311361					
cg11973777	-4.35E-01	8.71E-10	4.12E-04	S_Shore	8	8244085					
cg07044494	4.68E-01	8.72E-10	4.12E-04	Island	11	72852689	Body	FCHSD2			
cg08328124	4.15E-01	8.72E-10	4.12E-04		16	28251274					
cg15739206	4.26E-01	8.76E-10	4.14E-04	Island	22	19895310	Body	TXNRD2			
cg13964084	4.53E-01	8.77E-10	4.15E-04		6	30594709	1stExon	C6orf134			
cg00973724	4.41E-01	8.78E-10	4.15E-04	Island	12	49524797	Body	TUBA1B			
cg24475443	4.61E-01	8.78E-10	4.15E-04	Island	11	116643735	TSS200	BUD13			
cg10573763	4.70E-01	8.78E-10	4.15E-04	Island	19	19030094	1stExon	COPE			
cg10781752	4.45E-01	8.78E-10	4.15E-04		15	78531640					
cg04815019	-4.81E-01	8.81E-10	4.16E-04		5	3761160					
cg20428694	-4.45E-01	8.81E-10	4.16E-04	Island	1	54411458	TSS1500	LRRC42			
cg12907060	4.55E-01	8.81E-10	4.16E-04	N_Shore	2	207023887	TSS1500	EEF1B2			
cg25138936	4.57E-01	8.82E-10	4.17E-04	Island	17	27046990	TSS1500	SNORD42B			
cg09932330	4.52E-01	8.82E-10	4.17E-04	Island	3	52091651	TSS1500	DUSP7			
cg10209391	4.55E-01	8.82E-10	4.17E-04	Island	1	26633129	5'UTR	UBXN11			
cg01335781	4.66E-01	8.83E-10	4.17E-04	Island	3	180319840	TSS200	TTC14			
cg00038233	4.19E-01	8.83E-10	4.17E-04		11	123899065	TSS1500	OR10G8			
cg12495954	4.54E-01	8.83E-10	4.18E-04	Island	16	53738234	Body	FTO			
cg03983808	-4.12E-01	8.83E-10	4.18E-04	N_Shore	10	43133352	5'UTR	ZNF33B			
cg07438299	-4.67E-01	8.84E-10	4.18E-04	Island	18	2847071	1stExon	EMILIN2			
cg06825383	4.54E-01	8.85E-10	4.18E-04	N_Shore	7	4814713	TSS1500	KIAA0415			
cg18956706	4.61E-01	8.87E-10	4.19E-04	S_Shore	6	43214850	Body	TTBK1			
cg13437870	4.35E-01	8.88E-10	4.20E-04		6	52909126	5'UTR	ICK			
cg26487629	4.24E-01	8.88E-10	4.20E-04	N_Shelf	16	19418116					
cg04074766	4.58E-01	8.92E-10	4.22E-04	S_Shore	7	100861094	5'UTR	ZNHIT1			
cg12955895	-4.82E-01	8.93E-10	4.22E-04	Island	19	39138314	TSS200	ACTN4			
cg05226967	-4.28E-01	8.94E-10	4.23E-04	N_Shore	18	55102913	TSS200	ONECUT2			
cg01383799	4.78E-01	8.95E-10	4.23E-04	Island	16	29819361	Body	MAZ			
cg25777971	4.54E-01	8.97E-10	4.24E-04	Island	15	22945134	Body	CYFIP1			
cg17123676	-4.84E-01	8.97E-10	4.24E-04		1	201673460	Body	NAV1			
cg19678315	4.38E-01	8.97E-10	4.24E-04		6	168760112					
cg15719199	4.38E-01	9.01E-10	4.26E-04	Island	1	156470295	1stExon	MEF2D			
cg07098151	4.24E-01	9.02E-10	4.26E-04	Island	1	229762071	5'UTR	URB2			
cg02798874	3.62E-01	9.02E-10	4.27E-04		17	3469326	3'UTR	TRPV1			
cg06458094	4.37E-01	9.05E-10	4.28E-04		17	20448558					
cg02987163	4.63E-01	9.05E-10	4.28E-04	Island	17	35849291	TSS1500	DUSP14			
cg24373760	4.40E-01	9.05E-10	4.28E-04	Island	12	71834237	Body	LGR5			
cg12250645	-4.59E-01	9.09E-10	4.30E-04		15	27597471	Body	GABRG3			
cg09198085	4.36E-01	9.09E-10	4.30E-04	S_Shelf	14	96893892	Body	AK7			
cg27000449	-4.24E-01	9.10E-10	4.30E-04	S_Shore	7	2354192	TSS200	SNX8			
cg19509894	4.37E-01	9.10E-10	4.30E-04		19	8070923	TSS1500	ELAVL1			
cg09292876	4.35E-01	9.11E-10	4.31E-04	Island	20	39312434					
cg12297570	-4.56E-01	9.11E-10	4.31E-04	S_Shore	19	47292050	TSS1500	SLC1A5			
cg00187174	4.36E-01	9.14E-10	4.32E-04	Island	12	26986179	TSS200	ITPR2			
cg22877925	4.16E-01	9.15E-10	4.33E-04		10	102942194					
cg05666571	-4.39E-01	9.16E-10	4.33E-04	Island	18	34409053	5'UTR	C18orf10			
cg06012574	4.42E-01	9.17E-10	4.34E-04	Island	16	89557737	TSS1500	ANKRD11			
cg01997270	4.43E-01	9.18E-10	4.34E-04	N_Shore	22	44418018	Body	PARVB			
cg17836790	4.40E-01	9.18E-10	4.34E-04	Island	5	500565	Body	SLC9A3			
cg21160151	4.42E-01	9.19E-10	4.34E-04	Island	5	131131930	Body	FNIP1			
cg00169373	4.30E-01	9.20E-10	4.35E-04	Island	3	50605269	TSS200	C3orf18			
cg10234375	4.53E-01	9.23E-10	4.36E-04	Island	17	8060043					
cg16762778	-4.65E-01	9.23E-10	4.36E-04	Island	8	27449867					
cg25896975	4.43E-01	9.29E-10	4.39E-04	Island	2	27593451	1stExon	SNX17			
cg19303637	4.22E-01	9.36E-10	4.43E-04	Island	13	24153954	5'UTR	TNFRSF19			
cg23290217	4.42E-01	9.38E-10	4.44E-04	Island	19	4909290	TSS1500	UHRF1			
cg10852358	4.50E-01	9.38E-10	4.44E-04	S_Shore	17	43212742	TSS1500	ACBD4			
cg16190018	4.17E-01	9.39E-10	4.44E-04	Island	8	30585628	TSS200	GSR			
cg16318112	-4.10E-01	9.39E-10	4.44E-04	Island	1	969254	Body	AGRN			
cg17088631	-4.52E-01	9.40E-10	4.44E-04	Island	1	53098857	TSS1500	FAM159A			
cg19326179	4.42E-01	9.40E-10	4.45E-04		15	33081687	Body	FMN1			
cg18336825	4.68E-01	9.40E-10	4.45E-04	Island	11	236787	TSS200	PSMD13			
cg11399053	4.08E-01	9.41E-10	4.45E-04		11	130781648	Body	SNX19			
cg01517906	4.38E-01	9.41E-10	4.45E-04		17	29025159					
cg02949340	4.37E-01	9.41E-10	4.45E-04	Island	10	102820489	TSS1500	KAZALD1			
cg25308231	4.19E-01	9.42E-10	4.45E-04	Island	11	120894785	TSS200	TBCEL			
cg26129759	4.43E-01	9.48E-10	4.48E-04	Island	3	53926056	TSS200	SELK			
cg12923613	4.44E-01	9.50E-10	4.49E-04	Island	4	83812206	5'UTR	SEC31A			
cg10639497	4.39E-01	9.51E-10	4.49E-04		5	38821957					
cg04408566	4.32E-01	9.54E-10	4.51E-04	Island	3	52188728	TSS200	WDR51A			
cg19433065	4.85E-01	9.54E-10	4.51E-04	Island	4	123844246	1stExon	SPATA5			
cg08437802	4.59E-01	9.55E-10	4.52E-04	Island	19	11304272	Body	KANK2			
cg22086535	4.44E-01	9.56E-10	4.52E-04	Island	5	145826769	TSS200	TCERG1			
cg04071427	4.49E-01	9.57E-10	4.52E-04	Island	10	70091481	TSS1500	HNRNPH3			
cg06036836	4.11E-01	9.58E-10	4.53E-04	S_Shelf	6	29694860	Body	LOC285830			
cg00614832	4.36E-01	9.61E-10	4.54E-04	Island	16	73092394	5'UTR	ZFHX3			
cg11628574	4.49E-01	9.62E-10	4.55E-04	N_Shore	19	52839405	TSS200	ZNF610			
cg17127339	4.51E-01	9.62E-10	4.55E-04	Island	11	124709223					
cg18273566	4.43E-01	9.65E-10	4.56E-04	Island	1	23695031	TSS1500	C1orf213			
cg20739223	4.47E-01	9.66E-10	4.57E-04	Island	2	64371680	TSS200	PELI1			
cg03253995	-3.43E-01	9.67E-10	4.57E-04	S_Shore	17	7477617	Body	EIF4A1			
cg04249525	-4.44E-01	9.69E-10	4.58E-04	Island	7	152373324	TSS200	XRCC2			
cg04528371	4.33E-01	9.71E-10	4.59E-04	Island	5	76011127	TSS1500	F2R			
cg12020639	4.52E-01	9.73E-10	4.60E-04	Island	1	110527249	TSS200	AHCYL1			
cg24539604	4.46E-01	9.73E-10	4.60E-04	Island	2	191184750	TSS200	HIBCH			
cg06523340	4.64E-01	9.73E-10	4.60E-04	Island	1	231376895	TSS200	GNPAT			
cg17136799	4.68E-01	9.74E-10	4.61E-04	Island	8	107669783	TSS1500	OXR1			
cg00009834	4.52E-01	9.74E-10	4.61E-04		1	1347671					
cg12084062	4.49E-01	9.75E-10	4.61E-04	Island	1	57044323	Body	PPAP2B			
cg18402991	3.96E-01	9.76E-10	4.62E-04		4	76958054	5'UTR	ART3			
cg09979956	4.77E-01	9.78E-10	4.62E-04	Island	2	190648634	5'UTR	ORMDL1			
cg26015681	4.19E-01	9.78E-10	4.62E-04		13	22329773					
cg14265650	-4.27E-01	9.80E-10	4.63E-04	Island	8	102217569	5'UTR	ZNF706			
cg18526861	4.34E-01	9.80E-10	4.64E-04	Island	17	73257861	1stExon	MRPS7			
cg07377740	4.41E-01	9.83E-10	4.65E-04	Island	1	40349141	1stExon	TRIT1			
cg01402948	4.53E-01	9.83E-10	4.65E-04	S_Shelf	13	20441826					
cg20236533	4.38E-01	9.84E-10	4.65E-04	Island	4	99850271	5'UTR	EIF4E			
cg01775414	-4.94E-01	9.84E-10	4.65E-04	Island	22	45405404	1stExon	PHF21B			
cg25836827	4.60E-01	9.84E-10	4.65E-04	N_Shelf	4	57684784	Body	SPINK2			
cg05012709	4.44E-01	9.85E-10	4.66E-04	N_Shore	8	82754017	5'UTR	SNX16			
cg25355465	4.31E-01	9.86E-10	4.66E-04	S_Shelf	20	36576591					
cg15199754	4.26E-01	9.86E-10	4.66E-04	Island	20	37064006	Body	LOC388796			
cg15472251	4.47E-01	9.88E-10	4.67E-04	Island	12	112279714	TSS1500	MAPKAPK5			
cg06295495	4.43E-01	9.89E-10	4.68E-04	Island	10	129948460					
cg01776188	4.46E-01	9.90E-10	4.68E-04	Island	5	172664082					
cg00184235	-4.68E-01	9.90E-10	4.68E-04	Island	8	126442434	TSS200	TRIB1			
cg08364334	4.33E-01	9.92E-10	4.69E-04	N_Shelf	4	154601692					
cg00712075	4.38E-01	9.95E-10	4.70E-04	Island	10	14880066	TSS200	HSPA14			
cg09351859	4.48E-01	9.95E-10	4.71E-04	Island	5	49962613	TSS200	PARP8			
cg26117265	4.38E-01	9.97E-10	4.71E-04	Island	10	49674348	Body	ARHGAP22			
cg04295928	4.39E-01	9.97E-10	4.72E-04	N_Shore	11	3829466	Body	PGAP2			
cg05593780	4.37E-01	9.98E-10	4.72E-04	Island	22	41864983	TSS200	ACO2			
cg10294200	4.54E-01	1.00E-09	4.73E-04	S_Shore	12	112546905	TSS1500	NAA25			
cg18619541	4.52E-01	1.00E-09	4.73E-04	Island	12	123459241	TSS200	OGFOD2			
cg18452880	-4.36E-01	1.00E-09	4.74E-04	Island	6	170151829	Body	C6orf70			
cg08526140	4.14E-01	1.00E-09	4.74E-04	N_Shelf	19	53693063	5'UTR	ZNF665			
cg25424194	4.86E-01	1.00E-09	4.75E-04	S_Shore	19	41388232	5'UTR	CYP2A7			
cg04603176	4.25E-01	1.01E-09	4.75E-04	Island	11	118306465	TSS1500	MLL			
cg23682007	4.50E-01	1.01E-09	4.77E-04	Island	1	167523064	TSS200	CREG1			
cg25786436	4.30E-01	1.01E-09	4.77E-04	Island	7	151573913	5'UTR	PRKAG2			
cg16366945	4.40E-01	1.01E-09	4.77E-04		1	231970657	Body	DISC1			
cg27327370	4.14E-01	1.01E-09	4.78E-04	Island	2	192746685					
cg21740146	4.12E-01	1.01E-09	4.78E-04	Island	1	247171252	1stExon	ZNF695			
cg24532665	4.67E-01	1.01E-09	4.79E-04	Island	1	26146191	TSS1500	FAM54B			
cg05396057	-4.53E-01	1.01E-09	4.79E-04	Island	2	99224842	TSS200	UNC50			
cg12949296	4.29E-01	1.01E-09	4.79E-04		6	107077437	TSS200	RTN4IP1			
cg18642567	4.10E-01	1.01E-09	4.79E-04		14	21755798	TSS1500	RPGRIP1			
cg03585211	4.55E-01	1.02E-09	4.80E-04		8	6930612					
cg17664485	-4.85E-01	1.02E-09	4.81E-04	Island	13	111367259	Body	ING1			
cg12485212	4.61E-01	1.02E-09	4.82E-04	S_Shore	8	61565947					
cg08960352	4.20E-01	1.02E-09	4.84E-04	Island	12	68043561	Body	DYRK2			
cg00228355	4.22E-01	1.02E-09	4.84E-04		17	47164856					
cg07032309	4.27E-01	1.03E-09	4.85E-04	Island	8	103668104	TSS200	KLF10			
cg01140579	-4.38E-01	1.03E-09	4.87E-04	Island	3	48541502	1stExon	SHISA5			
cg08256175	4.49E-01	1.03E-09	4.87E-04		12	125202812					
cg14521523	-4.50E-01	1.03E-09	4.87E-04	Island	1	115212675	1stExon	DENND2C			
cg01993799	-4.58E-01	1.03E-09	4.89E-04	Island	5	177027141	1stExon	B4GALT7			
cg09182724	3.95E-01	1.03E-09	4.89E-04	S_Shore	1	193075640	TSS1500	GLRX2			
cg23235989	4.54E-01	1.04E-09	4.90E-04		2	79428894					
cg09550323	4.40E-01	1.04E-09	4.90E-04	Island	19	42873824	Body	MEGF8			
cg02397124	4.38E-01	1.04E-09	4.91E-04	Island	6	33168279	TSS1500	SLC39A7			
cg11247289	-4.62E-01	1.04E-09	4.91E-04	Island	1	19991707	TSS200	HTR6			
cg06616710	-4.75E-01	1.04E-09	4.91E-04	Island	10	99473224	TSS1500	MARVELD1			
cg22139983	4.49E-01	1.04E-09	4.92E-04		12	125255128					
cg18206105	4.50E-01	1.04E-09	4.92E-04	Island	10	104678778	1stExon	CNNM2			
cg14371649	4.50E-01	1.04E-09	4.92E-04		9	32995965	5'UTR	APTX			
cg05705089	-4.17E-01	1.04E-09	4.94E-04	Island	20	42839217	5'UTR	C20orf111			
cg20719038	4.58E-01	1.05E-09	4.94E-04	Island	15	75249380	1stExon	RPP25			
cg07977689	-4.38E-01	1.05E-09	4.97E-04	S_Shelf	6	28834730					
cg14844756	4.61E-01	1.05E-09	4.98E-04	Island	4	6643196	3'UTR	MRFAP1			
cg20806085	4.07E-01	1.05E-09	4.99E-04		8	22108223	3'UTR	POLR3D			
cg24993790	4.45E-01	1.05E-09	4.99E-04	S_Shelf	7	55811507					
cg25262396	4.38E-01	1.06E-09	4.99E-04	Island	11	122526311	TSS200	UBASH3B			
cg08434171	-4.14E-01	1.06E-09	4.99E-04	S_Shore	17	16284988	5'UTR	UBB			
cg05755017	4.54E-01	1.06E-09	5.00E-04	N_Shelf	11	122929522	Body	HSPA8			
cg03135351	-4.77E-01	1.06E-09	5.01E-04	Island	2	29338258	TSS200	CLIP4			
cg14537243	4.59E-01	1.06E-09	5.02E-04	Island	17	66193605	TSS1500	LOC440461			
cg24779145	4.57E-01	1.06E-09	5.02E-04	Island	19	40030822	1stExon	EID2			
cg07327967	4.23E-01	1.06E-09	5.03E-04	S_Shore	16	87926682	Body	CA5A			
cg16170495	-4.25E-01	1.07E-09	5.04E-04	N_Shore	6	30042626	Body	RNF39			
cg03200341	4.62E-01	1.07E-09	5.05E-04	Island	6	90348309	TSS200	LYRM2			
cg25235380	4.46E-01	1.07E-09	5.05E-04	S_Shore	17	4167449	TSS200	ANKFY1			
cg11349761	4.24E-01	1.07E-09	5.06E-04	N_Shore	11	71233011					
cg03312366	-4.57E-01	1.07E-09	5.06E-04	Island	2	45179416					
cg26429905	4.66E-01	1.07E-09	5.06E-04	N_Shore	20	35917924	TSS200	MANBAL			
cg10334315	4.60E-01	1.07E-09	5.07E-04	Island	2	97405449	Body	LMAN2L			
cg18761929	4.39E-01	1.07E-09	5.08E-04	N_Shore	1	44435310	TSS1500	DPH2			
cg08593252	4.76E-01	1.07E-09	5.08E-04	S_Shelf	7	99198176					
cg02449978	4.49E-01	1.08E-09	5.09E-04	Island	3	48230167	TSS1500	CDC25A			
cg04802018	4.36E-01	1.08E-09	5.09E-04		2	12728102					
cg14567424	-4.73E-01	1.08E-09	5.10E-04	N_Shore	11	67349598	TSS1500	GSTP1			
cg07588857	4.52E-01	1.08E-09	5.10E-04	Island	1	227163884	Body	CABC1			
cg23727007	4.20E-01	1.08E-09	5.10E-04	Island	6	29716796	Body	LOC285830			
cg10784548	4.17E-01	1.08E-09	5.11E-04		5	176571350	Body	NSD1			
cg01218180	-4.40E-01	1.08E-09	5.12E-04	S_Shore	6	168079427					
cg26525342	4.41E-01	1.08E-09	5.12E-04	S_Shore	16	3221466					
cg01135200	4.71E-01	1.08E-09	5.13E-04	N_Shore	6	147524578	TSS1500	STXBP5			
cg09305770	4.43E-01	1.09E-09	5.14E-04	Island	6	26020672	TSS1500	HIST1H4A			
cg08020660	-4.47E-01	1.09E-09	5.15E-04	Island	16	30076480	5'UTR	ALDOA			
cg22968028	4.33E-01	1.09E-09	5.16E-04	Island	5	134209898	1stExon	TXNDC15			
cg03479710	4.70E-01	1.09E-09	5.17E-04		14	24634148	Body	IRF9			
cg04744514	4.33E-01	1.10E-09	5.18E-04	S_Shore	10	134541379	Body	INPP5A			
cg09423703	4.06E-01	1.10E-09	5.18E-04	Island	2	71115230					
cg18485569	-4.48E-01	1.10E-09	5.18E-04	N_Shore	22	50609128	TSS200	PANX2			
cg03611151	-4.74E-01	1.10E-09	5.20E-04	S_Shore	1	24229581	5'UTR	CNR2			
cg21915639	4.52E-01	1.10E-09	5.21E-04	S_Shore	1	46769308	TSS1500	LRRC41			
cg26587051	4.23E-01	1.11E-09	5.23E-04	Island	9	123476683	TSS200	MEGF9			
cg27098574	-4.20E-01	1.11E-09	5.23E-04	Island	16	75285489	Body	BCAR1			
cg23779331	4.75E-01	1.11E-09	5.23E-04	Island	17	4614312	Body	ARRB2			
cg20563098	4.52E-01	1.11E-09	5.25E-04	Island	10	64892887	TSS200	NRBF2			
cg13794530	-4.85E-01	1.11E-09	5.26E-04	Island	7	158937494	1stExon	VIPR2			
cg22196610	4.43E-01	1.11E-09	5.27E-04	Island	5	43042233	TSS200	LOC153684			
cg05209463	4.66E-01	1.11E-09	5.27E-04	Island	4	2935884	TSS1500	C4orf10			
cg23917680	4.46E-01	1.12E-09	5.29E-04		4	323517					
cg21889472	4.39E-01	1.12E-09	5.30E-04	Island	5	42992555					
cg11131549	4.28E-01	1.12E-09	5.30E-04	S_Shore	1	211500852	5'UTR	TRAF5			
cg25201418	4.43E-01	1.12E-09	5.30E-04	S_Shore	6	33217615					
cg12880602	4.50E-01	1.12E-09	5.31E-04	Island	6	91321150					
cg16049941	-4.88E-01	1.12E-09	5.32E-04	N_Shore	1	228466971	Body	OBSCN			
cg05881808	4.71E-01	1.13E-09	5.34E-04	N_Shelf	14	106143757					
cg26713507	4.44E-01	1.13E-09	5.34E-04	Island	10	75670731	TSS200	PLAU			
cg02498927	4.30E-01	1.13E-09	5.34E-04	Island	17	49008840					
cg03486540	4.47E-01	1.13E-09	5.35E-04	Island	19	44598375	TSS200	ZNF224			
cg00855262	4.17E-01	1.13E-09	5.35E-04	S_Shelf	19	21649132					
ch.2.239061428F	4.53E-01	1.13E-09	5.35E-04		2	239396689					
cg08248611	-4.24E-01	1.13E-09	5.36E-04		1	33391569					
cg19468925	4.53E-01	1.13E-09	5.37E-04	Island	22	19466859	TSS200	UFD1L			
cg16491046	4.38E-01	1.14E-09	5.37E-04	Island	1	247494983	1stExon	ZNF496			
cg06551493	-4.13E-01	1.14E-09	5.37E-04	Island	7	77166702	TSS200	PTPN12			
cg18491230	4.38E-01	1.14E-09	5.37E-04	Island	7	36429601	5'UTR	ANLN			
cg09200738	4.05E-01	1.14E-09	5.37E-04	Island	15	30865200	Body	FAM7A2			
cg04477291	4.44E-01	1.14E-09	5.38E-04	N_Shore	6	31620610	TSS200	BAT3			
cg03437273	4.62E-01	1.14E-09	5.38E-04		17	39324367	1stExon	KRTAP4-3			
cg10548669	3.96E-01	1.14E-09	5.38E-04	Island	15	37782940					
cg00655656	4.37E-01	1.14E-09	5.39E-04	N_Shelf	15	65201691					
cg11070000	4.47E-01	1.14E-09	5.39E-04	N_Shore	14	64805073	5'UTR	ESR2			
cg10342490	3.87E-01	1.14E-09	5.40E-04		11	106698562	Body	GUCY1A2			
cg15612927	4.73E-01	1.14E-09	5.41E-04	N_Shore	12	1058210	5'UTR	RAD52			
cg14528930	4.70E-01	1.15E-09	5.42E-04	Island	9	125667538	5'UTR	RC3H2			
cg05843257	4.35E-01	1.15E-09	5.42E-04	Island	22	24951377	TSS1500	SNRPD3			
cg25467855	4.32E-01	1.15E-09	5.42E-04	Island	5	96271197	TSS200	LNPEP			
cg25336000	4.46E-01	1.15E-09	5.43E-04	N_Shore	8	63951076	Body	GGH			
cg13888226	3.94E-01	1.15E-09	5.44E-04	S_Shore	9	108282477	Body	FSD1L			
cg25511363	4.38E-01	1.15E-09	5.45E-04	Island	10	101945677	5'UTR	ERLIN1			
cg06291328	4.30E-01	1.15E-09	5.45E-04	Island	17	25621409	5'UTR	WSB1			
cg22149995	4.24E-01	1.15E-09	5.45E-04		8	125461772	TSS1500	TRMT12			
cg08324846	4.43E-01	1.15E-09	5.46E-04	Island	5	179050826	TSS200	HNRNPH1			
cg18074954	-4.87E-01	1.16E-09	5.48E-04	Island	18	44787492					
cg15025054	4.54E-01	1.16E-09	5.48E-04	Island	1	212964885	TSS1500	TATDN3			
cg06552549	-4.51E-01	1.16E-09	5.49E-04	Island	19	2051251	TSS200	MKNK2			
cg12235168	4.56E-01	1.16E-09	5.49E-04	Island	12	7342645	5'UTR	PEX5			
cg08223393	4.55E-01	1.16E-09	5.50E-04	Island	1	955701	1stExon	AGRN			
cg00496025	-4.24E-01	1.17E-09	5.51E-04	S_Shore	7	73038982	TSS200	MLXIPL			
cg08594632	4.33E-01	1.17E-09	5.52E-04		17	2086506	Body	SMG6			
cg15922678	4.22E-01	1.17E-09	5.52E-04	S_Shelf	6	29694484	Body	LOC285830			
cg19911329	-4.06E-01	1.17E-09	5.54E-04	Island	6	29975345	Body	HLA-J			
cg01782320	4.42E-01	1.17E-09	5.54E-04	Island	10	27443404	TSS200	YME1L1			
cg05687543	4.78E-01	1.17E-09	5.55E-04	Island	19	47291295	1stExon	SLC1A5			
cg25458630	-4.49E-01	1.17E-09	5.55E-04	Island	4	54966187	TSS200	GSX2			
cg14390764	4.35E-01	1.17E-09	5.55E-04		9	132516560	TSS1500	PTGES			
cg24247472	4.40E-01	1.18E-09	5.57E-04	Island	17	46908838	5'UTR	CALCOCO2			
cg07900786	4.19E-01	1.18E-09	5.57E-04	Island	7	45151525	TSS1500	TBRG4			
cg25602242	-5.03E-01	1.18E-09	5.58E-04		1	9143538	Body	SLC2A5			
cg24398932	4.67E-01	1.18E-09	5.58E-04	Island	17	33570020	TSS200	SLFN5			
cg10364630	4.57E-01	1.18E-09	5.58E-04	N_Shore	19	36132567	TSS200	ETV2			
cg01694818	4.55E-01	1.18E-09	5.58E-04	Island	17	43567930	5'UTR	PLEKHM1			
cg07029998	4.44E-01	1.18E-09	5.59E-04	N_Shore	1	11322191	5'UTR	MTOR			
cg22103764	4.68E-01	1.18E-09	5.59E-04	Island	4	120222006	Body	C4orf3			
cg01339558	4.54E-01	1.18E-09	5.60E-04	Island	1	168148621	Body	TIPRL			
cg27559630	4.35E-01	1.19E-09	5.60E-04	Island	5	134241181	Body	PCBD2			
cg25070482	4.58E-01	1.19E-09	5.62E-04		2	69001991	5'UTR	ARHGAP25			
cg01601746	4.17E-01	1.19E-09	5.62E-04	Island	19	58038689	TSS200	ZNF549			
cg21400344	-4.26E-01	1.19E-09	5.63E-04	Island	1	25870172	5'UTR	LDLRAP1			
cg00120210	4.37E-01	1.20E-09	5.66E-04	Island	15	85259593	1stExon	SEC11A			
cg15339616	4.21E-01	1.20E-09	5.66E-04		15	80208983	5'UTR	ST20			
cg12445378	4.30E-01	1.20E-09	5.66E-04	N_Shelf	8	48741753	Body	PRKDC			
cg09398966	4.37E-01	1.20E-09	5.67E-04	Island	15	65477593	TSS200	CLPX			
cg19316303	4.42E-01	1.20E-09	5.67E-04	Island	1	119683045	Body	WARS2			
cg18081750	4.30E-01	1.20E-09	5.69E-04	Island	12	89746418	TSS200	DUSP6			
cg16851832	4.41E-01	1.20E-09	5.69E-04	Island	11	71814456	Body	LRTOMT			
cg21163042	4.34E-01	1.20E-09	5.70E-04	Island	4	104119659	TSS200	CENPE			
cg27370261	-4.55E-01	1.21E-09	5.71E-04	N_Shore	5	177630999	TSS1500	HNRNPAB			
cg05931542	4.51E-01	1.21E-09	5.71E-04		12	125103206					
cg13041389	4.30E-01	1.21E-09	5.72E-04		5	176131088					
cg26268016	4.36E-01	1.21E-09	5.72E-04	S_Shore	7	112580305	TSS1500	C7orf60			
cg17079688	4.45E-01	1.21E-09	5.72E-04	Island	4	83821767	TSS200	THAP9			
cg04867738	-4.45E-01	1.21E-09	5.73E-04	Island	17	42298359	TSS1500	UBTF			
cg00455892	4.22E-01	1.21E-09	5.74E-04	S_Shelf	2	132237968	Body	TUBA3D			
cg09241243	4.70E-01	1.22E-09	5.76E-04	Island	14	64970743	TSS200	ZBTB25			
cg13042092	4.38E-01	1.22E-09	5.78E-04	Island	7	23637017	5'UTR	CCDC126			
cg02360300	-4.15E-01	1.23E-09	5.79E-04	S_Shore	16	577976	1stExon	SOLH			
cg03202064	-4.76E-01	1.23E-09	5.80E-04	Island	16	73091917	5'UTR	ZFHX3			
cg16872918	4.40E-01	1.23E-09	5.80E-04	Island	9	101558330	Body	ANKS6			
cg02155927	4.77E-01	1.23E-09	5.81E-04	N_Shore	12	125412499					
cg03982544	-4.45E-01	1.23E-09	5.81E-04	Island	11	17036042	TSS200	PLEKHA7			
cg08455380	4.18E-01	1.23E-09	5.83E-04	Island	3	49044317	Body	P4HTM			
cg26526709	4.47E-01	1.23E-09	5.83E-04	Island	7	35077807	TSS200	DPY19L1			
cg09661337	4.49E-01	1.24E-09	5.84E-04	Island	16	29984790	TSS1500	TAOK2			
cg25940730	-4.14E-01	1.24E-09	5.85E-04	Island	4	16228647	TSS1500	TAPT1			
cg01519877	-4.28E-01	1.24E-09	5.86E-04	Island	19	39989802	Body	DLL3			
cg13430225	4.51E-01	1.24E-09	5.87E-04	Island	1	53662423	1stExon	CPT2			
cg07741775	4.41E-01	1.24E-09	5.87E-04	Island	13	77900505	Body	MYCBP2			
cg06690735	-4.63E-01	1.24E-09	5.87E-04	Island	6	30294946	TSS200	HCG18			
cg12227411	4.58E-01	1.25E-09	5.90E-04		15	25469014	Body	SNORD115-15			
cg06241779	-4.69E-01	1.25E-09	5.90E-04	N_Shore	18	21718779	TSS200	CABYR			
cg19949929	4.26E-01	1.25E-09	5.91E-04	Island	17	2304007	1stExon	MNT			
cg03508643	4.64E-01	1.25E-09	5.91E-04	Island	3	100428398	1stExon	TFG			
cg17941454	4.40E-01	1.25E-09	5.92E-04	N_Shelf	22	35693314					
cg02398663	4.28E-01	1.25E-09	5.92E-04	Island	18	45663510					
cg11222665	4.69E-01	1.25E-09	5.92E-04	S_Shore	1	1343355	TSS1500	MRPL20			
cg16636571	4.14E-01	1.25E-09	5.92E-04		4	144939574	Body	GYPB			
cg09890046	4.67E-01	1.25E-09	5.92E-04	Island	19	46195839	5'UTR	QPCTL			
cg12449040	4.28E-01	1.25E-09	5.93E-04	Island	11	47270618	5'UTR	NR1H3			
cg03041742	4.91E-01	1.26E-09	5.94E-04	Island	1	43147857	TSS1500	YBX1			
cg16676413	-4.84E-01	1.26E-09	5.94E-04	N_Shore	7	73118452	Body	STX1A			
cg13754687	4.24E-01	1.26E-09	5.95E-04		2	40573036	Body	SLC8A1			
cg21736309	4.75E-01	1.26E-09	5.95E-04	Island	19	19774664	TSS200	ATP13A1			
cg24013599	4.39E-01	1.26E-09	5.96E-04		8	101315424	5'UTR	RNF19A			
cg05650458	4.52E-01	1.26E-09	5.98E-04	Island	1	228270764	5'UTR	ARF1			
cg01087710	4.42E-01	1.26E-09	5.98E-04	Island	16	67144175	Body	C16orf70			
cg15608943	4.42E-01	1.27E-09	6.01E-04		10	97243752	5'UTR	SORBS1			
cg01046174	4.52E-01	1.28E-09	6.03E-04	N_Shore	2	209130700	TSS1500	PIKFYVE			
cg24722619	4.28E-01	1.28E-09	6.04E-04	Island	7	102921304	TSS1500	DPY19L2P2			
cg07570075	-4.55E-01	1.28E-09	6.04E-04	Island	5	159343275	TSS1500	ADRA1B			
cg07220085	4.56E-01	1.28E-09	6.06E-04	Island	15	52971596	TSS1500	KIAA1370			
cg15914316	-4.92E-01	1.28E-09	6.06E-04		7	2083197	Body	MAD1L1			
cg07222921	4.63E-01	1.28E-09	6.07E-04	Island	20	55926318	1stExon	RAE1			
cg19301742	-4.52E-01	1.28E-09	6.07E-04	N_Shore	6	33421180	3'UTR	SYNGAP1			
cg10642644	4.33E-01	1.28E-09	6.07E-04		8	6922705					
cg11654179	-4.48E-01	1.29E-09	6.08E-04		12	57998762	5'UTR	DTX3			
cg09761478	4.14E-01	1.29E-09	6.09E-04		1	198918461					
cg02887248	4.44E-01	1.29E-09	6.09E-04	Island	8	11659961	TSS1500	FDFT1			
cg12137247	4.27E-01	1.29E-09	6.09E-04	S_Shore	1	1047475	5'UTR	C1orf159			
cg13562911	-4.89E-01	1.29E-09	6.10E-04	Island	6	11044106	Body	ELOVL2			
cg07475247	4.35E-01	1.29E-09	6.10E-04	S_Shore	7	102938279	Body	PMPCB			
cg20923716	4.54E-01	1.29E-09	6.10E-04	Island	18	32557027	5'UTR	MAPRE2			
cg06990379	4.50E-01	1.29E-09	6.11E-04	Island	1	98386209	Body	DPYD			
cg00828616	-4.72E-01	1.29E-09	6.11E-04	Island	10	81838587	Body	LOC219347			
cg18762485	4.27E-01	1.29E-09	6.11E-04	N_Shore	10	90967165	TSS200	CH25H			
cg03958928	4.12E-01	1.29E-09	6.12E-04		1	167131969					
cg25335775	4.44E-01	1.29E-09	6.12E-04	N_Shore	1	174992314	Body	MRPS14			
cg22298470	4.21E-01	1.30E-09	6.13E-04	S_Shelf	19	12101959					
cg21219529	4.42E-01	1.30E-09	6.14E-04	Island	9	104296226	5'UTR	RNF20			
cg20163113	4.61E-01	1.30E-09	6.16E-04		6	29710221	Body	LOC285830			
cg24942226	-4.28E-01	1.30E-09	6.16E-04	Island	6	99281500	TSS1500	POU3F2			
cg13550694	-4.75E-01	1.31E-09	6.19E-04	Island	9	73835					
cg03560090	4.56E-01	1.31E-09	6.19E-04	N_Shore	19	36119752	TSS1500	RBM42			
cg11641840	4.40E-01	1.31E-09	6.19E-04	Island	17	71431640	Body	SDK2			
cg17428324	4.44E-01	1.31E-09	6.20E-04	Island	19	52531703	TSS200	ZNF614			
cg00774155	4.29E-01	1.31E-09	6.20E-04	Island	8	146033262	Body	ZNF517			
cg06734519	4.26E-01	1.31E-09	6.20E-04	S_Shore	15	75982408	Body	CSPG4			
cg21717758	4.44E-01	1.32E-09	6.22E-04	N_Shore	15	90895362	TSS200	ZNF774			
cg14263351	4.48E-01	1.32E-09	6.22E-04		6	32030890	Body	TNXB			
cg05815411	4.40E-01	1.32E-09	6.22E-04	Island	17	61819127	5'UTR	STRADA			
cg19054219	4.61E-01	1.32E-09	6.25E-04	Island	22	46805820	Body	CELSR1			
cg05703198	4.46E-01	1.32E-09	6.26E-04	Island	4	1241727	Body	CTBP1			
cg24787230	4.61E-01	1.32E-09	6.26E-04		12	6927151	Body	CD4			
cg15936935	4.42E-01	1.33E-09	6.27E-04	N_Shelf	14	105827276	Body	PACS2			
cg26489513	-4.56E-01	1.33E-09	6.27E-04	Island	7	57928306					
cg02051981	4.21E-01	1.33E-09	6.27E-04		1	176432162	TSS200	PAPPA2			
cg23866755	4.20E-01	1.33E-09	6.27E-04	N_Shore	17	40119337	Body	CNP			
cg08848753	4.48E-01	1.33E-09	6.28E-04	N_Shelf	4	976784	Body	SLC26A1			
cg26454371	-4.70E-01	1.33E-09	6.28E-04	Island	11	111742091	1stExon	ALG9			
cg10642423	4.36E-01	1.33E-09	6.29E-04	Island	2	42588460	TSS200	COX7A2L			
cg15423197	4.15E-01	1.33E-09	6.29E-04	Island	18	32870352	Body	ZNF271			
cg19394103	4.62E-01	1.33E-09	6.29E-04		17	67410623	TSS1500	MAP2K6			
cg12032009	4.48E-01	1.33E-09	6.29E-04	Island	15	62352934	TSS1500	VPS13C			
cg11220502	4.47E-01	1.33E-09	6.30E-04	S_Shore	13	107146071	Body	EFNB2			
cg05225581	4.61E-01	1.33E-09	6.30E-04	Island	13	41706923	1stExon	KBTBD6			
cg09584691	4.20E-01	1.33E-09	6.31E-04		10	44285881	TSS200	HNRNPA3P1			
cg07003030	-4.86E-01	1.33E-09	6.31E-04	Island	20	22565995	5'UTR	FOXA2			
cg06702503	4.14E-01	1.34E-09	6.32E-04	N_Shore	14	47120845	1stExon	RPL10L			
cg15110463	-4.61E-01	1.34E-09	6.33E-04	N_Shore	1	27113560	TSS1500	PIGV			
cg01093329	4.39E-01	1.34E-09	6.33E-04	Island	2	32582998	Body	BIRC6			
cg03698729	-4.41E-01	1.34E-09	6.34E-04	Island	19	2328812	Body	SPPL2B			
cg08869831	4.65E-01	1.34E-09	6.35E-04	Island	1	92764770	Body	RPAP2			
cg01196404	4.16E-01	1.34E-09	6.35E-04	Island	5	53606491	TSS200	ARL15			
cg17762168	4.45E-01	1.34E-09	6.35E-04	Island	6	30585409	TSS200	MRPS18B			
cg00621583	4.25E-01	1.34E-09	6.36E-04	N_Shelf	3	41237304					
cg09840563	4.60E-01	1.34E-09	6.36E-04	Island	3	14615367					
cg22203628	4.63E-01	1.35E-09	6.38E-04		11	69241075					
cg26683917	4.31E-01	1.35E-09	6.38E-04		12	10161757	TSS1500	CLEC12B			
cg25404033	4.56E-01	1.35E-09	6.38E-04		7	108297992					
cg13964280	4.47E-01	1.35E-09	6.39E-04	Island	17	7475917	TSS200	EIF4A1			
cg20707008	4.42E-01	1.35E-09	6.39E-04	Island	6	160210612	TSS1500	MRPL18			
cg20990694	4.16E-01	1.35E-09	6.40E-04	Island	7	150417431	Body	GIMAP1
[truncated: 409,471 more chars]
